# Supplementary material for: The Landscape of Expressed Chimeric Transcripts in the Blood of Severe COVID-19 Infected Patients
Source: Viruses. 2023 Feb 4;15(2):433. doi: 10.3390/v15020433 (PMC9958880; doi:10.3390/v15020433)
Supplement: Supplementary file 1 [file viruses-15-00433-s001.zip › Table S1.xlsx]

## Sheet: GSE171110  
Descriptions								Healthy										Severe Covid
chimera	chimera_type	gene1	strand1	gene2	strand2	Healthy Frequency (n=10)	Severe Covid Frequency (n=44)	1189-V	1406-V	1918-V	1951-V	1995-V	2064-V	3054-V	3136-V	3538-V	507-V	101	12-C	18-C	19-C	1-C	21-C	24-C	25-C	26-C	28-C	29-C	30-C	32-C	33-C	34-C	36-C	37-C	38-C	41-C	42-C	43-C	56	58	62	65	66	67	69	70	71	72	73
AB306034	exon-exon	TRAV38-1	+	TRAJ30	+	2	0	0	0	0	8	0	0	0	5	0	0	0	0	0	0	0	0	0	0	0	0	0	0	0	0	0	0	0	0	0	0	0	0	0	0	0	0	0	0	0	0	0	0
AB976934	exon-exon	TRAV19	+	TRAJ45	+	1	2	0	0	0	0	0	5	0	0	0	0	0	0	0	0	0	0	0	0	0	0	0	0	0	0	0	0	0	0	5	0	0	0	0	0	0	0	0	0	0	0	0	0
AB976942	exon-exon	TRAV13-2	+	TRAJ9	+	0	1	0	0	0	0	0	0	0	0	0	0	0	0	0	0	0	0	0	0	0	0	0	0	0	0	0	0	0	0	0	0	0	0	5	0	0	0	0	0	0	0	0	0
AB977085	exon-exon	TRAV2	+	TRAJ21	+	2	0	6	0	0	0	0	5	0	0	0	0	0	0	0	0	0	0	0	0	0	0	0	0	0	0	0	0	0	0	0	0	0	0	0	0	0	0	0	0	0	0	0	0
AB977092	exon-exon	TRAV9-2	+	TRAJ54	+	0	1	0	0	0	0	0	0	0	0	0	0	0	0	0	0	0	0	0	0	0	0	5	0	0	0	0	0	0	0	0	0	0	0	0	0	0	0	0	0	0	0	0	0
AB977135	exon-exon	TRAV13-1	+	TRAJ30	+	2	0	0	0	0	6	0	0	0	0	0	5	0	0	0	0	0	0	0	0	0	0	0	0	0	0	0	0	0	0	0	0	0	0	0	0	0	0	0	0	0	0	0	0
AB977159	exon-exon	TRAV24	+	TRAJ34	+	1	0	0	0	0	0	0	5	0	0	0	0	0	0	0	0	0	0	0	0	0	0	0	0	0	0	0	0	0	0	0	0	0	0	0	0	0	0	0	0	0	0	0	0
AB977209	exon-exon	TRAV1-2	+	TRAJ12	+	3	1	0	0	0	10	0	7	22	0	0	0	0	0	0	0	0	0	0	0	0	0	6	0	0	0	0	0	0	0	0	0	0	0	0	0	0	0	0	0	0	0	0	0
AB977368	exon-exon	TRAV19	+	TRAJ42	+	1	0	0	0	0	0	0	0	0	8	0	0	0	0	0	0	0	0	0	0	0	0	0	0	0	0	0	0	0	0	0	0	0	0	0	0	0	0	0	0	0	0	0	0
AB978266	exon-exon	TRBJ2-1	+	TRBC2	+	1	0	0	0	0	0	11	0	0	0	0	0	0	0	0	0	0	0	0	0	0	0	0	0	0	0	0	0	0	0	0	0	0	0	0	0	0	0	0	0	0	0	0	0
AF086767	exon-exon	TRAJ32	+	TRAC	+	4	3	6	5	6	0	0	7	0	0	0	0	0	0	0	0	0	0	0	0	0	0	0	11	0	0	0	0	0	0	5	0	0	0	0	0	0	0	0	0	0	0	0	0
AF333590	exon-exon	TRAJ22	+	TRAC	+	9	4	8	10	7	5	7	8	10	11	7	0	0	0	0	0	0	0	0	0	0	0	0	5	0	0	0	0	0	5	6	0	0	5	0	0	0	0	0	0	0	0	0	0
AF532854	exon-exon	TRAV12-2	+	TRAJ32	+	0	1	0	0	0	0	0	0	0	0	0	0	0	0	0	0	0	0	0	5	0	0	0	0	0	0	0	0	0	0	0	0	0	0	0	0	0	0	0	0	0	0	0	0
AI763406	exon-exon	SCNM1	+	VPS72	+	2	0	0	8	0	0	0	0	0	5	0	0	0	0	0	0	0	0	0	0	0	0	0	0	0	0	0	0	0	0	0	0	0	0	0	0	0	0	0	0	0	0	0	0
AI811020	exon-exon	LOC105379251	-	DUX4L50	-	3	23	0	7	5	0	0	0	0	0	6	0	6	16	0	10	0	0	0	9	8	5	10	0	0	0	0	5	10	0	0	5	9	0	5	10	0	0	6	5	0	8	6	5
AJ583012	exon-exon	TRGV9	-	TARP	-	4	5	0	0	0	7	6	9	0	0	0	6	0	0	0	0	0	0	0	0	0	5	5	0	0	0	0	0	0	12	0	5	0	0	0	5	0	0	0	0	0	0	0	0
AK027616	exon-exon	ZNF587	+	UBE2CP5	+	0	1	0	0	0	0	0	0	0	0	0	0	0	0	0	0	0	0	0	0	0	0	0	0	0	0	0	0	5	0	0	0	0	0	0	0	0	0	0	0	0	0	0	0
BE938852	exon-exon	SYNC	-	RBBP4	-	0	8	0	0	0	0	0	0	0	0	0	0	0	0	0	0	0	0	72	0	54	0	0	0	0	0	172	0	0	0	120	0	0	56	0	0	0	0	0	0	0	0	0	0
BG684824	exon-exon	POLR3C	-	RNF115	-	0	1	0	0	0	0	0	0	0	0	0	0	0	0	0	0	0	0	0	0	0	0	0	0	0	0	0	0	0	0	0	0	0	0	0	0	0	0	0	0	0	0	0	6
BI771070	exon-exon	TRGV8	-	TARP	-	1	2	0	0	0	0	0	8	0	0	0	0	0	0	0	0	0	0	0	0	0	0	0	0	0	0	0	0	0	7	0	0	0	0	0	10	0	0	0	0	0	0	0	0
BI824898	exon-exon	ZNF271P	+	LOC107985139	+	1	0	6	0	0	0	0	0	0	0	0	0	0	0	0	0	0	0	0	0	0	0	0	0	0	0	0	0	0	0	0	0	0	0	0	0	0	0	0	0	0	0	0	0
BM835539	exon-exon	RUNDC3A	-	RUNDC3A-AS1	-	1	0	0	0	0	0	0	0	0	0	0	5	0	0	0	0	0	0	0	0	0	0	0	0	0	0	0	0	0	0	0	0	0	0	0	0	0	0	0	0	0	0	0	0
BQ312302	exon-exon	HSPA8P5	-	HSPA8	+	2	1	0	0	8	0	5	0	0	0	0	0	0	0	0	0	0	0	0	0	0	0	0	0	0	0	0	0	0	0	6	0	0	0	0	0	0	0	0	0	0	0	0	0
BU663469	exon-exon	LOC102724528	-	DNM3	-	3	2	0	0	0	0	8	0	0	6	0	7	0	0	0	0	0	0	0	0	0	0	0	0	0	0	0	0	0	0	0	0	0	0	0	0	0	0	0	0	0	0	0	0
BX094464	exon-exon	LOC101928046	+	SYNJ2BP-COX16	+	0	1	0	0	0	0	0	0	0	0	0	0	0	0	0	0	0	0	7	0	0	0	0	0	0	0	0	0	0	0	0	0	0	0	0	0	0	0	0	0	0	0	0	0
BX366320	exon-exon	ALOX5AP	+	LINC00398	+	0	8	0	0	0	0	0	0	0	0	0	0	0	0	0	0	6	0	6	0	0	0	0	0	0	0	0	0	0	7	0	0	0	0	0	5	0	9	0	0	0	0	5	11
CB052167	exon-exon	ELOVL5	-	GCM1	-	0	1	0	0	0	0	0	0	0	0	0	0	0	0	0	0	0	0	0	0	0	0	0	0	0	0	0	0	0	0	0	0	0	0	0	0	0	0	0	0	0	0	0	0
CB267619	exon-exon	LOC100506023	-	TNFSF4	-	0	2	0	0	0	0	0	0	0	0	0	0	0	0	0	0	0	0	0	0	5	0	0	0	0	0	0	0	0	0	0	0	0	0	0	0	0	0	0	0	0	0	0	0
CD365983	exon-exon	DENND3	+	LOC105375785	+	1	13	6	0	0	0	0	0	0	0	0	0	8	0	0	5	0	5	0	0	0	0	0	0	5	5	0	0	0	6	0	5	0	0	0	0	0	0	0	5	0	25	0	0
CD697074	exon-exon	TRAV26-2	+	TRAJ52	+	1	0	0	0	0	5	0	0	0	0	0	0	0	0	0	0	0	0	0	0	0	0	0	0	0	0	0	0	0	0	0	0	0	0	0	0	0	0	0	0	0	0	0	0
CD709994	exon-exon	C1GALT1C1	-	MCTS1	-	0	1	0	0	0	0	0	0	0	0	0	0	0	0	0	0	0	0	0	0	0	0	0	0	0	0	0	0	0	0	0	0	0	0	0	0	0	0	0	5	0	0	0	0
CF528936	exon-exon	GGACT	-	PCCA	-	0	2	0	0	0	0	0	0	0	0	0	0	0	0	0	0	0	0	0	0	0	0	0	0	0	0	0	0	13	0	0	0	0	6	0	0	0	0	0	0	0	0	0	0
CO403143	exon-exon	LOC107984945	+	SMAP2	+	0	1	0	0	0	0	0	0	0	0	0	0	0	0	0	0	0	0	0	0	0	0	0	0	0	0	0	0	0	0	0	0	0	0	0	0	0	0	0	0	0	0	0	0
DA203830	exon-exon	LOC101928037	+	PTP4A3	+	1	0	0	0	0	0	0	0	0	0	0	5	0	0	0	0	0	0	0	0	0	0	0	0	0	0	0	0	0	0	0	0	0	0	0	0	0	0	0	0	0	0	0	0
DB374316	exon-exon	LOC100996842	-	CD68	-	1	1	0	0	0	0	0	0	0	0	5	0	0	0	0	0	0	0	0	0	0	0	0	0	0	0	0	0	0	0	0	0	0	0	0	0	7	0	0	0	0	0	0	0
DC429313	exon-exon	LOC101928143	-	NUMB	-	1	13	0	0	0	0	0	0	0	0	0	8	0	10	0	0	5	0	0	0	5	0	0	0	6	5	0	0	0	0	0	0	0	0	0	0	0	0	5	0	0	7	0	0
FUS14	exon-exon	RPL11	+	MYH9	-	1	0	0	0	0	0	0	8	0	0	0	0	0	0	0	0	0	0	0	0	0	0	0	0	0	0	0	0	0	0	0	0	0	0	0	0	0	0	0	0	0	0	0	0
FY210754	exon-exon	TNFSF13	-	TNFSF12	-	0	1	0	0	0	0	0	0	0	0	0	0	0	0	0	0	0	0	0	0	0	0	0	0	0	0	0	0	0	0	0	0	0	0	11	0	0	0	0	0	0	0	0	0
FY211079	exon-exon	RNF185	+	LIMK2	+	0	1	0	0	0	0	0	0	0	0	0	0	0	0	0	0	0	0	0	0	0	0	0	0	0	0	0	0	0	0	0	0	0	0	0	0	0	0	0	0	0	0	0	0
FY211435	exon-exon	NUDT13	+	ECD	+	0	1	0	0	0	0	0	0	0	0	0	0	0	0	0	0	0	0	0	0	0	0	0	0	0	0	0	0	0	0	0	0	0	0	0	0	0	0	0	0	0	0	0	0
FY212811	exon-exon	IL10RB-DT	-	IFNAR2	-	1	9	0	0	0	0	0	0	0	0	5	0	0	0	0	0	0	0	0	0	9	0	8	0	10	0	0	0	0	0	0	0	0	0	0	0	0	0	0	7	0	6	6	8
FY214030	exon-exon	IFNAR2	+	IL10RB	+	0	2	0	0	0	0	0	0	0	0	0	0	0	0	0	0	0	0	0	0	0	0	0	0	0	7	0	0	0	0	0	0	0	0	0	0	0	0	0	0	0	0	0	0
GQ502857	exon-exon	TRAV19	+	TRAJ24	+	1	0	0	0	6	0	0	0	0	0	0	0	0	0	0	0	0	0	0	0	0	0	0	0	0	0	0	0	0	0	0	0	0	0	0	0	0	0	0	0	0	0	0	0
HY058558	exon-exon	TRAV1-2	+	TRAJ6	+	0	2	0	0	0	0	0	0	0	0	0	0	0	0	0	0	0	0	0	0	0	0	5	0	0	0	0	0	0	0	5	0	0	0	0	0	0	0	0	0	0	0	0	0
HY070598	exon-exon	TRAV12-1	+	TRAJ15	+	2	1	6	0	0	0	0	7	0	0	0	0	0	0	0	0	0	0	0	0	0	0	9	0	0	0	0	0	0	0	0	0	0	0	0	0	0	0	0	0	0	0	0	0
HY084945	exon-exon	TRAV13-1	+	TRAJ39	+	0	2	0	0	0	0	0	0	0	0	0	0	12	0	0	0	0	0	0	0	0	8	0	0	0	0	0	0	0	0	0	0	0	0	0	0	0	0	0	0	0	0	0	0
JQ956403	exon-exon	TRGV9	-	TARP	-	3	3	0	0	0	10	5	5	0	0	0	0	0	0	0	0	0	0	0	0	0	0	0	0	23	0	0	0	0	0	0	0	0	0	0	0	0	5	0	0	0	0	0	0
KM004141	exon-exon	TRAV38-1	+	TRAJ48	+	2	1	0	5	0	0	6	0	0	0	0	0	0	0	0	0	0	0	0	0	0	0	0	0	0	0	0	0	0	0	0	0	0	0	13	0	0	0	0	0	0	0	0	0
KM004176	exon-exon	TRAV9-2	+	TRAJ39	+	0	1	0	0	0	0	0	0	0	0	0	0	0	0	0	0	0	0	0	0	0	0	5	0	0	0	0	0	0	0	0	0	0	0	0	0	0	0	0	0	0	0	0	0
KM004320	exon-exon	TRAV1-1	+	TRAJ11	+	0	1	0	0	0	0	0	0	0	0	0	0	0	0	0	0	0	0	0	0	0	0	0	0	0	0	0	0	0	0	0	0	0	0	0	0	0	0	0	0	0	0	0	0
KM004825	exon-exon	TRAV38-1	+	TRAJ37	+	1	0	8	0	0	0	0	0	0	0	0	0	0	0	0	0	0	0	0	0	0	0	0	0	0	0	0	0	0	0	0	0	0	0	0	0	0	0	0	0	0	0	0	0
KM004832	exon-exon	TRAV9-2	+	TRAJ39	+	1	0	0	0	0	0	0	6	0	0	0	0	0	0	0	0	0	0	0	0	0	0	0	0	0	0	0	0	0	0	0	0	0	0	0	0	0	0	0	0	0	0	0	0
KM004833	exon-exon	TRAJ36	+	TRAC	+	10	11	12	5	6	21	6	12	19	7	9	6	5	0	8	0	0	8	0	6	0	13	12	6	0	0	0	0	0	0	0	0	0	0	0	7	11	0	0	0	0	0	0	0
KM004880	exon-exon	TRAJ56	+	TRAC	+	1	0	0	5	0	0	0	0	0	0	0	0	0	0	0	0	0	0	0	0	0	0	0	0	0	0	0	0	0	0	0	0	0	0	0	0	0	0	0	0	0	0	0	0
KM004882	exon-exon	TRAV16	+	TRAJ10	+	1	0	0	0	0	0	5	0	0	0	0	0	0	0	0	0	0	0	0	0	0	0	0	0	0	0	0	0	0	0	0	0	0	0	0	0	0	0	0	0	0	0	0	0
KM004934	exon-exon	TRAV12-3	+	TRAJ9	+	3	2	7	0	7	0	0	6	0	0	0	0	0	0	0	0	0	0	5	0	0	0	0	0	0	0	0	0	0	0	0	0	0	0	0	0	0	0	0	0	0	0	0	0
KX074340	exon-exon	TRAV29DV5	+	TRAJ37	+	1	0	0	0	8	0	0	0	0	0	0	0	0	0	0	0	0	0	0	0	0	0	0	0	0	0	0	0	0	0	0	0	0	0	0	0	0	0	0	0	0	0	0	0
KX074732	exon-exon	TRAV12-1	+	TRAJ11	+	1	0	0	0	0	6	0	0	0	0	0	0	0	0	0	0	0	0	0	0	0	0	0	0	0	0	0	0	0	0	0	0	0	0	0	0	0	0	0	0	0	0	0	0
KX075085	exon-exon	TRAV2	+	TRAJ37	+	3	1	0	0	5	0	0	0	5	0	0	5	0	0	0	0	0	0	0	0	0	0	0	0	0	0	0	0	0	0	0	0	0	0	0	0	6	0	0	0	0	0	0	0
KX075278	exon-exon	TRAV26-1	+	TRAJ37	+	1	0	0	0	0	7	0	0	0	0	0	0	0	0	0	0	0	0	0	0	0	0	0	0	0	0	0	0	0	0	0	0	0	0	0	0	0	0	0	0	0	0	0	0
KX075354	exon-exon	TRAV12-3	+	TRAJ54	+	1	0	0	0	0	0	0	0	6	0	0	0	0	0	0	0	0	0	0	0	0	0	0	0	0	0	0	0	0	0	0	0	0	0	0	0	0	0	0	0	0	0	0	0
KX075597	exon-exon	TRAV13-1	+	TRAJ9	+	0	1	0	0	0	0	0	0	0	0	0	0	0	0	0	0	0	0	0	0	0	0	7	0	0	0	0	0	0	0	0	0	0	0	0	0	0	0	0	0	0	0	0	0
KX075606	exon-exon	TRAV3	+	TRAJ5	+	0	1	0	0	0	0	0	0	0	0	0	0	0	0	0	0	0	0	0	0	0	0	0	0	0	0	0	5	0	0	0	0	0	0	0	0	0	0	0	0	0	0	0	0
KX075679	exon-exon	TRAV17	+	TRAJ6	+	1	0	0	0	0	0	11	0	0	0	0	0	0	0	0	0	0	0	0	0	0	0	0	0	0	0	0	0	0	0	0	0	0	0	0	0	0	0	0	0	0	0	0	0
KX075742	exon-exon	TRAV12-3	+	TRAJ17	+	2	1	5	0	0	0	0	0	0	0	0	5	0	0	0	0	0	0	0	0	0	0	0	8	0	0	0	0	0	0	0	0	0	0	0	0	0	0	0	0	0	0	0	0
KX075975	exon-exon	TRAV17	+	TRAJ22	+	1	0	0	0	6	0	0	0	0	0	0	0	0	0	0	0	0	0	0	0	0	0	0	0	0	0	0	0	0	0	0	0	0	0	0	0	0	0	0	0	0	0	0	0
KX076444	exon-exon	TRAV12-3	+	TRAJ28	+	1	0	0	0	0	5	0	0	0	0	0	0	0	0	0	0	0	0	0	0	0	0	0	0	0	0	0	0	0	0	0	0	0	0	0	0	0	0	0	0	0	0	0	0
KX076453	exon-exon	TRAV8-3	+	TRAJ6	+	3	0	0	0	0	10	0	0	6	19	0	0	0	0	0	0	0	0	0	0	0	0	0	0	0	0	0	0	0	0	0	0	0	0	0	0	0	0	0	0	0	0	0	0
KX076870	exon-exon	TRAV9-2	+	TRAJ16	+	2	0	9	0	0	0	0	5	0	0	0	0	0	0	0	0	0	0	0	0	0	0	0	0	0	0	0	0	0	0	0	0	0	0	0	0	0	0	0	0	0	0	0	0
L34694	exon-exon	TRAV13-1	+	TRAJ28	+	1	0	0	0	0	0	0	0	0	0	0	5	0	0	0	0	0	0	0	0	0	0	0	0	0	0	0	0	0	0	0	0	0	0	0	0	0	0	0	0	0	0	0	0
M27336	exon-exon	TRGV3	-	TARP	-	8	10	0	6	0	21	6	25	5	9	5	6	5	0	0	0	0	7	0	9	0	0	9	0	9	0	0	7	0	5	0	0	0	0	0	7	0	0	0	0	0	0	0	0
M27340	exon-exon	TRGV10	-	TARP	-	1	0	0	0	0	0	0	0	0	0	6	0	0	0	0	0	0	0	0	0	0	0	0	0	0	0	0	0	0	0	0	0	0	0	0	0	0	0	0	0	0	0	0	0
M90472	exon-exon	TRAV9-2	+	TRAJ12	+	0	1	0	0	0	0	0	0	0	0	0	0	0	0	0	0	0	0	0	6	0	0	0	0	0	0	0	0	0	0	0	0	0	0	0	0	0	0	0	0	0	0	0	0
M97704	exon-exon	TRAV23DV6	+	TRAJ36	+	1	1	5	0	0	0	0	0	0	0	0	0	0	0	0	0	0	0	0	0	0	0	0	0	0	0	0	0	0	5	0	0	0	0	0	0	0	0	0	0	0	0	0	0
MG789009	exon-exon	TRAV13-1	+	TRAJ48	+	1	0	0	0	0	0	0	0	35	0	0	0	0	0	0	0	0	0	0	0	0	0	0	0	0	0	0	0	0	0	0	0	0	0	0	0	0	0	0	0	0	0	0	0
MG789123	exon-exon	TRAV41	+	TRAJ49	+	1	0	7	0	0	0	0	0	0	0	0	0	0	0	0	0	0	0	0	0	0	0	0	0	0	0	0	0	0	0	0	0	0	0	0	0	0	0	0	0	0	0	0	0
MG789216	exon-exon	TRAV21	+	TRAJ26	+	1	2	0	0	0	0	0	0	0	0	0	5	0	0	0	0	0	0	0	5	0	0	0	0	0	0	0	0	0	0	0	0	0	0	0	0	0	0	0	0	0	0	0	0
MG789236	exon-exon	TRAV17	+	TRAJ52	+	0	1	0	0	0	0	0	0	0	0	0	0	0	0	0	0	0	0	0	0	0	0	0	0	0	0	0	0	0	0	5	0	0	0	0	0	0	0	0	0	0	0	0	0
MG789300	exon-exon	TRAV14DV4	+	TRAJ26	+	0	1	0	0	0	0	0	0	0	0	0	0	0	0	0	0	0	0	0	0	0	0	0	0	0	0	0	0	0	0	0	0	0	0	0	0	0	0	0	0	0	0	0	0
MG789328	exon-exon	TRAV19	+	TRAJ10	+	0	1	0	0	0	0	0	0	0	0	0	0	0	0	0	0	0	0	0	0	0	0	0	0	0	0	0	0	0	0	0	0	0	0	0	0	0	0	0	0	0	0	0	0
MG789488	exon-exon	TRAV21	+	TRAJ39	+	1	1	0	0	0	0	0	0	0	0	10	0	0	0	0	0	0	0	0	0	0	0	5	0	0	0	0	0	0	0	0	0	0	0	0	0	0	0	0	0	0	0	0	0
MG789530	exon-exon	TRAV13-1	+	TRAJ24	+	1	0	0	0	0	0	5	0	0	0	0	0	0	0	0	0	0	0	0	0	0	0	0	0	0	0	0	0	0	0	0	0	0	0	0	0	0	0	0	0	0	0	0	0
MG789700	exon-exon	TRAV1-2	+	TRAJ33	+	8	5	25	0	24	5	0	35	50	6	26	23	0	0	0	0	0	7	0	0	0	12	16	0	0	0	0	0	5	0	0	0	0	0	0	0	0	0	0	0	0	0	0	0
MG789782	exon-exon	TRAV19	+	TRAJ54	+	0	1	0	0	0	0	0	0	0	0	0	0	0	0	0	0	0	0	0	8	0	0	0	0	0	0	0	0	0	0	0	0	0	0	0	0	0	0	0	0	0	0	0	0
MG789857	exon-exon	TRAV13-2	+	TRAJ44	+	1	0	0	0	0	0	0	0	6	0	0	0	0	0	0	0	0	0	0	0	0	0	0	0	0	0	0	0	0	0	0	0	0	0	0	0	0	0	0	0	0	0	0	0
MG789972	exon-exon	TRAV21	+	TRAJ45	+	1	1	0	7	0	0	0	0	0	0	0	0	0	0	0	0	0	0	0	0	0	0	0	0	0	0	0	0	0	6	0	0	0	0	0	0	0	0	0	0	0	0	0	0
MG790051	exon-exon	TRAV13-1	+	TRAJ18	+	0	1	0	0	0	0	0	0	0	0	0	0	0	0	0	0	0	0	0	0	0	5	0	0	0	0	0	0	0	0	0	0	0	0	0	0	0	0	0	0	0	0	0	0
MG790097	exon-exon	TRAV20	+	TRAJ42	+	1	0	0	0	0	0	0	8	0	0	0	0	0	0	0	0	0	0	0	0	0	0	0	0	0	0	0	0	0	0	0	0	0	0	0	0	0	0	0	0	0	0	0	0
MG790162	exon-exon	TRAV12-3	+	TRAJ11	+	1	0	0	0	0	0	0	0	0	6	0	0	0	0	0	0	0	0	0	0	0	0	0	0	0	0	0	0	0	0	0	0	0	0	0	0	0	0	0	0	0	0	0	0
MG790286	exon-exon	TRAV12-2	+	TRAJ45	+	4	3	0	0	0	9	6	0	0	5	5	0	0	0	0	0	0	0	5	0	0	0	0	6	0	0	0	0	0	0	0	0	0	0	0	0	0	0	0	0	0	0	0	0
MG790307	exon-exon	TRAV13-2	+	TRAJ39	+	1	1	0	0	0	5	0	0	0	0	0	0	0	0	0	0	0	0	0	0	0	0	0	0	0	0	0	0	0	6	0	0	0	0	0	0	0	0	0	0	0	0	0	0
MG790328	exon-exon	TRAV13-1	+	TRAJ49	+	1	1	0	0	0	0	6	0	0	0	0	0	0	0	0	0	0	0	0	0	0	5	0	0	0	0	0	0	0	0	0	0	0	0	0	0	0	0	0	0	0	0	0	0
MG790337	exon-exon	TRAV5	+	TRAJ4	+	0	2	0	0	0	0	0	0	0	0	0	0	0	0	0	0	0	0	0	0	0	0	6	0	0	0	0	0	0	0	0	0	0	0	0	0	0	0	0	0	0	0	0	0
MG790397	exon-exon	TRAV13-1	+	TRAJ48	+	4	1	0	0	0	0	0	8	7	6	8	0	0	0	0	0	0	0	0	0	0	0	0	7	0	0	0	0	0	0	0	0	0	0	0	0	0	0	0	0	0	0	0	0
MG790586	exon-exon	TRAV6	+	TRAJ9	+	1	0	0	0	0	0	0	0	0	0	6	0	0	0	0	0	0	0	0	0	0	0	0	0	0	0	0	0	0	0	0	0	0	0	0	0	0	0	0	0	0	0	0	0
MG790640	exon-exon	TRAV21	+	TRAJ4	+	2	0	0	0	0	0	6	0	0	0	5	0	0	0	0	0	0	0	0	0	0	0	0	0	0	0	0	0	0	0	0	0	0	0	0	0	0	0	0	0	0	0	0	0
MG790711	exon-exon	TRAV23DV6	+	TRAJ45	+	2	0	5	0	0	0	10	0	0	0	0	0	0	0	0	0	0	0	0	0	0	0	0	0	0	0	0	0	0	0	0	0	0	0	0	0	0	0	0	0	0	0	0	0
MG790854	exon-exon	TRAV4	+	TRAJ32	+	1	0	0	0	0	0	0	10	0	0	0	0	0	0	0	0	0	0	0	0	0	0	0	0	0	0	0	0	0	0	0	0	0	0	0	0	0	0	0	0	0	0	0	0
MG791020	exon-exon	TRAV8-6	+	TRAJ52	+	1	1	0	0	0	0	0	0	6	0	0	0	0	0	0	0	0	0	0	0	0	0	5	0	0	0	0	0	0	0	0	0	0	0	0	0	0	0	0	0	0	0	0	0
MG791028	exon-exon	TRAV25	+	TRAJ57	+	1	0	0	0	0	0	0	0	0	0	0	11	0	0	0	0	0	0	0	0	0	0	0	0	0	0	0	0	0	0	0	0	0	0	0	0	0	0	0	0	0	0	0	0
MG791095	exon-exon	TRAV29DV5	+	TRAJ49	+	0	1	0	0	0	0	0	0	0	0	0	0	0	0	0	0	0	0	0	0	0	0	0	0	0	0	0	0	0	0	0	0	0	0	0	0	0	0	0	0	0	0	0	0
MG791179	exon-exon	TRAV27	+	TRAJ53	+	1	0	0	0	0	0	0	0	9	0	0	0	0	0	0	0	0	0	0	0	0	0	0	0	0	0	0	0	0	0	0	0	0	0	0	0	0	0	0	0	0	0	0	0
MG791181	exon-exon	TRAV9-2	+	TRAJ53	+	1	1	0	0	0	0	0	0	0	0	6	0	0	0	0	0	0	0	0	0	0	0	0	7	0	0	0	0	0	0	0	0	0	0	0	0	0	0	0	0	0	0	0	0
MG791281	exon-exon	TRAV24	+	TRAJ37	+	1	0	0	0	0	0	0	0	0	0	6	0	0	0	0	0	0	0	0	0	0	0	0	0	0	0	0	0	0	0	0	0	0	0	0	0	0	0	0	0	0	0	0	0
MG791603	exon-exon	TRAV5	+	TRAJ30	+	0	2	0	0	0	0	0	0	0	0	0	0	0	0	0	0	0	0	0	0	0	0	0	0	0	0	0	6	0	0	0	0	0	0	0	0	6	0	0	0	0	0	0	0
MG791608	exon-exon	TRAV25	+	TRAJ20	+	0	1	0	0	0	0	0	0	0	0	0	0	0	0	0	0	0	0	0	0	0	0	0	0	0	0	0	0	0	0	7	0	0	0	0	0	0	0	0	0	0	0	0	0
W39452	exon-exon	USP12	-	LOC105370124	-	0	1	0	0	0	0	0	0	0	0	0	0	0	0	0	0	0	0	0	0	0	0	0	0	0	0	0	0	0	0	0	0	0	0	0	0	0	0	0	9	0	0	0	0
X06774	exon-exon	TRGV8	-	TARP	-	8	4	5	5	5	5	8	6	0	0	7	5	0	0	0	0	0	0	0	13	0	0	0	0	5	0	0	0	0	13	0	0	0	0	0	0	5	0	0	0	0	0	0	0
X72500	exon-exon	TRGV9	-	TARP	-	3	3	0	0	0	0	6	13	0	0	0	7	0	0	0	0	0	0	0	0	0	0	14	0	9	0	0	0	0	16	0	0	0	0	0	0	0	0	0	0	0	0	0	0
Z11220	exon-exon	TRGV9	-	TARP	-	2	5	0	0	0	0	11	0	0	0	10	0	0	12	0	0	0	0	0	0	0	18	0	0	0	0	7	0	0	0	0	0	0	0	5	0	0	0	0	0	0	0	0	0
Z11301	exon-exon	TRGV9	-	TARP	-	5	8	15	0	0	0	6	21	0	0	6	17	0	0	0	0	0	0	5	0	0	0	21	7	31	0	0	0	0	30	0	0	0	0	0	12	0	0	0	12	0	0	0	0
AB749859	exon-intron	TRBV9	+	TRBJ2-1	+	1	1	0	0	0	0	5	0	0	0	0	0	0	0	0	0	0	0	0	0	0	0	0	0	0	0	0	0	0	0	0	0	0	0	0	0	0	0	0	0	0	0	0	0
AB976737	exon-intron	TRAV12-2	+	TRA	+	2	1	0	0	5	0	5	0	0	0	0	0	0	0	0	0	0	0	0	0	0	0	0	0	0	0	0	0	0	6	0	0	0	0	0	0	0	0	0	0	0	0	0	0
AB977130	exon-intron	TRAV21	+	TRA	+	1	0	0	0	0	0	0	6	0	0	0	0	0	0	0	0	0	0	0	0	0	0	0	0	0	0	0	0	0	0	0	0	0	0	0	0	0	0	0	0	0	0	0	0
AB977204	exon-intron	TRAV21	+	TRA	+	0	1	0	0	0	0	0	0	0	0	0	0	0	0	0	0	0	0	0	0	0	0	0	0	0	0	0	0	0	0	0	0	0	0	0	0	0	0	0	0	0	0	0	0
AB977250	exon-intron	TRAV29DV5	+	TRA	+	1	0	0	0	0	8	0	0	0	0	0	0	0	0	0	0	0	0	0	0	0	0	0	0	0	0	0	0	0	0	0	0	0	0	0	0	0	0	0	0	0	0	0	0
AB977589	exon-intron	TRBV20-1	+	TRBJ2-7	+	3	4	7	0	5	0	0	0	0	0	0	6	0	0	0	0	0	0	0	0	0	7	9	5	0	0	0	0	0	0	0	0	0	0	5	0	0	0	0	0	0	0	0	0
AF512439	exon-intron	TRDV2	+	TRD	+	1	2	0	0	0	0	0	24	0	0	0	0	0	0	0	0	0	0	0	0	0	0	6	0	6	0	0	0	0	0	0	0	0	0	0	0	0	0	0	0	0	0	0	0
AW389303	exon-intron	NPIPB3	+	LOC112268174	+	0	1	0	0	0	0	0	0	0	0	0	0	0	0	0	0	0	0	0	0	0	0	0	0	0	0	0	0	0	0	0	0	0	0	0	0	0	0	0	0	0	0	0	0
AW948776	exon-intron	ND1	-	PDZRN4	+	1	0	0	0	0	5	0	0	0	0	0	0	0	0	0	0	0	0	0	0	0	0	0	0	0	0	0	0	0	0	0	0	0	0	0	0	0	0	0	0	0	0	0	0
AY123162	exon-intron	TRBV5-6	+	TRBJ2-7	+	1	0	0	0	0	0	0	0	5	0	0	0	0	0	0	0	0	0	0	0	0	0	0	0	0	0	0	0	0	0	0	0	0	0	0	0	0	0	0	0	0	0	0	0
AY135858	exon-intron	TRAV12-3	+	TRA	+	1	2	0	0	0	0	0	5	0	0	0	0	0	0	0	0	0	0	0	7	0	0	6	0	0	0	0	0	0	0	0	0	0	0	0	0	0	0	0	0	0	0	0	0
BC070330	exon-intron	RPL21P28	-	DTL	-	7	2	7	7	5	0	7	0	5	0	5	6	0	0	0	0	0	0	0	0	0	5	0	0	0	0	0	0	0	5	0	0	0	0	0	0	0	0	0	0	0	0	0	0
BC114215	exon-intron	HACD4	-	FOCAD	-	0	3	0	0	0	0	0	0	0	0	0	0	0	0	0	0	0	0	0	0	0	0	6	0	0	0	0	0	0	6	0	0	0	0	0	0	0	0	0	0	0	0	10	0
BD310714	exon-intron	MRPS18B	+	LOC101927531	-	1	2	0	0	0	0	0	0	5	0	0	0	0	0	0	0	0	0	0	0	0	0	0	0	0	0	0	0	0	0	0	0	0	0	0	0	0	0	0	0	0	0	5	0
BG924406	exon-intron	VIM	+	P4HA3	-	2	8	16	0	0	0	0	0	0	8	0	0	5	0	0	0	9	0	0	0	0	0	0	0	0	0	12	6	11	0	6	7	9	0	0	0	0	0	0	0	0	0	0	0
BI062240	exon-intron	HCAR3	-	RP11-324E6.6	-	0	3	0	0	0	0	0	0	0	0	0	0	0	5	0	5	0	0	0	0	0	0	0	0	0	0	0	0	0	0	0	0	0	0	0	0	0	0	0	0	0	0	0	0
BI196742	exon-intron	CYBA	-	KIF16B	+	0	1	0	0	0	0	0	0	0	0	0	0	0	0	0	0	0	0	0	0	0	0	0	0	0	0	0	0	0	5	0	0	0	0	0	0	0	0	0	0	0	0	0	0
BM048535	exon-intron	RPS27P3	-	TSPAN9	-	6	1	5	0	6	5	5	0	6	5	0	0	0	0	0	0	0	0	0	0	0	0	0	0	0	0	0	0	0	0	0	0	0	0	0	0	0	0	0	0	0	0	0	0
BM051706	exon-intron	RPL27AP6	-	AC137770.1	+	10	21	12	5	9	13	18	9	11	14	9	5	0	0	6	0	0	0	0	9	0	0	7	0	0	0	10	0	5	5	15	9	0	5	0	0	16	6	0	9	11	0	5	0
BP380016	exon-intron	PNRC1	+	AF130359.1	+	0	1	0	0	0	0	0	0	0	0	0	0	0	0	0	0	0	0	0	0	0	0	0	0	0	0	0	0	0	0	0	0	0	0	0	0	0	0	0	0	0	0	0	0
BQ353823	exon-intron	LOC101928923	+	LOC105378071	+	0	1	0	0	0	0	0	0	0	0	0	0	0	0	0	0	0	0	0	0	0	0	0	0	0	0	0	0	0	0	0	0	0	0	0	0	0	0	0	0	0	0	5	0
BU608453	exon-intron	HERC2	-	HERC2P10	-	1	4	0	0	0	0	5	0	0	0	0	0	0	0	0	0	0	0	0	0	0	0	0	0	0	7	0	0	0	5	0	0	0	0	0	0	0	0	0	0	5	0	0	0
BX647298	exon-intron	PPP1R3D	-	FAM217B	-	0	1	0	0	0	0	0	0	0	0	0	0	0	0	0	0	0	0	0	0	0	0	0	0	0	0	0	0	29	0	0	0	0	0	0	0	0	0	0	0	0	0	0	0
CD686590	exon-intron	TRAV4	+	TRA	+	0	1	0	0	0	0	0	0	0	0	0	0	0	0	0	0	0	0	0	0	0	0	0	0	0	0	0	0	0	0	0	0	0	0	0	0	0	0	0	0	0	0	0	0
DA673065	exon-intron	LRRK2-DT	-	LINC02471	-	0	9	0	0	0	0	0	0	0	0	0	0	0	6	0	8	0	0	0	14	0	8	24	0	0	0	0	0	0	0	0	0	0	0	0	8	0	0	0	0	0	0	7	0
DA703425	exon-intron	LINC00537	+	RP11-561O23.8	+	1	8	0	5	0	0	0	0	0	0	0	0	0	9	0	0	0	0	5	0	0	0	5	0	6	0	0	5	0	0	0	0	5	0	0	5	0	0	0	0	0	0	0	0
DA881530	exon-intron	ZNF586	+	ZNF552	+	0	1	0	0	0	0	0	0	0	0	0	0	0	0	0	0	0	0	0	0	0	0	0	0	0	0	0	0	0	0	0	0	0	0	0	0	0	0	0	0	0	0	0	0
DB111899	exon-intron	IGHV3-30	-	IGH	-	0	1	0	0	0	0	0	0	0	0	0	0	0	0	0	0	0	0	0	0	0	0	0	0	0	0	0	9	0	0	0	0	0	0	0	0	0	0	0	0	0	0	0	0
DB508702	exon-intron	STAT1	-	GLS	-	0	3	0	0	0	0	0	0	0	0	0	0	0	0	0	0	0	0	0	0	0	0	0	0	0	0	0	0	0	12	0	0	0	0	0	0	0	0	0	0	0	5	0	0
DW009719	exon-intron	DCTD	-	LOC105377576	-	0	1	0	0	0	0	0	0	0	0	0	0	0	0	0	0	0	0	0	0	0	0	0	0	0	0	0	0	0	0	0	0	0	0	0	0	0	0	0	0	0	0	0	0
HI161388	exon-intron	TRAV21	+	TRA	+	1	0	5	0	0	0	0	0	0	0	0	0	0	0	0	0	0	0	0	0	0	0	0	0	0	0	0	0	0	0	0	0	0	0	0	0	0	0	0	0	0	0	0	0
HM995465	exon-intron	IGHV3-30	-	IGH	-	0	2	0	0	0	0	0	0	0	0	0	0	0	0	0	5	0	0	0	0	0	0	0	0	0	0	0	0	0	0	0	0	0	0	0	0	0	0	0	0	0	0	0	0
HY065642	exon-intron	TRBV4-1	+	TRBJ2-1	+	0	2	0	0	0	0	0	0	0	0	0	0	5	0	0	0	0	0	0	0	0	0	0	6	0	0	0	0	0	0	0	0	0	0	0	0	0	0	0	0	0	0	0	0
HY088692	exon-intron	TRAV41	+	TRA	+	1	0	0	0	0	5	0	0	0	0	0	0	0	0	0	0	0	0	0	0	0	0	0	0	0	0	0	0	0	0	0	0	0	0	0	0	0	0	0	0	0	0	0	0
HY230380	exon-intron	GDF11	+	CPSF4	+	0	1	0	0	0	0	0	0	0	0	0	0	0	0	0	0	0	0	0	0	0	0	0	0	0	0	0	0	0	0	0	0	0	0	6	0	0	0	0	0	0	0	0	0
JN577572	exon-intron	IGHV3-7	-	IGH	-	0	8	0	0	0	0	0	0	0	0	0	0	0	0	0	0	0	0	13	0	5	0	0	0	0	0	0	0	0	0	12	0	0	0	0	0	0	0	22	0	0	0	0	14
KJ134572	exon-intron	BMS1P20	+	IGL	+	0	1	0	0	0	0	0	0	0	0	0	0	0	0	0	0	0	0	0	0	0	0	0	0	0	0	0	0	0	0	0	0	0	0	0	0	0	0	0	0	0	0	0	0
KM004761	exon-intron	TRBV5-1	+	TRBJ2-7	+	0	1	0	0	0	0	0	0	0	0	0	0	0	0	0	0	0	0	0	0	0	0	0	8	0	0	0	0	0	0	0	0	0	0	0	0	0	0	0	0	0	0	0	0
KX075913	exon-intron	TRAV12-3	+	TRA	+	1	0	0	0	0	0	0	5	0	0	0	0	0	0	0	0	0	0	0	0	0	0	0	0	0	0	0	0	0	0	0	0	0	0	0	0	0	0	0	0	0	0	0	0
MG192741	exon-intron	TRBV20-1	+	TRBJ1-2	+	1	0	5	0	0	0	0	0	0	0	0	0	0	0	0	0	0	0	0	0	0	0	0	0	0	0	0	0	0	0	0	0	0	0	0	0	0	0	0	0	0	0	0	0
MG192845	exon-intron	TRBV20-1	+	TRBJ2-5	+	2	2	0	0	5	8	0	0	0	0	0	0	0	0	0	0	0	0	0	0	0	0	6	0	0	0	0	0	0	0	0	0	0	0	0	0	0	0	0	5	0	0	0	0
MG789365	exon-intron	TRAV35	+	TRA	+	0	2	0	0	0	0	0	0	0	0	0	0	0	0	0	0	0	0	0	0	0	0	7	11	0	0	0	0	0	0	0	0	0	0	0	0	0	0	0	0	0	0	0	0
MG789619	exon-intron	TRAV1-2	+	TRA	+	1	1	0	0	0	0	0	0	0	5	0	0	0	0	0	0	0	0	0	0	0	0	0	0	0	0	0	0	0	0	0	0	0	0	0	0	0	0	0	0	0	12	0	0
MG789680	exon-intron	TRAV12-2	+	TRA	+	1	1	0	0	10	0	0	0	0	0	0	0	0	0	0	0	0	0	0	0	0	0	0	0	0	5	0	0	0	0	0	0	0	0	0	0	0	0	0	0	0	0	0	0
MG790821	exon-intron	TRAV12-3	+	TRA	+	2	0	6	0	0	0	0	0	0	0	5	0	0	0	0	0	0	0	0	0	0	0	0	0	0	0	0	0	0	0	0	0	0	0	0	0	0	0	0	0	0	0	0	0
MG790907	exon-intron	TRAV1-2	+	TRA	+	1	0	0	0	0	12	0	0	0	0	0	0	0	0	0	0	0	0	0	0	0	0	0	0	0	0	0	0	0	0	0	0	0	0	0	0	0	0	0	0	0	0	0	0
NM_001382439	exon-intron	CCDC32	-	AC091045.1	-	1	1	0	0	0	6	0	0	0	0	0	0	0	0	0	0	0	0	0	0	0	0	0	0	0	0	0	0	0	0	0	0	0	0	0	0	0	0	0	0	0	0	0	0
X06776	exon-intron	TRGV8	-	TARP	-	1	0	0	0	0	0	0	0	0	5	0	0	0	0	0	0	0	0	0	0	0	0	0	0	0	0	0	0	0	0	0	0	0	0	0	0	0	0	0	0	0	0	0	0
X60142	exon-intron	TRAJ28	+	TRA	+	1	1	0	0	6	0	0	0	0	0	0	0	0	0	0	0	0	0	0	0	0	0	5	0	0	0	0	0	0	0	0	0	0	0	0	0	0	0	0	0	0	0	0	0
Y10198	exon-intron	TRAV8-3	+	TRA	+	2	0	5	6	0	0	0	0	0	0	0	0	0	0	0	0	0	0	0	0	0	0	0	0	0	0	0	0	0	0	0	0	0	0	0	0	0	0	0	0	0	0	0	0
AA789268	intron-exon	AC002091.1	-	CTB-41I6.1	-	0	8	0	0	0	0	0	0	0	0	0	0	0	0	0	6	0	0	7	0	0	0	7	0	0	0	5	0	0	0	0	0	0	0	0	5	0	0	0	0	0	0	0	0
AB977010	intron-exon	TRAV12-3	+	TRAJ3	+	3	1	0	0	0	7	6	17	0	0	0	0	0	0	0	0	0	0	0	0	0	0	9	0	0	0	0	0	0	0	0	0	0	0	0	0	0	0	0	0	0	0	0	0
AB977430	intron-exon	TRAV1-2	+	TRAJ20	+	1	0	0	0	0	0	0	0	7	0	0	0	0	0	0	0	0	0	0	0	0	0	0	0	0	0	0	0	0	0	0	0	0	0	0	0	0	0	0	0	0	0	0	0
AB978117	intron-exon	PRSS1	+	TRBJ2-2	+	3	1	0	0	0	0	6	10	0	24	0	0	0	0	6	0	0	0	0	0	0	0	0	0	0	0	0	0	0	0	0	0	0	0	0	0	0	0	0	0	0	0	0	0
AF512448	intron-exon	TRG	-	TARP	-	3	7	5	0	0	0	7	5	0	0	0	0	0	0	0	0	0	0	0	0	0	5	10	0	38	0	0	0	0	5	0	0	0	0	0	0	10	0	0	11	0	0	0	0
AL531432	intron-exon	PHYKPL	-	HNRNPAB	-	0	1	0	0	0	0	0	0	0	0	0	0	0	0	0	0	0	0	0	0	0	0	0	0	0	0	0	0	0	0	0	0	0	0	0	0	0	5	0	0	0	0	0	0
BC039543	intron-exon	AP001189.1	+	LOC107984360	+	10	40	18	5	54	36	14	14	20	9	40	117	66	52	38	46	10	31	75	25	37	11	44	30	0	11	20	25	66	7	27	34	24	35	15	44	68	0	36	100	0	0	15	43
BE710093	intron-exon	RPS6KA2	+	RNASET2	+	2	0	0	0	0	0	0	7	0	0	0	5	0	0	0	0	0	0	0	0	0	0	0	0	0	0	0	0	0	0	0	0	0	0	0	0	0	0	0	0	0	0	0	0
BE931709	intron-exon	MTND2P28	+	ND2	+	1	1	0	0	0	0	0	0	0	0	5	0	0	0	5	0	0	0	0	0	0	0	0	0	0	0	0	0	0	0	0	0	0	0	0	0	0	0	0	0	0	0	0	0
BF881987	intron-exon	CDH13	+	LOC102724163	+	1	0	0	0	0	6	0	0	0	0	0	0	0	0	0	0	0	0	0	0	0	0	0	0	0	0	0	0	0	0	0	0	0	0	0	0	0	0	0	0	0	0	0	0
BG024403	intron-exon	IGH	-	IGHM	-	0	1	0	0	0	0	0	0	0	0	0	0	0	0	0	0	0	0	0	0	0	0	0	0	0	0	0	5	0	0	0	0	0	0	0	0	0	0	0	0	0	0	0	0
BG214075	intron-exon	AC122685.1	+	OR6C68	+	0	1	0	0	0	0	0	0	0	0	0	0	0	0	0	0	0	0	0	0	0	0	0	0	0	0	0	8	0	0	0	0	0	0	0	0	0	0	0	0	0	0	0	0
BG533961	intron-exon	GTF2H2	-	NAIP	-	0	1	0	0	0	0	0	0	0	0	0	0	0	0	0	0	0	0	0	0	0	0	0	0	0	0	0	0	0	0	0	0	0	0	0	0	0	0	0	0	0	0	0	0
BG946470	intron-exon	ATP8A2	+	USB1	-	1	4	0	0	0	0	0	0	0	0	9	0	0	9	0	0	0	0	0	0	0	0	0	0	0	0	0	0	0	0	0	0	0	0	0	0	0	0	0	0	0	0	0	0
BI766559	intron-exon	MYOSLID-AS1	+	MYOSLID	+	0	6	0	0	0	0	0	0	0	0	0	0	0	0	0	0	0	0	0	6	0	0	0	0	0	0	6	0	0	0	0	0	0	0	6	0	0	5	0	0	0	9	0	0
BM021905	intron-exon	AL162377.1	+	LOC107984561	+	0	3	0	0	0	0	0	0	0	0	0	0	0	0	0	0	0	0	0	0	0	0	0	0	0	0	0	0	0	0	0	0	0	0	0	0	0	5	0	0	0	0	0	5
BX436525	intron-exon	H2BC9	+	LOC105374986	+	7	37	0	0	0	5	9	16	9	14	17	15	11	48	20	63	0	30	43	73	36	29	98	32	11	12	0	31	36	22	7	19	23	0	5	37	40	0	10	36	0	11	9	13
CD370536	intron-exon	AF241726.2	-	CYBB	-	0	2	0	0	0	0	0	0	0	0	0	0	0	0	0	0	0	0	0	0	0	0	0	0	0	0	0	0	0	0	0	0	0	0	0	0	0	0	0	0	5	0	0	0
CR744527	intron-exon	H2BC17	+	OR2B6	+	2	29	0	0	0	0	6	0	0	0	9	0	0	22	0	51	0	15	19	44	25	10	25	6	0	0	9	16	118	13	6	12	12	0	10	37	40	0	0	66	6	0	0	42
CV326637	intron-exon	MTND2P28	-	ND2	-	0	1	0	0	0	0	0	0	0	0	0	0	0	0	0	0	0	0	0	0	0	0	0	6	0	0	0	0	0	0	0	0	0	0	0	0	0	0	0	0	0	0	0	0
DA595367	intron-exon	NQO2-AS1	+	NQO2	+	0	1	0	0	0	0	0	0	0	0	0	0	0	0	0	0	0	0	0	0	0	0	0	0	0	0	0	0	0	0	0	0	0	0	0	0	0	0	0	0	0	0	0	6
DA671700	intron-exon	LOC112694746	+	KCNJ15	+	0	2	0	0	0	0	0	0	0	0	0	0	5	0	0	0	0	0	0	0	0	0	0	0	0	0	0	0	0	0	0	0	0	0	0	0	0	0	0	0	0	0	0	0
DA819875	intron-exon	IGH	-	IGHG3	-	0	1	0	0	0	0	0	0	0	0	0	0	0	0	0	0	0	0	0	0	5	0	0	0	0	0	0	0	0	0	0	0	0	0	0	0	0	0	0	0	0	0	0	0
DA870057	intron-exon	RP11-324E6.6	-	HCAR2	-	0	1	0	0	0	0	0	0	0	0	0	0	0	0	0	0	0	0	0	0	0	0	0	0	0	0	0	0	0	0	0	5	0	0	0	0	0	0	0	0	0	0	0	0
DA939556	intron-exon	LOC112267855	-	APBB3	-	0	2	0	0	0	0	0	0	0	0	0	0	0	0	0	0	5	0	0	0	0	0	0	0	0	0	0	0	0	0	0	0	0	0	0	0	0	0	0	0	0	0	0	0
DA966235	intron-exon	TRA	+	TRAV19	+	3	2	6	6	0	0	0	0	0	0	0	5	0	0	0	0	0	0	0	0	0	8	0	6	0	0	0	0	0	0	0	0	0	0	0	0	0	0	0	0	0	0	0	0
DA983067	intron-exon	HLX-AS1	+	HLX	+	0	2	0	0	0	0	0	0	0	0	0	0	0	0	0	0	0	0	0	0	0	0	0	0	0	0	0	0	0	0	0	0	0	0	0	0	0	0	0	6	0	0	0	0
DB003310	intron-exon	AL671883.2	-	HLA-B	-	0	6	0	0	0	0	0	0	0	0	0	0	0	7	0	0	0	0	0	0	0	0	5	0	0	0	0	0	0	0	0	0	0	0	0	6	0	6	0	0	0	0	0	0
DB129273	intron-exon	AL121985.1	+	CD48	+	0	1	0	0	0	0	0	0	0	0	0	0	0	0	0	0	0	0	0	0	0	0	0	0	0	0	0	0	0	0	0	0	0	0	0	0	0	8	0	0	0	0	0	0
DN918193	intron-exon	NOCT	+	ELF2	+	1	0	6	0	0	0	0	0	0	0	0	0	0	0	0	0	0	0	0	0	0	0	0	0	0	0	0	0	0	0	0	0	0	0	0	0	0	0	0	0	0	0	0	0
HI161380	intron-exon	TRAV8-6	+	TRAJ57	+	1	0	0	0	0	6	0	0	0	0	0	0	0	0	0	0	0	0	0	0	0	0	0	0	0	0	0	0	0	0	0	0	0	0	0	0	0	0	0	0	0	0	0	0
HI161404	intron-exon	TRAV25	+	TRAJ38	+	1	0	0	0	0	0	0	0	0	5	0	0	0	0	0	0	0	0	0	0	0	0	0	0	0	0	0	0	0	0	0	0	0	0	0	0	0	0	0	0	0	0	0	0
HY079628	intron-exon	TRB	+	TRBC1	+	7	6	0	5	0	10	8	16	8	6	7	0	5	0	0	0	0	6	0	0	0	0	0	0	0	0	0	0	0	0	6	0	0	0	0	0	0	0	0	0	0	0	0	0
HY100249	intron-exon	LIMD2	-	LOC101927898	-	1	11	0	0	0	0	0	0	0	0	0	5	0	0	0	5	8	0	0	0	0	0	0	0	0	0	0	0	5	0	5	0	6	0	0	0	0	0	0	0	0	0	7	5
HY356078	intron-exon	RP11-463D19.2	+	UBE2W	+	1	4	0	0	0	9	0	0	0	0	0	0	0	0	6	0	0	0	5	0	0	0	0	0	0	0	0	0	8	0	0	0	0	0	0	0	0	0	0	0	0	0	0	0
KX075544	intron-exon	TRAV19	+	TRAJ12	+	0	2	0	0	0	0	0	0	0	0	0	0	0	0	0	0	0	20	0	0	0	0	0	0	0	0	0	0	0	0	0	0	0	0	6	0	0	0	0	0	0	0	0	0
KX075973	intron-exon	TRAV41	+	TRAJ52	+	0	1	0	0	0	0	0	0	0	0	0	0	0	0	0	0	0	0	0	0	0	5	0	0	0	0	0	0	0	0	0	0	0	0	0	0	0	0	0	0	0	0	0	0
KX076787	intron-exon	TRAV38-1	+	TRAJ43	+	0	2	0	0	0	0	0	0	0	0	0	0	0	0	0	0	0	10	0	0	0	0	0	5	0	0	0	0	0	0	0	0	0	0	0	0	0	0	0	0	0	0	0	0
MF536989	intron-exon	HLA-B	-	HLA-C	-	1	0	0	0	0	6	0	0	0	0	0	0	0	0	0	0	0	0	0	0	0	0	0	0	0	0	0	0	0	0	0	0	0	0	0	0	0	0	0	0	0	0	0	0
MF536997	intron-exon	HLA-B	-	HLA-C	-	1	2	6	0	0	0	0	0	0	0	0	0	0	0	0	0	0	0	0	0	0	0	5	0	0	0	0	0	0	0	0	0	0	0	0	0	0	0	0	0	0	0	0	0
MG790063	intron-exon	TRAV3	+	TRAJ20	+	2	1	0	0	10	0	0	0	0	0	5	0	0	0	0	0	0	0	0	0	0	0	0	0	0	0	0	0	0	0	0	0	0	0	0	0	0	0	0	0	0	9	0	0
MG790686	intron-exon	TRAV25	+	TRAJ34	+	1	0	0	0	0	0	0	0	8	0	0	0	0	0	0	0	0	0	0	0	0	0	0	0	0	0	0	0	0	0	0	0	0	0	0	0	0	0	0	0	0	0	0	0
MG791305	intron-exon	TRAV17	+	TRAJ21	+	0	1	0	0	0	0	0	0	0	0	0	0	0	0	0	0	0	0	0	0	0	0	0	14	0	0	0	0	0	0	0	0	0	0	0	0	0	0	0	0	0	0	0	0
MG791731	intron-exon	TRAV20	+	TRAJ53	+	1	0	0	0	0	0	0	0	5	0	0	0	0	0	0	0	0	0	0	0	0	0	0	0	0	0	0	0	0	0	0	0	0	0	0	0	0	0	0	0	0	0	0	0
MG791780	intron-exon	TRAV14DV4	+	TRAJ8	+	1	0	0	0	0	0	0	0	0	6	0	0	0	0	0	0	0	0	0	0	0	0	0	0	0	0	0	0	0	0	0	0	0	0	0	0	0	0	0	0	0	0	0	0
X92055	intron-exon	TRAV14DV4	+	TRAJ6	+	1	2	6	0	0	0	0	0	0	0	0	0	0	0	0	0	0	0	0	5	0	0	0	5	0	0	0	0	0	0	0	0	0	0	0	0	0	0	0	0	0	0	0	0
Z11338	intron-exon	TRG	-	TARP	-	0	1	0	0	0	0	0	0	0	0	0	0	0	0	0	0	0	0	0	0	0	0	0	0	0	0	0	0	0	26	0	0	0	0	0	0	0	0	0	0	0	0	0	0
AA088786	exon-exon	LOC105372233	+	BSG	+	1	18	0	0	0	0	0	0	0	0	0	12	6	0	5	5	10	0	0	0	0	0	0	0	0	7	9	8	0	0	0	10	7	20	11	0	0	7	0	0	7	0	6	0
AA311658	exon-exon	TRBJ1-3	+	TRBC1	+	10	36	57	21	29	38	56	46	32	19	31	14	10	21	10	6	0	22	13	33	17	38	40	19	14	13	17	24	10	21	20	13	7	0	6	13	24	0	13	33	14	5	12	8
AA427667	exon-exon	TRAJ34	+	TRAC	+	10	25	29	22	9	14	86	19	17	6	15	12	0	6	5	5	0	13	5	12	7	10	20	15	0	6	0	11	0	7	6	6	0	0	6	5	12	0	0	17	0	5	0	0
AA506479	exon-exon	HLA-A	-	HLA-H	-	8	34	0	5	66	48	0	5	20	166	52	19	15	211	38	17	42	0	100	273	0	163	15	123	0	28	19	138	13	5	31	157	67	110	19	23	5	9	20	5	109	107	5	29
AA557298	exon-exon	PDAP1	-	ARPC1B	-	0	12	0	0	0	0	0	0	0	0	0	0	29	0	0	0	0	0	44	0	0	0	0	0	0	0	46	18	95	20	30	0	0	58	0	0	13	6	0	9	0	0	0	0
AA581192	exon-exon	IGHV3-38	-	IGHV3-23	-	0	16	0	0	0	0	0	0	0	0	0	0	0	0	0	12	0	5	0	0	0	0	0	6	0	5	0	0	0	0	0	0	5	0	0	0	0	0	15	6	5	0	0	0
AA593238	exon-exon	FAM66A	-	FAM66D	-	0	1	0	0	0	0	0	0	0	0	0	0	0	0	0	0	0	0	0	0	0	0	0	0	0	0	0	0	0	0	0	0	0	0	0	0	0	0	0	0	0	0	0	0
AA622375	exon-exon	IGLV2-23	+	IGLV2-18	+	0	9	0	0	0	0	0	0	0	0	0	0	0	0	0	0	0	0	5	0	0	6	0	0	0	0	0	0	13	0	0	0	0	0	0	5	0	0	0	0	297	0	0	12
AA629875	exon-exon	SLC25A29	-	YY1	-	5	15	13	8	0	0	0	7	11	6	0	0	5	0	0	7	0	0	0	0	0	0	5	7	0	0	8	64	0	53	0	92	0	0	0	0	0	5	7	0	0	18	36	0
AA883692	exon-exon	MRPL35	+	REEP1	+	1	1	0	0	0	5	0	0	0	0	0	0	0	0	0	0	0	0	0	0	0	0	0	0	0	0	0	0	0	0	0	0	0	0	0	0	0	0	0	0	0	0	0	0
AB064153	exon-exon	IGLV2-14	+	IGLL5	+	10	44	51	51	29	38	98	76	29	30	115	36	96	74	137	331	22	750	535	318	368	225	285	396	320	223	559	1394	1868	838	549	827	511	179	180	165	904	60	2008	732	337	211	37	602
AB064173	exon-exon	IGLV3-1	+	IGLL5	+	8	44	8	8	0	10	5	14	5	5	16	0	83	35	87	188	10	180	110	78	120	56	11	184	11	91	133	1250	217	118	135	126	194	152	403	55	352	12	803	387	149	146	9	437
AB064221	exon-exon	IGLV5-45	+	IGLL5	+	0	1	0	0	0	0	0	0	0	0	0	0	0	0	0	0	0	0	0	0	0	0	0	0	0	0	0	0	0	0	6	0	0	0	0	0	0	0	0	0	0	0	0	0
AB289326	exon-exon	IGHJ5	-	IGHG4	-	3	30	0	7	0	0	10	0	0	0	8	0	0	0	0	5	0	8	0	19	5	10	11	0	0	25	36	0	21	20	19	22	8	8	14	15	16	0	57	40	17	0	5	0
AB371541	exon-exon	LOC105377769	+	TRIM7	+	0	2	0	0	0	0	0	0	0	0	0	0	0	0	0	0	0	0	0	6	0	0	0	0	0	0	0	0	0	0	0	0	0	0	5	0	0	0	0	0	0	0	0	0
AF041218	exon-exon	TRAJ16	+	TRAC	+	8	12	0	7	12	7	25	10	6	7	0	10	0	0	0	6	0	6	0	7	0	0	6	13	0	0	0	0	0	5	10	0	0	0	7	0	9	0	0	9	0	0	6	0
AF043179	exon-exon	TRBJ2-1	+	TRBC2	+	4	0	6	0	9	0	0	5	0	0	5	0	0	0	0	0	0	0	0	0	0	0	0	0	0	0	0	0	0	0	0	0	0	0	0	0	0	0	0	0	0	0	0	0
AF063722	exon-exon	IGLV6-57	+	IGLV1-40	+	0	4	0	0	0	0	0	0	0	0	0	0	0	0	0	0	0	0	5	0	0	0	0	5	0	0	0	0	0	0	0	0	0	0	0	0	0	0	18	0	0	0	0	0
AF522251	exon-exon	HLA-DQB1	-	HLA-DRB1	-	1	3	0	0	0	0	0	32	0	0	0	0	0	0	0	0	0	0	0	0	0	0	19	0	0	0	0	0	0	0	0	0	0	0	0	0	0	0	0	0	0	0	0	13
AI445389	exon-exon	IGLV1-47	+	IGLL5	+	1	24	0	0	0	0	0	0	0	0	5	0	15	0	0	12	0	0	0	8	5	0	0	0	0	0	11	7	20	6	16	8	5	0	0	0	9	0	0	7	0	17	0	9
AI692362	exon-exon	NOX1	-	CSTF2	-	7	13	14	15	0	0	8	16	15	0	14	20	0	10	0	0	0	0	16	0	0	0	12	17	0	0	0	0	0	12	12	0	7	0	9	0	6	8	0	0	0	0	9	0
AI814296	exon-exon	JPH4	-	AP1G2	-	1	2	0	0	0	0	0	0	0	0	0	5	0	0	0	0	0	0	0	0	0	0	0	0	0	0	0	0	6	0	0	0	0	0	0	0	0	0	0	0	0	0	0	0
AJ233734	exon-exon	IGLV3-21	+	IGLV3-1	+	2	29	0	5	0	0	8	0	0	0	0	0	0	9	19	13	0	0	29	23	7	20	0	13	0	77	0	9	16	10	41	11	9	0	0	5	20	5	0	12	36	14	0	9
AJ245297	exon-exon	IGHV3-30	-	IGHV3-21	-	1	11	0	0	0	0	5	0	0	0	0	0	0	7	0	0	0	37	0	0	0	6	0	0	0	0	7	0	0	0	0	0	0	0	0	0	0	0	0	0	7	0	0	0
AJ298040	exon-exon	BMS1P20	+	IGLV1-36	+	0	1	0	0	0	0	0	0	0	0	0	0	0	0	0	0	0	0	0	0	0	0	0	0	0	0	0	0	0	0	0	0	0	0	0	0	0	0	0	0	0	0	0	0
AJ437668	exon-exon	TRBJ2-2	+	TRBC2	+	10	42	109	81	78	143	136	158	84	106	71	93	15	41	31	15	0	48	22	42	20	47	99	48	16	29	41	51	21	28	60	21	9	8	66	29	42	0	28	47	7	6	18	13
AJ555252	exon-exon	IGHV3-21	-	IGHV3-11	-	0	2	0	0	0	0	0	0	0	0	0	0	0	0	0	0	0	0	0	0	0	0	0	0	0	0	0	0	0	0	0	0	0	0	0	0	0	0	0	0	0	0	0	0
AJ579280	exon-exon	IGHV3-65	-	IGHV3-53	-	5	38	0	9	0	6	5	0	7	0	18	0	0	44	13	66	0	39	9	36	0	31	5	11	6	34	17	0	102	20	14	55	14	0	9	14	75	13	25	67	30	13	0	291
AK056112	exon-exon	CINP	-	ZNF839	-	0	1	0	0	0	0	0	0	0	0	0	0	0	0	0	0	0	0	0	0	0	0	0	0	0	0	0	0	0	0	0	0	0	0	0	0	0	0	0	0	0	0	0	0
AK296930	exon-exon	PRR13	+	PCBP2	+	2	27	0	0	0	0	0	0	0	0	6	14	14	8	5	10	24	0	10	5	0	0	7	0	6	0	0	0	6	0	6	7	9	0	0	6	5	7	10	0	0	6	6	6
AK300818	exon-exon	NFKBIL1	+	LOC100287329	+	0	1	0	0	0	0	0	0	0	0	0	0	0	0	0	0	0	0	0	0	0	0	0	0	0	0	0	0	0	0	0	0	0	0	0	0	0	0	0	0	0	0	0	0
AK302792	exon-exon	ODF2L	-	LOC105378825	-	0	1	0	0	0	0	0	0	0	0	0	0	0	0	0	0	0	0	0	0	0	0	0	0	0	0	0	0	0	0	0	0	0	0	0	0	0	0	0	0	0	0	0	0
AK315227	exon-exon	HSPA1A	-	HSPA1L	-	3	28	5	0	0	0	0	6	0	0	0	5	6	8	7	5	6	0	5	0	0	6	0	0	0	5	0	0	10	0	0	0	5	0	8	10	0	7	10	8	6	7	12	15
AL047968	exon-exon	IGLV2-23	+	IGLL5	+	0	1	0	0	0	0	0	0	0	0	0	0	0	0	0	0	0	0	0	0	0	0	0	0	0	0	0	0	147	0	0	0	0	0	0	0	0	0	0	0	0	0	0	0
AM183978	exon-exon	IGHJ2	-	IGHD	-	10	38	10	39	38	28	23	24	42	47	13	25	6	7	6	27	22	6	12	0	28	27	8	7	21	0	64	29	17	16	21	5	55	16	0	45	9	0	8	117	17	0	0	21
AU150300	exon-exon	ZDHHC11B	+	ZDHHC11	+	0	2	0	0	0	0	0	0	0	0	0	0	0	0	0	0	0	0	0	0	0	0	0	0	0	0	0	0	7	0	0	0	0	0	0	0	0	0	0	0	0	0	0	0
AV688371	exon-exon	PGAM2	+	DBNL	+	10	44	24	13	21	5	11	17	10	22	13	14	26	72	18	42	90	12	14	24	29	28	15	16	18	22	21	20	76	14	19	14	22	10	28	66	10	47	19	44	12	41	48	67
AV698138	exon-exon	LINC00869	+	LOC100996741	-	6	23	0	0	9	6	0	0	9	8	5	10	0	6	0	7	6	0	0	0	5	0	8	0	0	0	0	5	10	0	0	0	0	5	0	0	5	6	9	8	0	10	8	7
AW024496	exon-exon	QRICH2	-	UBALD2	-	7	20	17	19	21	23	0	0	20	14	0	43	12	0	29	0	81	0	0	0	26	16	0	15	0	0	0	0	0	0	22	0	0	0	0	0	25	0	0	27	0	0	0	75
AW379749	exon-exon	IGLL5	-	IGLV6-57	-	2	39	0	0	0	25	0	0	0	0	31	0	0	0	5	37	0	16	492	38	16	7	0	16	11	11	11	113	36	35	18	9	43	13	5	14	238	6	9	123	48	455	0	16
AW392997	exon-exon	LOC100506023	-	TNFSF4	-	0	5	0	0	0	0	0	0	0	0	0	0	0	5	0	0	0	0	0	0	0	0	5	0	0	0	0	0	0	0	0	0	0	0	0	5	0	0	0	0	0	0	0	5
AW403129	exon-exon	IGHJ6	-	IGHG3	-	2	40	0	6	0	0	0	0	0	0	8	0	11	29	21	11	0	28	51	0	79	5	6	9	0	41	33	98	9	54	81	12	30	18	27	25	457	22	97	32	51	47	0	85
AW406019	exon-exon	IGLV2-11	+	IGLL5	+	9	43	11	16	13	34	34	15	5	0	28	13	28	14	31	46	10	3263	197	109	123	55	40	46	51	111	162	211	81	141	93	75	74	61	33	38	123	0	79	164	72	80	15	490
AW951591	exon-exon	IGLV3-19	+	IGLL5	+	0	9	0	0	0	0	0	0	0	0	0	0	119	0	0	0	0	9	74	0	0	0	0	0	0	0	0	5	0	9	0	0	0	0	0	0	0	0	0	6	0	0	0	0
AY099259	exon-exon	IGHV3-65	-	IGHV3-53	-	0	12	0	0	0	0	0	0	0	0	0	0	0	6	0	10	0	27	0	5	0	0	0	0	0	0	82	0	0	0	0	10	0	0	0	5	366	0	0	0	8	0	0	0
AY232282	exon-exon	TRAJ43	+	TRAC	+	9	20	14	0	17	31	16	19	11	24	15	12	7	14	0	7	0	11	7	0	11	13	21	7	0	0	10	14	0	0	14	0	0	0	9	0	7	0	7	7	0	0	7	0
AY232283	exon-exon	TRAJ48	+	TRAC	+	6	5	6	0	0	6	18	5	7	0	10	0	0	0	0	0	0	5	0	7	0	7	0	0	0	5	0	0	0	0	0	0	0	0	0	0	0	0	0	8	0	0	0	0
AY360462	exon-exon	TRAJ54	+	TRAC	+	9	18	29	14	13	9	17	6	29	15	0	15	0	5	0	5	0	10	6	14	8	14	13	0	8	5	0	8	0	0	8	0	5	0	8	0	10	0	5	7	0	0	0	0
AY375451	exon-exon	TRAJ33	+	TRAC	+	10	22	39	27	25	24	20	40	47	21	29	44	9	7	8	0	0	0	0	10	10	9	18	15	5	10	5	0	0	9	10	0	0	0	6	19	8	0	5	12	0	0	0	6
AY393025	exon-exon	IGHJ3	-	IGHG3	-	1	28	0	0	0	0	0	0	0	0	11	0	0	0	16	0	0	9	20	0	24	0	0	16	0	56	45	52	7	13	10	5	15	0	0	5	1181	8	18	18	0	15	0	42
AY393055	exon-exon	IGHV3-53	-	IGHV3-20	-	0	2	0	0	0	0	0	0	0	0	0	0	0	0	0	0	0	0	0	0	0	0	0	0	0	0	0	0	14	0	0	0	0	0	0	0	0	0	0	0	0	0	0	0
AY393377	exon-exon	IGHJ6	-	IGHG1	-	0	3	0	0	0	0	0	0	0	0	0	0	0	0	0	0	0	0	0	0	0	0	0	0	0	7	0	0	0	0	0	0	0	0	0	0	0	0	8	0	0	0	0	0
AY475219	exon-exon	TRAJ41	+	TRAC	+	8	2	13	10	0	6	6	6	6	10	6	0	0	0	0	0	0	5	0	0	0	0	0	0	0	0	0	0	0	0	0	0	0	0	0	0	5	0	0	0	0	0	0	0
AY475220	exon-exon	TRAJ4	+	TRAC	+	10	20	19	19	12	20	39	22	20	32	13	14	0	18	0	0	0	5	0	8	8	9	44	0	5	9	9	0	0	0	12	6	0	0	8	8	21	0	5	13	5	0	0	0
AY607464	exon-exon	IGHV4-30-2	-	IGHV4-4	-	0	37	0	0	0	0	0	0	0	0	0	0	6	33	13	22	0	831	25	44	24	0	9	42	0	135	9	15	492	8	22	9	546	5	28	17	21	0	30	97	24	19	0	7
AY671117	exon-exon	IGHJ6	-	IGHM	-	0	8	0	0	0	0	0	0	0	0	0	0	0	0	0	9	0	0	0	0	0	0	0	5	0	0	0	7	0	0	0	0	0	0	0	0	0	0	9	15	18	0	0	0
AY671133	exon-exon	IGHJ2	-	IGHM	-	0	2	0	0	0	0	0	0	0	0	0	0	0	0	0	0	0	0	0	0	0	0	0	0	0	7	0	0	0	0	0	0	0	0	0	0	0	0	0	0	0	0	0	0
AY671561	exon-exon	IGHJ5	-	IGHM	-	0	23	0	0	0	0	0	0	0	0	0	0	0	7	0	0	0	11	0	0	6	0	0	14	0	7	7	10	5	0	8	0	9	0	0	7	12	0	6	21	8	0	0	12
AY671571	exon-exon	IGHV4-39	-	IGHV4-4	-	6	38	11	10	0	21	13	6	0	5	0	0	20	22	82	62	14	51	19	39	41	64	16	139	44	76	132	93	5	5	164	28	35	0	213	0	107	18	168	0	75	19	0	558
AY671646	exon-exon	IGHJ3	-	IGHM	-	0	31	0	0	0	0	0	0	0	0	0	0	7	14	0	9	0	23	6	10	11	11	0	18	0	12	26	19	30	23	17	11	40	0	0	9	54	0	7	36	21	6	17	16
AY685382	exon-exon	IGLV1-44	+	IGLV2-11	+	0	2	0	0	0	0	0	0	0	0	0	0	0	0	0	0	0	0	0	0	0	0	0	0	0	0	0	0	0	0	0	0	0	0	0	0	0	0	0	5	0	11	0	0
AY885219	exon-exon	IGHJ1	-	IGHG1	-	0	26	0	0	0	0	0	0	0	0	0	0	0	0	0	0	0	13	5	0	0	9	0	5	0	7	9	16	16	0	12	0	12	0	59	8	21	0	15	15	17	25	0	0
AY942022	exon-exon	IGKV1D-33	+	IGKV1D-43	+	0	6	0	0	0	0	0	0	0	0	0	0	0	0	0	0	0	0	0	0	0	0	0	0	0	0	5	0	0	7	0	0	9	0	0	0	0	0	0	7	0	0	0	0
AY942056	exon-exon	IGKV1D-33	+	IGKV1D-17	+	2	28	0	0	0	0	5	0	0	0	10	0	0	0	0	22	0	6	8	12	5	13	0	0	0	14	12	0	20	7	6	0	6	0	49	0	14	0	13	8	9	7	0	5
AY942127	exon-exon	IGLV1-40	+	IGLV1-36	+	0	3	0	0	0	0	0	0	0	0	0	0	0	0	0	0	0	0	0	0	0	0	0	0	0	0	0	0	0	0	0	0	0	0	0	0	0	0	0	0	0	0	0	0
AY998674	exon-exon	IGLV6-57	+	IGLV2-34	+	0	1	0	0	0	0	0	0	0	0	0	0	0	0	0	0	0	0	0	0	0	0	0	0	0	0	0	0	0	0	0	0	0	0	0	0	0	0	0	0	0	0	0	0
BC010508	exon-exon	CROCCP2	-	LOC105376794	-	2	8	0	0	0	0	0	0	7	0	0	15	0	0	0	0	0	0	0	0	0	11	0	0	0	0	0	18	0	0	17	0	0	8	0	25	0	0	0	9	0	0	0	0
BC012876	exon-exon	IGLV1-40	+	IGLL5	+	0	9	0	0	0	0	0	0	0	0	0	0	0	0	0	0	0	0	0	5	0	0	0	0	0	8	0	0	15	5	0	0	9	0	0	0	0	0	0	0	226	0	0	0
BC025727	exon-exon	TRAJ42	+	TRAC	+	1	0	5	0	0	0	0	0	0	0	0	0	0	0	0	0	0	0	0	0	0	0	0	0	0	0	0	0	0	0	0	0	0	0	0	0	0	0	0	0	0	0	0	0
BC033102	exon-exon	IGLV2-8	+	IGLL5	+	10	44	19	18	21	51	32	27	13	9	30	6	24	19	25	157	6	207	24	192	44	34	31	34	9	102	81	57	91	144	27	250	61	81	38	35	134	28	65	117	102	43	9	44
BC035680	exon-exon	TRAJ17	+	TRAC	+	10	19	12	18	10	15	19	16	6	16	11	9	0	0	6	0	0	0	7	9	0	12	0	10	0	0	0	7	0	7	11	6	0	0	11	13	9	0	6	14	0	0	6	0
BC070337	exon-exon	TRAJ57	+	TRAC	+	5	3	22	0	7	11	0	0	8	8	0	0	0	0	6	0	0	0	0	0	0	6	0	0	0	0	0	0	0	0	6	0	0	0	0	0	0	0	0	0	0	0	0	0
BC071738	exon-exon	TRAJ27	+	TRAC	+	10	19	11	19	14	9	12	22	13	10	14	7	0	15	5	0	0	8	5	9	5	14	12	14	0	0	0	0	0	11	18	5	0	0	8	0	11	0	9	10	0	0	0	0
BE155395	exon-exon	GRTP1	-	LAMP1	-	4	26	10	0	5	8	0	5	0	0	0	0	5	6	6	5	5	0	5	0	0	0	5	0	0	7	5	0	8	0	71	0	0	60	5	6	36	95	5	7	0	7	5	0
BE613609	exon-exon	NBPF25P	-	NBPF20	-	0	2	0	0	0	0	0	0	0	0	0	0	0	0	0	0	0	0	0	0	0	0	0	0	0	0	0	6	0	0	6	0	0	0	0	0	0	0	0	0	0	0	0	0
BE671698	exon-exon	CTBS	-	GNG5	-	9	44	20	5	15	0	14	14	10	10	18	6	13	20	10	25	15	11	24	16	15	10	21	11	19	6	9	9	50	18	19	18	26	23	13	25	14	50	16	22	26	27	14	28
BE693253	exon-exon	IGLL5	-	IGLV1-40	-	10	44	26	47	31	23	102	38	17	25	45	13	46	53	56	113	11	322	144	481	150	108	45	256	44	212	264	689	593	335	186	1341	284	53	32	90	267	39	122	301	3594	383	42	204
BE703954	exon-exon	PMS2P2	-	LOC441259	-	1	1	0	0	0	0	0	0	0	0	0	5	0	0	0	0	0	0	0	0	0	0	0	0	0	0	0	0	0	0	0	0	0	0	0	6	0	0	0	0	0	0	0	0
BE858084	exon-exon	ZNF8-ERVK3-1	+	LOC105372480	+	0	5	0	0	0	0	0	0	0	0	0	0	6	0	0	0	0	0	0	0	0	0	0	0	0	0	0	0	0	7	0	0	0	0	0	0	0	0	0	0	0	0	0	0
BF060671	exon-exon	LINC00893	+	EOLA1	+	0	1	0	0	0	0	0	0	0	0	0	0	0	0	0	0	0	0	0	0	0	0	0	0	0	0	0	6	0	0	0	0	0	0	0	0	0	0	0	0	0	0	0	0
BF061430	exon-exon	DNAH7	-	SLC39A10	-	9	9	22	12	25	22	20	0	9	14	11	9	6	7	0	6	0	12	0	0	0	0	0	0	6	0	0	0	13	0	0	7	0	0	0	0	0	0	0	0	6	5	0	0
BF130254	exon-exon	MGST1	+	LOC107984494	+	0	1	0	0	0	0	0	0	0	0	0	0	0	0	0	0	0	0	0	0	0	0	0	0	0	0	0	7	0	0	0	0	0	0	0	0	0	0	0	0	0	0	0	0
BF509304	exon-exon	LOC105371622	-	RABGAP1L	-	1	0	5	0	0	0	0	0	0	0	0	0	0	0	0	0	0	0	0	0	0	0	0	0	0	0	0	0	0	0	0	0	0	0	0	0	0	0	0	0	0	0	0	0
BF594174	exon-exon	ZNF8-ERVK3-1	+	LOC105372480	+	9	22	5	6	5	9	8	11	0	5	12	14	0	0	0	8	0	7	5	8	5	0	6	0	0	0	0	0	6	6	5	0	5	10	0	6	18	0	0	9	0	12	0	9
BF830431	exon-exon	IGHG1	+	IGHJ6	+	3	42	0	5	0	0	0	0	0	0	30	5	10	78	31	40	5	142	456	22	575	24	23	34	0	79	20	193	46	138	361	66	77	67	26	36	340	17	1209	43	96	711	0	276
BF875082	exon-exon	IGHJ6	-	IGHA1	-	0	28	0	0	0	0	0	0	0	0	0	0	8	14	0	5	0	19	10	0	0	10	0	0	0	15	0	0	22	48	22	6	16	0	17	0	9	12	11	6	0	8	0	82
BF910044	exon-exon	ARMC10P1	+	TRIOBP	+	3	1	9	0	0	0	5	0	6	0	0	0	0	0	0	0	0	5	0	0	0	0	0	0	0	0	0	0	0	0	0	0	0	0	0	0	0	0	0	0	0	0	0	0
BF972746	exon-exon	HLA-B	-	HLA-C	-	4	27	0	1545	0	1681	1922	0	0	0	3339	0	0	2791	1873	0	35	1391	1868	2122	0	0	3865	1368	0	1371	1816	0	13	1108	2444	3319	0	0	2239	2664	0	0	3432	2888	0	2248	6	4323
BF974961	exon-exon	IGLV2-14	+	IGLL5	+	9	43	18	5	7	16	16	12	13	0	18	5	13	22	9	39	0	133	92	52	71	45	22	24	33	69	28	83	137	47	34	113	124	17	12	22	24	94	91	90	61	19	5	86
BG387812	exon-exon	SMG1P3	-	NPIPB3	-	5	16	0	0	0	0	12	0	5	9	6	11	10	8	6	0	0	0	7	7	0	0	5	6	0	0	0	6	0	0	0	0	0	0	0	5	6	0	0	7	5	0	0	0
BG398521	exon-exon	IGLV3-9	+	IGLL5	+	0	38	0	0	0	0	0	0	0	0	0	0	0	0	10	10	0	19	5	11	10	11	0	16	7	19	8	42	13	9	10	13	17	5	21	5	31	5	24	52	9	11	5	53
BG569805	exon-exon	IGLV2-23	+	IGLL5	+	3	36	0	0	0	0	0	6	10	0	16	0	0	5	19	0	0	30	18	40	15	6	7	6	0	12	7	13	16	162	15	23	19	13	6	18	19	5	7	18	62	0	0	12
BG686901	exon-exon	IGLL5	+	IGLC2	+	1	6	0	0	5	0	0	0	0	0	0	0	0	0	0	0	0	0	0	0	0	0	0	0	0	0	0	7	0	0	0	0	5	0	5	0	0	0	0	7	0	0	8	0
BG723024	exon-exon	CEP95	-	DDX5	-	0	1	0	0	0	0	0	0	0	0	0	0	0	0	0	0	0	0	0	0	0	0	0	0	0	0	0	0	0	0	0	0	0	0	0	0	0	0	0	0	0	0	0	0
BG759519	exon-exon	IGKV1-39	-	IGKV1-12	-	0	2	0	0	0	0	0	0	0	0	0	0	0	0	0	0	0	0	0	0	0	0	0	0	0	0	0	0	8	0	0	0	0	0	0	0	0	0	5	0	0	0	0	0
BG778181	exon-exon	BOLA2-SMG1P6	-	SMG1P6	-	0	1	0	0	0	0	0	0	0	0	0	0	0	0	0	0	0	0	0	0	0	0	0	0	0	0	0	0	0	0	0	0	0	0	0	0	0	0	0	0	0	0	0	0
BG956070	exon-exon	IGLL5	-	IGLV3-19	-	2	34	0	0	0	0	0	0	8	0	0	5	0	13	12	9	0	11	119	45	119	14	35	0	0	5	5	0	19	14	8	10	27	10	0	0	22	6	11	22	16	11	0	73
BG982651	exon-exon	PMS2P9	-	DTX2P1-UPK3BP1-PMS2P11	-	1	4	0	0	0	0	0	0	0	0	0	9	0	0	7	0	0	0	0	0	0	0	0	0	5	0	0	0	0	0	0	0	0	0	0	6	0	0	0	0	0	0	0	0
BG983179	exon-exon	MIR570HG	+	MUC20	+	0	2	0	0	0	0	0	0	0	0	0	0	0	0	0	0	0	0	0	0	0	0	0	0	0	0	0	5	0	0	6	0	0	0	0	0	0	0	0	0	0	0	0	0
BI008014	exon-exon	IGLL5	-	IGLV3-19	-	5	41	0	14	0	0	12	12	6	11	0	0	5	29	36	25	0	247	966	73	102	22	16	15	30	32	31	34	134	133	91	37	116	38	33	39	73	0	217	1843	75	82	0	198
BI008060	exon-exon	IGLL5	-	IGLV3-21	-	1	27	0	0	0	0	0	0	0	0	8	0	0	12	0	7	0	6	0	12	5	5	0	5	0	52	0	0	24	12	0	13	18	16	0	0	7	0	9	10	0	0	0	6
BI049925	exon-exon	TMEM120A	+	STYXL1	+	0	3	0	0	0	0	0	0	0	0	0	0	0	0	0	0	11	0	0	0	0	0	0	0	0	0	0	0	0	0	0	0	0	0	0	0	0	0	0	0	0	0	0	5
BI488549	exon-exon	NFE2L2	-	HNRNPA3	-	1	14	5	0	0	0	0	0	0	0	0	0	0	0	0	0	17	0	0	0	6	0	0	0	0	5	0	0	12	0	0	0	0	0	0	8	0	11	6	0	0	5	8	17
BI548161	exon-exon	TRDJ2	+	TRDC	+	10	24	15	13	11	15	21	23	9	13	14	19	12	22	8	0	0	10	0	18	6	9	25	0	16	0	6	15	0	11	34	0	6	0	6	0	10	0	0	20	0	5	0	0
BI771905	exon-exon	IGHJ5	-	IGHM	-	10	44	28	30	37	27	21	50	18	43	24	18	75	107	52	199	9	338	199	134	195	152	49	405	26	173	222	367	193	113	267	119	445	30	146	153	387	121	288	469	473	43	12	461
BI833113	exon-exon	C1QA	+	C1QC	+	0	1	0	0	0	0	0	0	0	0	0	0	0	0	0	0	0	0	0	0	0	0	0	0	0	0	0	0	0	0	0	0	0	0	0	0	0	5	0	0	0	0	0	0
BI834746	exon-exon	TRBJ2-4	+	TRBC2	+	10	38	35	51	51	36	51	35	23	38	24	41	8	16	47	0	0	22	11	20	20	23	31	38	14	13	26	34	10	20	29	15	9	8	40	28	57	0	17	29	11	8	25	10
BM507083	exon-exon	IGLV2-14	+	IGLL5	+	0	4	0	0	0	0	0	0	0	0	0	0	0	0	0	0	0	0	0	0	0	0	0	0	0	0	0	0	0	0	0	0	0	0	0	0	0	0	11	0	0	0	0	0
BM680663	exon-exon	LIMD2	-	MAP3K3	-	4	17	0	28	36	0	0	39	17	0	0	0	0	0	0	53	0	0	0	19	0	26	0	26	30	0	0	26	0	0	0	0	0	50	16	32	23	0	47	0	0	51	60	0
BM719531	exon-exon	AHR	-	LOC101927609	-	0	1	0	0	0	0	0	0	0	0	0	0	0	0	0	0	0	0	0	0	0	0	0	0	0	0	0	0	0	0	0	0	0	0	0	0	0	0	0	0	0	0	0	5
BM765441	exon-exon	RPL24	-	ZBTB11-AS1	-	0	1	0	0	0	0	0	0	0	0	0	0	0	0	0	0	0	0	0	0	0	0	0	0	0	5	0	0	0	0	0	0	0	0	0	0	0	0	0	0	0	0	0	0
BM920013	exon-exon	CTBS	+	LOC105378819	+	1	0	0	0	0	0	0	0	0	0	0	5	0	0	0	0	0	0	0	0	0	0	0	0	0	0	0	0	0	0	0	0	0	0	0	0	0	0	0	0	0	0	0	0
BM975570	exon-exon	KPNA2	-	LOC101929240	+	10	44	47	33	58	38	31	29	27	33	43	73	51	100	32	98	184	43	58	48	57	32	63	31	49	36	57	43	134	58	31	50	58	46	31	51	19	50	44	51	41	101	55	92
BM999837	exon-exon	SLC12A6	-	EMC4	-	3	9	0	19	0	0	0	0	0	0	32	55	0	68	0	0	26	0	0	0	0	0	81	0	0	0	0	0	52	0	0	0	0	0	25	0	0	0	41	0	0	0	0	67
BP313230	exon-exon	TPD52L2	+	DNAJC5	+	0	3	0	0	0	0	0	0	0	0	0	0	0	0	0	0	0	0	0	0	0	0	0	0	0	0	0	0	0	0	0	0	0	0	0	0	0	0	0	0	0	0	0	5
BP397736	exon-exon	EZR	-	SYTL3	-	8	29	0	239	0	138	238	151	109	240	91	102	73	0	181	63	0	67	137	239	126	87	131	165	205	125	297	102	0	123	170	0	73	0	129	96	283	0	0	149	124	0	0	0
BP423123	exon-exon	CCDC32	-	CBX3	+	1	5	0	0	0	0	0	0	0	0	10	0	0	0	0	0	0	0	5	0	0	6	0	0	0	0	0	0	0	0	0	0	6	0	0	0	0	0	0	0	5	0	0	0
BQ083611	exon-exon	IGHJ3	-	IGHA1	-	9	44	18	14	15	24	37	15	16	13	13	0	13	261	33	661	16	111	33	117	27	69	14	82	46	263	44	116	276	170	90	71	45	83	34	39	268	52	38	124	58	31	10	458
BQ327776	exon-exon	IGLL5	-	IGLV3-19	-	0	23	0	0	0	0	0	0	0	0	0	0	50	0	5	6	0	7	57	0	9	0	0	0	0	0	13	0	20	83	0	5	0	0	0	0	6	0	21	25	16	8	0	21
BQ356576	exon-exon	SLC12A6	-	EMC4	-	1	0	0	6	0	0	0	0	0	0	0	0	0	0	0	0	0	0	0	0	0	0	0	0	0	0	0	0	0	0	0	0	0	0	0	0	0	0	0	0	0	0	0	0
BQ651088	exon-exon	RRM2	+	C2orf48	+	0	8	0	0	0	0	0	0	0	0	0	0	0	0	0	0	0	0	0	0	0	0	0	0	0	0	7	0	5	0	0	0	0	5	5	0	0	0	6	0	0	0	0	0
BQ683946	exon-exon	ACTG1	-	ACTB	-	0	1	0	0	0	0	0	0	0	0	0	0	0	0	0	0	5	0	0	0	0	0	0	0	0	0	0	0	0	0	0	0	0	0	0	0	0	0	0	0	0	0	0	0
BQ711145	exon-exon	IGLV8-61	+	IGLL5	+	0	12	0	0	0	0	0	0	0	0	0	0	0	0	0	0	0	0	0	0	0	0	0	0	5	5	0	0	0	5	5	5	0	0	0	0	0	5	8	0	23	0	0	27
BQ773071	exon-exon	LOC105375363	-	PTPN12	-	1	0	0	0	0	0	0	0	5	0	0	0	0	0	0	0	0	0	0	0	0	0	0	0	0	0	0	0	0	0	0	0	0	0	0	0	0	0	0	0	0	0	0	0
BQ898761	exon-exon	IGLV6-57	+	IGLL5	+	0	17	0	0	0	0	0	0	0	0	0	0	0	0	0	0	0	9	21	9	0	0	0	0	0	0	0	34	20	0	0	0	43	0	0	23	20	0	0	18	0	182	0	0
BU584388	exon-exon	IGLL5	-	IGLV3-25	-	0	25	0	0	0	0	0	0	0	0	0	0	13	0	0	39	0	14	0	7	6	0	0	0	0	7	0	8	39	19	14	0	7	9	0	0	26	0	13	7	8	9	0	13
BU608842	exon-exon	LOC105371622	-	RABGAP1L	-	9	35	36	27	43	25	20	17	26	33	9	0	23	22	20	25	6	6	22	0	15	9	0	21	12	9	0	20	20	14	24	5	8	14	5	0	5	9	12	0	9	0	5	0
BU950240	exon-exon	EIF2B1	-	DDX55	-	1	6	0	0	0	8	0	0	0	0	0	0	0	5	0	0	0	0	0	5	0	0	0	0	0	6	0	7	0	0	0	0	8	0	0	0	0	0	0	0	0	0	0	0
BX093690	exon-exon	LOC107986412	-	LOC107986413	-	0	2	0	0	0	0	0	0	0	0	0	0	5	0	0	0	0	0	0	0	0	0	0	0	0	0	0	0	0	0	0	0	0	0	0	0	5	0	0	0	0	0	0	0
BX280395	exon-exon	IGLV2-8	+	IGLL5	+	7	41	0	6	5	12	16	7	5	0	8	0	6	11	12	16	0	77	21	33	18	11	7	15	10	66	30	134	18	47	26	72	38	7	13	14	33	7	11	52	148	17	0	47
BX281905	exon-exon	RRN3P2	+	LOC107984832	+	6	3	9	0	5	0	9	11	0	5	0	6	0	0	0	0	0	0	0	0	0	0	0	0	0	0	0	0	0	0	0	0	0	0	0	0	0	0	0	0	0	0	0	5
BX355072	exon-exon	CDK4	-	TSPAN31	-	3	11	0	0	0	0	5	5	6	0	0	0	0	0	0	0	5	0	0	7	0	0	5	0	6	0	0	0	0	0	0	6	0	0	0	0	5	6	0	0	0	10	0	0
BX377705	exon-exon	GIMAP2	+	GIMAP1-GIMAP5	+	0	8	0	0	0	0	0	0	0	0	0	0	0	0	0	0	0	0	0	0	0	0	0	0	0	0	0	0	0	0	0	0	0	0	8	5	0	6	0	0	5	0	0	6
BX397911	exon-exon	IGHJ3	-	IGHM	-	0	25	0	0	0	0	0	0	0	0	0	0	0	9	0	0	0	32	0	7	0	0	0	18	0	27	21	11	8	18	7	0	154	0	0	6	29	5	8	6	5	0	0	13
BX415544	exon-exon	TRBJ1-6	+	TRBC1	+	10	39	75	32	90	91	53	100	46	31	52	41	20	20	10	16	0	25	8	46	26	37	76	41	13	20	35	32	18	17	53	19	19	5	20	20	36	0	9	44	18	7	10	11
BX419922	exon-exon	FAM120AOS	-	LOC107987097	-	0	1	0	0	0	0	0	0	0	0	0	0	0	0	0	0	0	0	0	0	0	0	0	0	0	0	0	0	0	0	0	0	0	0	0	0	0	0	0	0	0	0	0	0
BX432302	exon-exon	IGHJ3	-	IGHG1	-	7	44	5	0	0	15	48	7	9	11	114	0	214	47	207	262	62	707	818	165	411	200	25	316	22	1468	313	2413	3107	132	354	180	788	162	184	190	4675	181	493	1020	233	294	37	1268
BX436898	exon-exon	TRAC	-	TRAJ11	-	4	2	0	7	0	0	5	6	5	0	0	0	0	0	0	0	0	0	0	0	0	0	0	0	0	0	0	0	0	5	0	0	0	0	0	0	0	0	0	0	0	0	0	0
BX437187	exon-exon	TRAJ38	+	TRAC	+	10	20	13	19	15	18	13	12	26	15	23	12	0	8	0	0	0	7	6	0	0	18	0	9	6	0	5	6	0	16	11	0	5	6	7	7	5	0	0	5	0	0	0	0
CA411788	exon-exon	HLA-C	+	HLA-B	+	4	21	0	0	0	24	0	8	13	18	0	0	0	0	0	0	7	0	7	0	9	0	0	0	0	0	0	55	9	10	0	0	36	12	9	0	15	9	0	0	7	10	0	39
CA427950	exon-exon	IGLL5	-	IGLV3-21	-	2	38	6	0	0	0	0	0	0	0	30	0	10	0	13	6	0	28	10	39	14	24	0	14	0	69	12	19	30	40	25	63	19	28	0	11	34	5	32	54	9	27	0	13
CB217094	exon-exon	LOC107987172	-	LOC728715	-	2	6	0	7	0	6	0	0	0	0	0	0	0	0	0	0	0	0	0	0	0	0	0	0	0	0	0	0	0	0	0	0	0	0	5	0	0	0	0	9	0	0	0	7
CB305485	exon-exon	LOC107985263	-	SMYD2	-	3	14	15	0	0	0	15	0	14	0	0	0	10	0	11	7	0	0	7	0	0	17	0	13	0	0	9	10	0	15	0	0	0	0	0	0	0	0	0	8	0	0	0	0
CB410063	exon-exon	SULF2	-	NCOA3	-	0	10	0	0	0	0	0	0	0	0	0	0	0	6	0	0	0	0	0	5	0	0	5	0	0	0	0	5	0	0	0	0	0	0	0	0	0	5	5	0	0	0	0	0
CB528846	exon-exon	CHKA	-	TCIRG1	-	9	43	7	13	8	0	19	6	19	8	31	17	24	17	10	19	16	5	17	19	10	7	14	7	10	19	9	11	36	11	8	20	14	18	0	10	6	14	14	9	23	35	7	32
CB959257	exon-exon	BMS1P20	+	IGLL5	+	3	42	0	0	0	0	9	0	7	0	7	0	5	18	7	17	7	94	61	106	22	37	7	5	0	96	38	58	69	59	130	23	63	16	31	24	55	9	38	45	174	21	0	31
CD370343	exon-exon	LOC107984088	+	LOC102724545	+	0	3	0	0	0	0	0	0	0	0	0	0	0	0	0	5	0	0	0	0	0	0	0	0	0	0	0	0	0	0	0	0	0	0	0	0	0	0	0	0	0	0	0	0
CD686969	exon-exon	IGLV2-18	+	IGLV2-8	+	1	12	0	6	0	0	0	0	0	0	0	0	0	0	0	5	0	5	0	0	5	0	0	11	0	19	0	0	12	12	0	0	0	0	0	0	0	0	45	0	0	0	0	0
CD691745	exon-exon	IGHJ2	-	IGHG1	-	0	8	0	0	0	0	0	0	0	0	0	0	0	0	0	0	0	0	0	0	0	0	0	0	0	0	0	0	0	0	0	0	0	0	0	0	0	0	82	18	55	0	0	5
CD692493	exon-exon	IGLV2-11	+	IGLC2	+	0	18	0	0	0	0	0	0	0	0	0	0	0	5	0	19	0	12	0	6	0	0	0	8	0	7	0	9	13	0	0	6	13	212	0	0	8	0	128	0	19	0	0	0
CD694181	exon-exon	IGLV2-14	+	IGLL5	+	4	33	5	6	0	0	19	0	0	0	5	0	0	0	5	87	0	82	8	26	30	15	0	5	0	30	17	9	120	29	0	28	20	7	9	18	6	10	111	33	12	0	0	16
CD694941	exon-exon	IGLV2-23	+	IGLL5	+	10	43	21	38	19	19	39	30	14	7	82	13	21	49	76	101	0	236	213	152	115	91	38	140	21	131	77	209	332	469	148	455	256	130	59	62	116	16	236	140	1769	82	10	368
CD695206	exon-exon	IGLV2-18	+	IGLL5	+	2	33	0	10	0	5	0	0	0	0	0	0	0	7	0	8	0	55	8	11	14	10	5	0	6	7	26	6	68	30	16	44	0	15	16	7	6	0	137	10	51	21	0	9
CD704527	exon-exon	IGLV2-11	+	IGLL5	+	6	41	11	5	0	18	9	0	0	0	15	8	0	16	7	10	7	149	64	47	34	18	12	22	12	24	37	25	42	53	34	102	15	11	26	23	24	0	21	37	22	21	0	103
CD708724	exon-exon	IGLV2-14	+	IGLL5	+	1	14	0	5	0	0	0	0	0	0	0	0	0	7	0	6	0	7	0	7	0	0	0	0	0	0	8	0	9	16	7	0	0	0	0	0	0	0	0	0	6	0	0	0
CF243113	exon-exon	NPIPB4	-	NPIPB3	-	3	5	0	0	0	0	11	0	0	14	5	0	0	0	0	0	7	0	0	0	0	5	5	0	0	0	0	0	0	6	0	0	0	0	0	0	0	0	0	0	0	0	0	0
CN257872	exon-exon	TRBJ2-1	+	TRBC1	+	10	26	38	26	13	33	62	23	17	31	17	8	11	5	8	5	0	9	0	0	0	22	6	24	0	0	5	18	6	15	13	7	0	0	18	10	9	0	6	18	0	0	7	0
CN349206	exon-exon	ZRSR2	+	AP1S2	+	1	7	0	0	0	6	0	0	0	0	0	0	0	0	6	6	0	0	0	9	0	0	10	0	9	0	0	0	0	0	0	0	0	0	0	0	0	0	0	0	0	0	0	0
CN360195	exon-exon	ZNF814	-	ZNF587	-	1	0	0	0	0	5	0	0	0	0	0	0	0	0	0	0	0	0	0	0	0	0	0	0	0	0	0	0	0	0	0	0	0	0	0	0	0	0	0	0	0	0	0	0
CN478983	exon-exon	JOSD1	-	TOMM22	-	5	28	5	0	0	11	11	0	5	8	0	0	0	7	20	5	7	0	5	9	0	0	5	0	0	7	11	12	0	7	0	7	0	0	6	0	6	7	5	8	13	10	8	7
CN654980	exon-exon	ATP6	-	COX2	-	0	1	0	0	0	0	0	0	0	0	0	0	0	0	0	0	0	0	0	0	0	0	0	0	0	0	0	0	0	0	0	0	0	0	0	0	0	0	0	0	0	0	0	0
CR738372	exon-exon	LOC100506258	-	SYT9	-	0	1	0	0	0	0	0	0	0	0	0	0	0	0	0	0	0	0	0	0	0	0	0	0	0	0	0	0	0	0	0	0	0	0	0	0	0	0	0	0	5	0	0	0
CR974963	exon-exon	TRAJ21	+	TRAC	+	4	4	0	0	5	12	0	16	9	0	0	0	0	0	0	0	0	0	0	0	0	9	7	11	0	0	0	0	0	0	0	0	0	0	0	6	0	0	0	0	0	0	0	0
CV320066	exon-exon	LOC101928236	-	KRT18P34	-	0	3	0	0	0	0	0	0	0	0	0	0	0	0	0	0	0	0	0	0	0	0	0	0	0	0	0	0	0	0	0	0	6	0	0	0	0	11	0	0	0	0	0	5
CV377015	exon-exon	ATP6	-	ATP8	-	3	2	5	0	0	0	0	5	8	0	0	0	0	0	6	0	0	0	0	0	0	0	0	0	0	0	0	0	0	0	0	0	0	0	0	0	0	0	0	0	0	0	0	0
CV574190	exon-exon	PPL	-	UBN1	-	0	1	0	0	0	0	0	0	0	0	0	0	0	0	0	0	0	0	0	0	0	7	0	0	0	0	0	0	0	0	0	0	0	0	0	0	0	0	0	0	0	0	0	0
CX870878	exon-exon	KANSL1	-	ARL17A	-	3	8	0	6	0	0	0	0	6	0	6	0	0	0	0	17	0	0	0	0	0	0	0	0	0	0	0	0	0	0	0	0	11	0	0	8	0	0	0	8	10	0	0	0
DA151419	exon-exon	LOC107984251	-	LIPA	-	1	0	0	0	0	0	0	5	0	0	0	0	0	0	0	0	0	0	0	0	0	0	0	0	0	0	0	0	0	0	0	0	0	0	0	0	0	0	0	0	0	0	0	0
DA372583	exon-exon	KIAA0825	-	IFI44L	+	0	4	0	0	0	0	0	0	0	0	0	0	0	0	5	0	0	0	0	13	0	0	0	0	0	0	0	0	0	0	0	0	0	0	0	0	0	0	0	0	0	0	0	0
DA473781	exon-exon	CYTOR	+	ANAPC1P4	+	4	20	0	0	0	0	6	6	5	0	10	0	0	18	0	0	5	0	10	11	0	5	6	0	9	8	0	0	0	0	0	6	0	0	0	7	0	0	0	0	5	0	8	0
DA646553	exon-exon	ZNF586	+	ZNF587	+	0	4	0	0	0	0	0	0	0	0	0	0	0	0	0	0	8	0	0	0	0	0	0	0	0	0	0	0	0	0	0	0	0	0	0	0	0	0	0	0	0	0	0	0
DA674849	exon-exon	LINC00537	+	CBWD3	+	2	19	0	0	0	0	0	5	0	0	6	0	10	18	6	0	0	0	6	0	14	5	9	0	0	0	0	0	0	5	0	0	0	0	0	0	6	0	0	7	0	5	9	11
DA681515	exon-exon	LOC105378629	-	MARCKSL1	-	1	4	0	0	0	5	0	0	0	0	0	0	0	8	0	7	0	0	0	0	0	0	0	0	0	0	0	0	0	0	0	0	0	0	0	0	0	0	0	0	0	0	0	8
DA819803	exon-exon	LOC374443	+	CLEC2D	+	8	29	0	9	5	0	20	8	23	5	10	14	6	9	8	5	0	14	5	5	9	5	6	0	0	0	0	7	0	0	9	9	0	0	0	8	0	5	0	6	14	5	9	6
DA953664	exon-exon	TRBJ1-5	+	TRBC1	+	10	43	227	92	151	127	187	144	113	98	100	86	48	84	49	18	0	47	42	95	61	98	159	84	40	37	42	71	32	94	80	25	30	23	54	68	109	17	46	116	26	55	36	41
DA970907	exon-exon	IGHV4-39	-	IGHV4-4	-	0	2	0	0	0	0	0	0	0	0	0	0	0	0	0	0	0	0	0	0	0	0	0	0	0	0	0	0	0	6	0	0	0	0	0	0	0	0	0	0	6	0	0	0
DA975812	exon-exon	BMS1P20	+	IGLV1-36	+	0	1	0	0	0	0	0	0	0	0	0	0	0	0	0	0	0	0	0	0	0	14	0	0	0	0	0	0	0	0	0	0	0	0	0	0	0	0	0	0	0	0	0	0
DA987009	exon-exon	IGHV1OR15-1	-	IGHG1	-	0	7	0	0	0	0	0	0	0	0	0	0	0	0	0	0	0	0	0	0	0	0	0	0	0	0	0	0	0	0	0	0	0	0	0	0	0	0	15	0	7	7	0	10
DB108364	exon-exon	ANTXRLP1	-	AGAP7P	-	7	3	6	5	8	0	7	7	0	5	0	7	0	0	0	0	0	0	5	0	0	0	0	9	0	0	0	0	0	0	0	0	0	0	0	0	0	0	0	0	0	0	6	0
DB191820	exon-exon	BPTF	+	LRRC37A2	+	0	4	0	0	0	0	0	0	0	0	0	0	0	0	0	0	0	0	0	0	0	0	0	0	0	0	0	0	0	0	0	0	0	0	0	6	0	0	0	5	0	0	0	0
DB233835	exon-exon	LYZ	+	SLC35A3	+	0	1	0	0	0	0	0	0	0	0	0	0	0	0	0	5	0	0	0	0	0	0	0	0	0	0	0	0	0	0	0	0	0	0	0	0	0	0	0	0	0	0	0	0
DB334126	exon-exon	LOC100996842	-	CD68	-	6	24	5	64	0	5	31	9	0	0	12	0	7	0	7	7	0	36	0	0	0	0	52	9	7	5	0	0	0	5	0	0	12	126	5	5	0	99	0	0	7	0	8	8
DB504057	exon-exon	ACSS1	-	APMAP	-	1	0	0	0	0	0	5	0	0	0	0	0	0	0	0	0	0	0	0	0	0	0	0	0	0	0	0	0	0	0	0	0	0	0	0	0	0	0	0	0	0	0	0	0
DC308286	exon-exon	POLR2J3	-	RASA4B	-	1	5	0	0	0	0	0	0	0	0	0	8	0	0	0	0	0	0	0	8	0	0	0	0	0	0	0	21	0	0	0	0	0	0	0	9	0	0	0	0	0	0	0	0
DC338567	exon-exon	LOC105379016	-	GTF2H2	-	1	9	0	0	0	0	0	5	0	0	0	0	6	0	0	0	0	0	5	0	0	0	5	0	0	0	0	0	0	0	0	0	0	0	0	0	0	7	0	7	0	5	9	0
DC403748	exon-exon	GUSBP14	-	GUSBP16	+	1	1	0	0	0	0	0	0	0	0	0	6	0	0	0	0	0	0	0	0	0	0	0	0	0	0	0	0	0	0	0	0	0	0	0	0	0	0	0	0	0	0	0	0
DC405164	exon-exon	PBX2	-	AGER	-	0	1	0	0	0	0	0	0	0	0	0	0	0	0	0	0	0	0	0	0	0	0	0	0	0	0	0	0	0	0	0	0	0	0	0	0	0	0	0	0	0	0	0	0
DQ187732	exon-exon	IGHV3-30	-	IGHV3-21	-	0	7	0	0	0	0	0	0	0	0	0	0	0	9	0	0	0	0	0	0	0	0	0	0	0	0	5	0	5	0	0	0	0	0	0	0	0	0	0	8	6	0	0	0
DQ322734	exon-exon	IGLV2-23	+	IGLL5	+	2	32	0	0	6	0	0	0	0	0	43	0	0	0	0	6	0	19	12	7	9	0	0	8	0	6	6	5	38	20	7	13	15	9	0	6	45	0	35	9	84	5	0	16
DQ322899	exon-exon	IGLV2-8	+	IGLL5	+	0	16	0	0	0	0	0	0	0	0	0	0	0	0	0	0	0	0	0	12	0	0	0	0	0	8	6	9	0	10	0	10	0	0	0	0	0	0	185	5	13	0	0	0
DQ323004	exon-exon	IGLV3-21	+	IGLL5	+	0	7	0	0	0	0	0	0	0	0	0	0	0	0	0	0	0	0	0	0	0	8	0	0	0	0	0	0	0	0	0	13	0	0	0	0	0	0	0	6	0	0	0	0
DQ454851	exon-exon	IGHV4-59	-	IGHV4-39	-	1	27	0	0	0	0	0	0	0	0	6	0	0	0	0	0	0	13	73	20	37	20	7	8	0	46	9	22	16	25	11	0	26	28	11	7	15	0	9	8	0	70	0	13
DQ524092	exon-exon	IGHV4-30-2	-	IGHV4-4	-	0	4	0	0	0	0	0	0	0	0	0	0	0	0	0	0	0	5	0	0	0	0	0	0	0	0	0	7	0	0	0	0	0	0	0	0	0	0	0	0	0	0	0	0
DQ840703	exon-exon	IGHV3-33	-	IGHJ5	-	0	7	0	0	0	0	0	0	0	0	0	0	0	0	0	0	0	0	0	0	0	0	0	7	0	0	0	9	0	0	9	0	0	0	0	0	0	0	0	6	0	0	0	5
DQ840981	exon-exon	IGKV1-33	-	IGKV1-9	-	5	34	8	0	0	0	38	0	6	0	15	10	0	12	8	42	0	13	6	75	8	12	0	40	0	10	13	0	17	35	12	5	7	0	34	27	29	9	0	12	142	0	6	10
EF542699	exon-exon	IGHV3-69-1	-	IGHV3-48	-	4	35	11	0	0	5	15	0	0	0	12	0	6	34	33	20	0	594	107	9	0	0	0	10	0	39	24	16	43	56	104	25	30	7	0	15	58	12	192	0	77	31	0	13
EF711088	exon-exon	IGLV3-1	+	IGLL5	+	0	14	0	0	0	0	0	0	0	0	0	0	0	0	6	0	0	0	0	0	0	0	0	0	0	0	5	14	0	5	0	0	5	6	0	0	8	48	61	0	0	0	0	0
EL733774	exon-exon	TRGV2	-	TARP	-	9	24	7	13	15	11	31	30	0	28	6	13	12	12	7	0	5	18	6	25	0	0	29	16	18	0	0	10	0	16	5	0	0	0	9	11	15	0	8	20	5	0	0	0
EL735717	exon-exon	IGLV2-18	+	IGLV2-8	+	1	35	0	0	0	0	0	0	0	0	8	0	0	12	12	17	5	15	14	22	10	6	0	8	0	16	11	0	14	27	8	73	12	6	0	20	9	0	182	9	20	5	0	36
EU030677	exon-exon	TRAJ45	+	TRAC	+	10	30	22	35	18	46	37	32	20	13	16	8	11	5	10	0	0	13	7	11	9	14	0	33	6	0	6	18	13	25	18	12	0	5	9	0	20	0	7	19	7	0	10	6
EU369627	exon-exon	TRAJ28	+	TRAC	+	10	15	18	9	23	11	26	19	7	11	10	15	5	8	0	0	0	0	0	0	0	7	20	16	0	0	0	5	0	0	9	9	0	0	11	5	9	0	0	13	0	0	10	0
EU427373	exon-exon	TRAJ6	+	TRAC	+	10	26	30	24	24	24	50	29	43	31	8	11	9	5	6	0	0	11	0	18	14	13	30	17	8	12	5	14	0	22	7	6	0	0	15	0	17	0	5	19	0	0	0	7
EU427374	exon-exon	TRAJ35	+	TRAC	+	6	10	9	6	0	0	0	8	7	0	12	5	0	0	0	0	0	8	0	0	0	7	5	0	0	8	0	0	0	6	0	0	0	0	0	0	6	0	0	5	0	6	5	0
EU599571	exon-exon	TRAJ52	+	TRAC	+	2	0	0	0	0	7	0	6	0	0	0	0	0	0	0	0	0	0	0	0	0	0	0	0	0	0	0	0	0	0	0	0	0	0	0	0	0	0	0	0	0	0	0	0
EU862326	exon-exon	TRAJ58	+	TRAC	+	6	7	13	9	0	0	8	16	0	11	7	0	0	0	5	0	0	0	0	0	0	12	0	5	0	0	0	5	0	0	0	0	0	0	8	0	7	0	0	9	0	0	0	0
EU863816	exon-exon	TRAJ8	+	TRAC	+	6	6	11	0	6	8	8	0	0	0	6	9	0	0	0	0	0	5	0	0	0	0	0	0	5	0	0	6	0	5	6	0	0	0	6	0	0	0	0	0	0	0	0	0
FJ009444	exon-exon	TRAJ23	+	TRAC	+	5	5	11	0	0	0	6	8	5	0	6	0	0	0	0	0	0	0	0	0	0	6	8	9	0	0	0	0	0	0	9	0	0	0	0	0	0	0	0	0	0	0	0	0
FJ795363	exon-exon	TRAJ20	+	TRAC	+	5	12	0	10	0	12	0	6	7	8	0	0	0	0	6	0	0	5	0	7	0	0	7	0	0	0	6	8	0	8	21	0	0	0	0	0	6	0	0	9	0	0	0	0
FJ795368	exon-exon	TRAJ50	+	TRAC	+	5	7	10	0	0	0	6	11	19	9	0	0	0	5	0	0	0	0	0	5	0	0	5	7	0	0	0	0	0	0	0	0	0	0	0	0	0	0	0	5	0	0	5	0
FUS318	exon-exon	NCL	-	PTMAP2	+	1	4	0	5	0	0	0	0	0	0	0	0	0	0	0	0	0	5	0	0	0	0	0	7	0	0	0	0	0	0	0	5	0	0	0	0	0	0	0	0	0	0	0	0
FUS703	exon-exon	PRRC2B	+	NCOR2	-	0	1	0	0	0	0	0	0	0	0	0	0	0	0	0	0	0	0	0	0	0	0	0	0	0	0	0	0	0	0	0	0	0	0	0	0	0	0	0	0	0	0	7	0
FUS860	exon-exon	ANP32E	-	ANP32B	+	3	11	5	0	0	5	9	0	0	0	0	0	0	0	0	0	7	0	0	0	0	8	5	0	0	0	7	0	6	0	0	0	5	0	0	6	0	5	5	0	0	0	0	0
FY210692	exon-exon	LMAN2	-	MXD3	-	1	12	0	0	0	0	0	0	0	0	0	6	0	0	5	7	0	0	0	0	0	0	6	0	6	0	0	0	5	0	0	6	0	0	0	11	0	0	0	0	0	0	0	8
FY210839	exon-exon	ELOVL1	+	MED8	+	0	2	0	0	0	0	0	0	0	0	0	0	0	0	0	0	0	0	0	0	0	0	0	0	0	0	0	0	5	0	0	5	0	0	0	0	0	0	0	0	0	0	0	0
FY211873	exon-exon	GALT	+	IL11RA	+	4	2	0	0	5	0	5	0	7	5	0	0	0	0	0	0	0	0	0	0	0	0	0	0	0	0	0	0	0	0	0	0	0	0	0	0	0	0	0	0	0	0	0	0
FY211937	exon-exon	SLC39A1	-	CRTC2	-	0	1	0	0	0	0	0	0	0	0	0	0	0	0	0	0	0	0	0	0	0	0	0	0	0	0	0	0	0	0	0	0	0	0	0	0	0	0	0	0	0	0	5	0
FY212712	exon-exon	VAMP8	+	VAMP5	+	0	12	0	0	0	0	0	0	0	0	0	0	0	0	0	6	0	0	0	0	0	9	0	0	0	0	0	0	15	0	0	9	0	7	0	0	6	0	0	0	0	5	0	0
FY212853	exon-exon	TNFSF12	+	TNFSF13	+	1	1	0	0	0	7	0	0	0	0	0	0	0	0	0	0	0	0	0	0	0	0	0	0	0	0	0	0	0	0	0	0	0	0	8	0	0	0	0	0	0	0	0	0
FY213437	exon-exon	MVP	-	PAGR1	-	2	4	0	0	0	0	0	0	0	0	7	6	0	0	0	0	0	0	0	0	0	5	0	7	0	0	0	0	0	0	0	0	0	0	0	6	0	0	0	0	0	0	0	0
GQ176776	exon-exon	ATXN3	-	TPRXL	+	0	2	0	0	0	0	0	0	0	0	0	0	0	0	0	0	0	0	0	0	0	0	0	0	0	0	0	0	0	0	0	0	0	0	0	0	0	6	0	0	0	0	0	0
GQ504950	exon-exon	IGHV3-23	-	IGHV3-11	-	0	5	0	0	0	0	0	0	0	0	0	0	0	0	5	0	0	7	0	0	0	0	0	0	0	0	0	0	0	0	0	0	0	0	0	0	0	0	6	0	0	0	0	0
GU552696	exon-exon	IGHV3-30	-	IGHV3-11	-	3	33	0	0	7	0	6	0	0	0	11	0	20	27	11	10	0	27	0	31	7	56	0	0	12	62	21	0	35	25	22	18	0	0	22	13	9	0	29	78	21	48	0	13
HF541901	exon-exon	IGHJ2	-	IGHA1	-	9	44	34	52	14	48	89	49	30	36	34	0	51	118	34	280	25	182	69	213	28	172	29	81	38	694	56	128	141	239	473	194	99	51	430	187	386	40	252	923	225	228	17	98
HF541919	exon-exon	IGLV2-8	+	IGLL5	+	0	20	0	0	0	0	0	0	0	0	0	0	0	7	5	0	0	5	6	7	0	0	0	0	0	5	11	0	8	9	6	0	0	5	0	0	14	0	0	7	7	0	0	7
HI165671	exon-exon	LOC100134868	+	FAM182A	+	1	0	0	0	0	0	6	0	0	0	0	0	0	0	0	0	0	0	0	0	0	0	0	0	0	0	0	0	0	0	0	0	0	0	0	0	0	0	0	0	0	0	0	0
HI166587	exon-exon	BMS1P20	+	IGLL5	+	7	42	0	7	0	9	6	9	0	8	15	6	17	22	15	16	6	68	44	127	30	70	29	12	6	270	79	117	89	63	425	85	109	14	8	22	75	7	55	43	137	25	0	92
HI166609	exon-exon	IGLV1-47	+	IGLL5	+	0	29	0	0	0	0	0	0	0	0	0	0	17	0	0	13	0	18	0	18	0	18	0	0	0	6	26	24	47	23	14	12	9	0	0	0	23	0	7	9	5	11	0	25
HI166635	exon-exon	IGLV5-45	+	IGLL5	+	2	18	0	5	0	0	6	0	0	0	0	0	0	0	0	0	0	0	0	6	40	0	0	6	0	26	5	5	9	22	52	0	10	0	0	12	7	11	0	6	0	0	0	0
HI166641	exon-exon	IGLV1-44	+	IGLL5	+	1	28	0	0	0	0	0	0	0	0	8	0	0	0	0	92	0	12	7	19	0	18	0	15	0	19	17	17	25	18	20	16	19	0	0	0	9	0	13	13	0	0	0	10
HI166667	exon-exon	IGLV1-40	+	IGLL5	+	8	42	5	10	7	7	23	8	0	7	10	0	11	9	15	33	0	73	77	163	39	37	11	48	17	49	71	393	168	86	50	224	73	16	12	29	105	9	42	117	115	58	0	57
HI166681	exon-exon	IGLV1-36	+	IGLL5	+	4	34	6	5	0	0	9	0	0	0	20	0	0	5	0	33	0	28	10	34	5	43	0	6	0	11	14	35	50	36	7	15	29	6	15	0	18	0	20	19	14	8	0	20
HM116146	exon-exon	IGHV2-70	-	IGHV4-39	-	0	3	0	0	0	0	0	0	0	0	0	0	0	0	0	0	0	0	0	0	0	0	0	0	0	0	0	0	5	0	0	0	0	0	0	0	8	0	0	0	0	0	0	0
HY087993	exon-exon	IGHV3-48	-	IGHV3-21	-	0	13	0	0	0	0	0	0	0	0	0	0	0	0	0	0	0	5	6	5	0	0	0	0	0	10	0	0	14	0	0	0	5	5	0	7	0	0	0	0	7	5	0	0
HY094444	exon-exon	TRDJ3	+	TRDC	+	8	10	12	5	6	7	14	40	7	0	0	8	0	5	0	0	0	0	0	6	5	5	23	0	10	0	0	6	0	6	0	0	0	0	0	0	5	0	0	0	0	0	0	0
HY251787	exon-exon	LINC02649	-	PFKFB3	-	0	20	0	0	0	0	0	0	0	0	0	0	0	9	0	0	14	0	0	0	9	5	0	0	0	0	0	0	0	0	0	9	0	0	0	13	0	9	7	6	0	5	5	10
HY263658	exon-exon	PDAP1	-	ARPC1B	-	10	36	47	58	102	102	39	70	38	45	83	91	0	121	48	92	93	68	0	34	0	55	67	73	94	55	0	0	23	0	0	89	90	0	111	117	19	72	44	64	98	94	55	99
HY272077	exon-exon	CHRNE	-	MINK1	-	10	42	100	25	61	78	50	73	90	72	56	82	91	93	28	42	86	37	33	56	0	28	96	36	50	32	65	36	145	36	0	61	43	75	85	142	85	54	76	53	85	40	116	63
HY370423	exon-exon	LRRC75A	-	SNHG29	-	9	20	12	10	11	13	0	10	9	8	13	9	0	0	6	0	6	7	12	0	7	0	15	0	0	0	29	19	13	27	45	10	0	10	0	0	29	0	0	8	0	0	0	0
JN376422	exon-exon	IGHV1-58	-	IGHV1-46	-	0	14	0	0	0	0	0	0	0	0	0	0	0	0	0	63	0	0	19	17	0	0	0	29	0	11	0	0	0	9	0	7	0	0	69	0	8	0	7	0	0	0	0	0
JN576813	exon-exon	IGHV3-11	-	IGHV3-7	-	1	29	0	0	0	0	0	0	0	0	8	0	0	6	17	30	0	100	11	0	0	0	0	12	0	20	9	6	53	20	44	19	32	0	0	10	24	0	145	0	28	214	0	10
JQ778271	exon-exon	TRAJ31	+	TRAC	+	6	9	11	8	8	6	0	5	0	6	0	0	0	0	6	0	0	8	0	5	0	0	6	0	0	8	0	9	0	5	0	0	0	0	0	0	0	0	0	5	0	0	0	0
KC824259	exon-exon	IGHV3-72	-	IGHV3-53	-	0	18	0	0	0	0	0	0	0	0	0	0	0	5	0	0	0	0	0	9	0	13	0	13	0	11	9	0	16	5	0	11	0	0	25	5	0	7	0	0	0	16	0	0
KC824682	exon-exon	IGHV3-30	-	IGHV3-7	-	0	3	0	0	0	0	0	0	0	0	0	0	0	0	0	7	0	0	0	0	0	0	0	0	0	0	0	0	0	0	0	0	0	5	0	0	0	0	0	0	0	0	0	0
KF378623	exon-exon	IGHV3-30	-	IGHV3-21	-	2	26	0	0	0	0	0	6	0	5	0	0	0	9	0	0	0	15	8	18	6	12	0	8	0	0	0	0	12	0	10	10	0	0	0	0	7	19	7	5	7	10	5	23
KJ133759	exon-exon	IGHV3-49	-	IGHV3-33	-	0	5	0	0	0	0	0	0	0	0	0	0	0	9	0	0	0	0	0	0	0	0	0	0	0	0	0	0	0	0	6	0	6	0	0	0	0	0	9	0	0	0	0	0
KJ133775	exon-exon	IGHV3-48	-	IGHV3-30	-	0	2	0	0	0	0	0	0	0	0	0	0	0	0	0	0	0	0	0	0	0	0	0	0	0	9	0	0	0	0	0	0	0	0	0	0	0	0	0	0	0	0	0	0
KJ133890	exon-exon	IGHV3-66	-	IGHV3-30	-	1	4	0	0	0	0	0	5	0	0	0	0	0	0	0	0	0	0	0	0	0	0	0	0	0	0	0	0	0	0	0	0	5	0	0	0	0	0	15	0	0	0	0	0
KJ922318	exon-exon	IGHV3-16	-	IGHV3-11	-	0	24	0	0	0	0	0	0	0	0	0	0	0	6	0	34	0	5	0	20	0	0	0	0	0	5	6	0	103	5	24	5	6	0	6	17	0	0	0	0	0	22	0	7
KM004096	exon-exon	TRAJ5	+	TRAC	+	10	24	14	8	20	12	19	14	16	21	9	10	0	6	6	0	0	0	0	17	12	5	17	13	0	8	0	11	0	10	12	7	0	0	6	5	14	0	7	10	0	0	8	0
KM004616	exon-exon	TRBJ2-7	+	TRBC2	+	10	22	18	16	16	16	29	21	20	20	13	14	0	0	11	0	0	19	0	10	6	10	15	13	0	0	0	9	9	6	8	7	0	0	6	8	12	0	0	17	0	0	0	0
KM004847	exon-exon	TRAJ46	+	TRAC	+	0	1	0	0	0	0	0	0	0	0	0	0	0	0	0	0	0	0	0	0	0	0	5	0	0	0	0	0	0	0	0	0	0	0	0	0	0	0	0	0	0	0	0	0
KM004849	exon-exon	TRAJ7	+	TRAC	+	8	8	7	7	5	15	5	7	9	0	10	0	0	0	0	0	0	0	0	5	5	0	15	0	0	0	0	9	0	0	0	0	0	0	7	0	0	0	0	7	0	0	0	0
KM004967	exon-exon	TRAJ30	+	TRAC	+	10	21	20	16	13	23	21	20	8	12	16	13	5	7	5	0	0	5	6	12	0	9	11	15	0	10	0	7	0	0	10	6	0	0	16	12	19	0	6	17	0	0	0	0
KM576754	exon-exon	LOC107985656	+	RAB9A	+	1	0	0	0	0	5	0	0	0	0	0	0	0	0	0	0	0	0	0	0	0	0	0	0	0	0	0	0	0	0	0	0	0	0	0	0	0	0	0	0	0	0	0	0
KT207830	exon-exon	TRAJ40	+	TRAC	+	4	4	0	0	11	0	8	16	0	0	0	6	0	0	0	0	0	0	6	0	0	0	6	11	0	0	0	0	0	0	0	0	0	0	0	0	6	0	0	0	0	0	0	0
KU159426	exon-exon	NFYA	+	ADCY10P1	+	0	18	0	0	0	0	0	0	0	0	0	0	0	7	0	0	0	0	10	5	7	5	5	0	6	7	0	0	0	0	0	0	12	0	0	0	0	0	0	0	7	5	5	0
KU602115	exon-exon	IGHV3-62	-	IGHV3-53	-	0	5	0	0	0	0	0	0	0	0	0	0	0	0	0	0	0	0	0	0	14	0	0	0	0	8	0	0	0	0	0	0	0	0	0	0	0	0	0	0	0	0	0	5
KX386169	exon-exon	IGKV1-17	-	IGKV1-9	-	2	15	0	0	0	0	5	0	5	0	0	0	9	0	0	25	0	0	0	0	0	8	0	16	0	0	8	11	28	14	0	0	0	8	5	0	0	0	0	10	81	0	0	0
KX436834	exon-exon	IGLV1-44	+	IGLL5	+	8	44	27	22	10	12	31	7	0	0	129	5	13	15	11	135	17	95	60	168	26	116	13	51	14	93	41	300	206	139	50	82	157	23	40	7	149	15	132	144	64	122	8	134
KX948208	exon-exon	IGHV4-39	+	IGHV4-59	+	4	35	0	0	0	6	5	0	0	5	7	0	5	26	10	10	0	9	8	39	5	13	0	16	0	20	12	0	36	33	23	13	15	0	21	10	23	7	34	13	19	6	0	7
KX948944	exon-exon	IGHV4-4	+	IGHV4-30-2	+	6	35	6	0	0	8	8	5	5	0	53	0	0	13	0	6	0	26	11	22	61	18	21	18	0	24	14	0	16	16	17	17	10	8	16	6	13	6	51	9	11	14	0	15
L03636	exon-exon	IGHV3-30	-	IGHJ6	-	0	11	0	0	0	0	0	0	0	0	0	0	0	0	0	0	0	0	0	0	0	12	0	8	0	0	0	12	15	0	0	0	0	0	0	0	0	0	6	7	0	0	0	0
L07311	exon-exon	IGHV3-69-1	-	IGHV3-21	-	0	11	0	0	0	0	0	0	0	0	0	0	0	0	0	6	0	0	0	0	0	0	0	0	0	6	9	0	0	9	0	0	15	0	0	0	0	0	0	0	0	0	0	7
L29156	exon-exon	IGLV3-25	+	IGLL5	+	9	43	12	8	13	11	23	18	0	7	26	11	79	27	57	64	0	131	125	153	77	62	6	107	6	92	67	372	327	161	124	156	178	65	14	25	261	11	298	288	224	127	6	1249
L29158	exon-exon	IGLV3-10	+	IGLL5	+	0	18	0	0	0	0	0	0	0	0	0	0	0	0	5	10	0	26	0	0	0	0	0	0	0	0	0	0	0	0	0	9	18	0	0	0	12	0	5	56	8	0	0	34
L32961	exon-exon	METTL22	+	ABAT	+	0	3	0	0	0	0	0	0	0	0	0	0	0	0	0	0	0	0	6	0	0	0	0	0	0	0	0	0	0	0	0	0	0	0	0	0	0	0	0	0	0	0	0	0
L35920	exon-exon	IGLV3-19	+	IGLL5	+	4	40	0	0	0	0	9	7	5	0	5	0	5	13	6	7	0	41	483	42	75	11	13	5	0	19	6	10	26	31	36	13	72	22	5	13	41	11	29	86	11	74	0	160
M27342	exon-exon	TRGV10	-	TARP	-	9	13	7	11	0	5	9	17	16	12	5	11	0	0	6	0	0	20	0	0	7	5	10	7	0	0	0	0	0	12	0	0	0	0	0	8	9	0	0	7	0	0	0	0
MF179664	exon-exon	TRAJ13	+	TRAC	+	4	4	7	15	0	20	7	0	0	0	0	0	0	5	0	0	0	0	0	0	0	0	8	0	0	0	0	0	0	7	0	0	0	0	0	0	0	0	0	0	0	0	0	0
MG790396	exon-exon	TRAV3	+	TRAJ9	+	2	0	0	0	0	11	0	0	0	5	0	0	0	0	0	0	0	0	0	0	0	0	0	0	0	0	0	0	0	0	0	0	0	0	0	0	0	0	0	0	0	0	0	0
MG790473	exon-exon	TRAV21	+	TRAJ49	+	4	2	0	7	0	6	5	0	7	0	0	0	0	0	0	0	0	0	0	6	0	0	0	0	0	0	0	0	0	0	0	0	0	0	0	0	7	0	0	0	0	0	0	0
MG790986	exon-exon	TRAV1-2	+	TRAJ33	+	6	3	0	0	9	12	0	14	20	0	9	5	0	0	0	0	0	6	0	0	0	6	0	0	0	0	0	0	0	12	0	0	0	0	0	0	0	0	0	0	0	0	0	0
MH986049	exon-exon	IGLV3-1	+	IGLL5	+	0	6	0	0	0	0	0	0	0	0	0	0	0	0	0	0	0	0	0	0	0	0	0	0	0	0	0	0	0	12	0	0	0	0	0	0	0	0	0	0	5	0	0	0
MK311395	exon-exon	IGHV3-21	-	IGHV3-11	-	2	32	0	0	0	5	0	0	0	0	25	0	0	15	8	0	0	7	5	9	5	13	5	0	0	13	7	0	10	7	31	12	5	0	0	10	8	14	26	8	18	8	0	10
MK416520	exon-exon	IGHJ6	-	IGHA1	-	0	30	0	0	0	0	0	0	0	0	0	0	0	27	0	0	0	45	11	0	12	0	7	0	0	8	0	13	7	42	59	8	23	9	0	6	32	5	16	5	6	11	0	167
MK433719	exon-exon	IGHV3-21	-	IGHV3-11	-	1	28	0	0	0	0	0	0	0	0	6	0	0	60	0	6	0	16	8	10	8	25	0	0	0	17	0	7	22	20	78	6	0	0	0	22	29	8	37	6	8	8	0	19
MK962887	exon-exon	IGLV2-14	+	IGLL5	+	5	42	0	7	0	0	7	5	0	5	5	0	0	5	9	24	0	70	55	45	23	31	7	17	71	19	23	68	79	56	29	35	24	8	10	14	60	5	133	62	12	18	5	79
MN007660	exon-exon	IGHV4-55	-	IGHV4-39	-	0	5	0	0	0	0	0	0	0	0	0	0	0	0	0	0	0	0	0	0	0	0	0	0	0	5	0	0	0	5	0	0	0	0	0	0	0	0	0	5	0	0	0	0
MN008003	exon-exon	IGHV3-33	-	IGHV3-7	-	0	3	0	0	0	0	0	0	0	0	0	0	0	0	0	0	0	0	0	0	0	0	0	0	0	0	0	0	0	0	0	0	0	0	0	0	0	0	0	0	0	0	0	0
MN008004	exon-exon	IGHV3-21	-	IGHV3-11	-	0	9	0	0	0	0	0	0	0	0	0	0	0	0	0	9	0	0	0	0	0	0	0	0	0	0	0	12	5	12	6	0	0	0	0	0	0	0	5	0	0	0	0	0
N83220	exon-exon	HLA-B	-	HLA-C	-	3	24	0	0	0	17	0	0	8	0	29	0	9	16	14	0	0	10	0	0	9	0	0	6	0	11	26	0	29	0	13	8	24	26	24	0	0	18	0	0	15	39	0	26
T39202	exon-exon	IGLV3-21	+	IGLL5	+	0	10	0	0	0	0	0	0	0	0	0	0	0	0	6	0	0	0	0	0	0	5	0	0	0	0	0	0	8	9	0	5	0	0	0	0	0	0	0	0	0	0	0	17
U36536	exon-exon	BMS1P20	+	IGLV1-47	+	0	2	0	0	0	0	0	0	0	0	0	0	0	0	0	0	0	0	0	0	0	0	0	0	0	0	0	0	0	8	0	0	0	0	0	0	0	0	0	6	0	0	0	0
U38342	exon-exon	BMS1P20	+	IGLV1-47	+	0	4	0	0	0	0	0	0	0	0	0	0	0	0	0	0	0	0	0	0	0	0	0	0	0	11	0	0	19	0	0	0	0	0	8	0	0	0	6	0	0	0	0	0
U86802	exon-exon	IGLV1-47	+	IGLL5	+	2	39	0	0	0	0	0	6	0	0	10	0	0	0	7	8	0	32	10	39	25	52	9	14	10	39	32	42	184	46	9	28	32	11	57	5	52	0	29	22	7	19	0	64
X74774	exon-exon	TRGV10	-	TARP	-	2	6	0	0	0	0	0	5	12	0	0	0	0	6	0	0	0	14	7	0	0	0	9	10	0	0	0	0	0	0	0	0	0	0	0	0	0	0	0	0	0	0	0	0
Z18333	exon-exon	IGLV3-21	+	IGLL5	+	8	43	17	5	0	10	40	12	17	28	70	0	39	24	98	61	0	377	70	132	94	128	7	98	13	358	23	290	259	150	140	213	245	113	10	57	212	19	531	418	53	564	12	105
Z23047	exon-exon	TRAV29DV5	+	TRAJ20	+	0	2	0	0	0	0	0	0	0	0	0	0	0	0	0	0	0	0	0	0	0	0	5	0	0	0	0	0	0	7	0	0	0	0	0	0	0	0	0	0	0	0	0	0
AB064188	exon-intron	IGLV1-40	+	IGL	+	10	44	23	44	22	30	43	29	16	26	55	11	47	154	92	120	23	350	164	121	178	161	56	84	53	716	138	382	273	147	245	129	152	52	291	277	237	18	830	365	162	169	13	217
AB204139	exon-intron	IGHV3-23	-	IGH	-	0	2	0	0	0	0	0	0	0	0	0	0	0	0	0	0	0	0	0	0	0	0	0	0	0	0	0	0	0	0	0	0	0	0	0	0	0	0	0	0	6	0	0	0
AF262143	exon-intron	IGHV4-61	-	IGH	-	0	30	0	0	0	0	0	0	0	0	0	0	0	5	0	9	0	42	19	15	804	9	17	7	0	107	9	134	50	0	10	5	37	0	21	8	26	5	7	48	0	14	0	58
AF283666	exon-intron	IGHJ5	-	IGHA1	-	4	39	0	6	0	0	6	0	5	0	5	0	0	32	0	16	9	31	24	38	9	31	7	25	0	34	0	17	87	44	31	16	16	10	52	15	6	56	38	56	24	21	0	20
AF320835	exon-intron	IGKV1D-33	+	IGK	-	0	1	0	0	0	0	0	0	0	0	0	0	0	0	0	0	0	0	0	0	0	0	0	0	0	0	0	0	0	0	0	0	0	0	0	0	0	0	0	0	0	0	0	0
AI126956	exon-intron	PSPHP1	-	LANCL2	-	6	20	8	0	0	0	11	8	12	7	8	0	5	0	8	5	0	0	19	0	8	12	0	0	0	0	14	16	6	23	8	0	0	7	0	0	14	9	7	9	0	0	0	0
AI198580	exon-intron	LOC112268219	+	HPRT1	+	0	2	0	0	0	0	0	0	0	0	0	0	0	0	0	0	0	0	0	0	0	0	0	0	0	0	0	0	0	0	0	0	0	0	0	0	0	0	0	0	0	0	0	0
AI216054	exon-intron	SUGP2	+	GATAD2A	+	8	25	16	14	0	0	8	5	6	7	7	7	6	0	0	15	14	11	6	0	0	0	7	0	0	0	0	5	0	5	7	7	5	0	5	0	9	5	0	0	5	10	6	6
AI219944	exon-intron	HEXIM1	+	AC002117.1	+	0	7	0	0	0	0	0	0	0	0	0	0	0	0	0	0	0	0	0	0	0	0	0	0	0	0	0	6	5	0	0	0	0	0	0	8	0	0	0	0	0	0	5	0
AI819685	exon-intron	GOLGA8IP	-	LOC101927846	-	0	1	0	0	0	0	0	0	0	0	0	0	0	0	0	0	0	0	0	0	0	0	0	0	0	0	0	0	0	0	0	0	0	0	0	0	0	0	0	0	0	0	0	0
AJ222559	exon-intron	IGHV4-34	-	IGH	-	0	7	0	0	0	0	0	0	0	0	0	0	0	0	0	5	0	0	0	0	0	0	0	7	0	0	0	31	6	0	0	0	0	0	0	0	13	0	8	0	0	0	0	0
AJ241415	exon-intron	IGKV3-11	-	IGK	-	0	21	0	0	0	0	0	0	0	0	0	0	6	12	6	0	0	13	0	0	6	0	0	7	0	152	7	0	17	12	0	0	0	8	46	0	5	24	0	0	0	705	5	0
AJ298616	exon-intron	IGLV1-40	+	IGL	+	2	37	0	0	0	7	0	0	0	0	6	0	6	19	9	39	0	12	8	137	0	49	10	13	7	12	17	30	18	18	17	15	0	0	88	23	13	0	9	45	17	23	0	17
AJ496492	exon-intron	IGLV2-14	+	IGL	+	0	6	0	0	0	0	0	0	0	0	0	0	0	0	0	0	0	5	0	0	0	0	0	0	0	0	0	0	0	0	0	0	14	0	21	0	0	0	0	0	0	0	0	0
AK054908	exon-intron	SNHG7	-	DIPK1B	-	1	1	0	0	0	0	0	0	0	0	0	6	0	0	0	0	0	0	0	0	0	0	0	0	0	0	0	0	0	0	0	0	0	0	0	0	0	0	0	0	0	0	0	0
AK056031	exon-intron	LOC100505549	+	LOC105372141	+	1	2	0	0	0	0	0	0	0	6	0	0	0	0	0	0	0	0	0	0	0	0	0	0	0	0	0	0	0	0	5	0	0	0	0	5	0	0	0	0	0	0	0	0
AK090461	exon-intron	IGHJ6	-	IGHD	-	10	39	16	74	31	32	20	37	89	52	19	19	9	23	13	14	0	15	0	15	29	24	0	18	19	11	70	39	8	32	14	12	39	20	14	38	9	0	8	160	12	9	0	19
AK097858	exon-intron	TRBJ2-6	+	TRB	+	1	0	0	0	0	5	0	0	0	0	0	0	0	0	0	0	0	0	0	0	0	0	0	0	0	0	0	0	0	0	0	0	0	0	0	0	0	0	0	0	0	0	0	0
AK123546	exon-intron	IGHJ2	-	IGHA1	-	0	15	0	0	0	0	0	0	0	0	0	0	0	7	0	0	0	5	0	6	0	7	0	0	0	23	0	0	0	11	9	6	5	0	0	0	0	0	5	33	0	0	0	0
AK128565	exon-intron	IGHJ3	-	IGHA1	-	2	36	5	0	0	0	5	0	0	0	0	0	0	14	0	70	0	30	9	27	6	15	5	10	6	24	10	9	77	33	11	17	0	7	11	17	39	8	0	9	10	13	0	16
AK301327	exon-intron	IGHJ6	-	IGHG1	-	1	22	0	0	0	0	0	0	0	0	7	0	5	0	0	0	0	0	15	9	0	6	0	0	0	31	7	10	10	0	0	7	15	0	45	0	5	0	10	21	6	9	0	0
AK308695	exon-intron	MERTK	+	AC093675.1	+	1	10	0	0	0	0	7	0	0	0	0	0	5	0	5	0	0	0	6	0	0	0	0	0	0	0	8	6	8	0	0	0	0	0	0	0	0	9	0	0	7	0	5	0
AL582104	exon-intron	TRBC1	-	TRB	-	2	0	16	0	0	7	0	0	0	0	0	0	0	0	0	0	0	0	0	0	0	0	0	0	0	0	0	0	0	0	0	0	0	0	0	0	0	0	0	0	0	0	0	0
AL583605	exon-intron	ZNF165	-	ZSCAN16-AS1	-	0	1	0	0	0	0	0	0	0	0	0	0	0	0	0	0	0	0	0	0	0	0	0	0	0	0	0	0	0	0	0	0	0	0	0	0	0	0	0	0	0	0	0	0
AM184002	exon-intron	IGLV3-21	+	IGL	+	3	37	0	0	0	5	0	0	5	0	5	0	16	6	22	21	0	10	12	23	47	37	0	56	0	82	0	50	31	15	48	14	41	9	0	33	175	5	16	63	25	8	0	61
AM184071	exon-intron	IGLV3-10	+	IGL	+	4	43	0	7	0	9	16	0	0	5	0	0	64	47	51	131	8	65	44	38	8	38	5	86	0	62	22	82	34	64	91	86	86	10	88	32	283	6	184	405	127	92	8	186
AU154930	exon-intron	PDAP1	-	ARPC1B	-	7	25	6	7	6	11	0	8	0	0	11	14	0	9	5	9	9	8	0	0	0	0	9	8	7	0	0	0	0	0	0	11	11	0	17	8	0	0	7	10	9	0	0	11
AV683248	exon-intron	IGKC	-	AC244205.1	-	0	6	0	0	0	0	0	0	0	0	0	0	0	0	0	0	0	0	0	0	0	0	0	0	0	0	0	0	0	0	0	6	0	0	0	5	6	0	0	0	0	0	0	6
AW135836	exon-intron	LOC105374854	+	IGK	+	0	2	0	0	0	0	0	0	0	0	0	0	0	0	0	0	0	0	0	0	0	0	0	0	0	0	0	0	5	0	0	0	0	0	0	0	29	0	0	0	0	0	0	0
AW384496	exon-intron	IGLL5	-	IGL	-	0	11	0	0	0	0	0	0	0	0	0	0	0	0	0	0	0	0	0	0	0	0	0	0	0	7	11	5	0	0	0	12	0	0	0	0	0	0	0	6	8	0	0	10
AW404817	exon-intron	IGHG1	-	IGH	-	2	30	0	0	0	0	6	0	0	0	5	0	0	8	0	7	0	12	11	0	10	0	0	0	0	7	9	27	22	0	13	14	16	6	7	8	192	0	38	18	26	0	5	18
AW630223	exon-intron	DDT	-	LOC107985558	-	0	1	0	0	0	0	0	0	0	0	0	0	0	0	0	0	0	0	0	0	0	0	0	0	0	0	0	0	0	0	0	0	0	0	0	0	0	0	0	0	0	0	0	0
AW755251	exon-intron	LOC100996723	+	AC245297.3	-	1	1	0	0	0	5	0	0	0	0	0	0	0	0	0	0	0	0	0	0	0	0	0	0	0	0	0	0	0	0	0	0	0	0	0	0	0	5	0	0	0	0	0	0
AY003811	exon-intron	IGHV3-33	-	IGH	-	0	1	0	0	0	0	0	0	0	0	0	0	0	0	0	0	0	0	0	0	0	0	0	0	0	0	0	0	5	0	0	0	0	0	0	0	0	0	0	0	0	0	0	0
AY574942	exon-intron	IGKV1-39	-	IGK	-	10	44	129	138	64	105	313	114	176	121	308	23	210	195	293	1046	57	1195	812	932	1546	640	179	760	311	1759	708	215	3955	165	297	2642	1424	44	468	545	53418	319	1404	2206	2778	670	328	1009
AY671407	exon-intron	IGHJ6	-	IGH	-	8	35	6	0	9	10	5	6	14	9	6	0	16	15	8	92	0	74	0	58	0	47	0	102	5	52	65	122	75	0	0	28	75	0	10	20	0	6	84	170	240	12	7	0
AY671450	exon-intron	IGHV4-30-2	-	IGH	-	0	1	0	0	0	0	0	0	0	0	0	0	0	0	0	0	0	0	0	0	0	0	0	0	0	0	0	0	0	0	0	0	0	0	0	0	0	0	0	0	0	0	0	0
AY671525	exon-intron	IGHV4-34	-	IGH	-	5	35	0	0	0	5	0	0	5	7	5	5	0	7	0	19	0	61	18	49	8	20	0	34	5	26	43	53	65	15	16	28	32	5	7	26	32	0	20	78	54	6	0	39
AY749156	exon-intron	IGKV3-20	-	IGK	-	1	10	0	0	0	0	0	0	7	0	0	0	0	0	0	0	0	0	0	0	0	0	0	0	0	0	0	0	11	14	5	0	0	0	12	0	10	0	0	0	0	0	0	0
AY941995	exon-intron	IGKV1D-33	+	IGK	+	0	22	0	0	0	0	0	0	0	0	0	0	0	0	5	7	0	14	0	0	0	0	0	6	0	7	12	19	7	8	36	0	5	0	0	9	12	0	0	14	8	0	0	7
BC009851	exon-intron	IGHJ3	-	IGHM	-	2	39	5	0	0	0	0	0	0	0	6	0	6	19	0	12	0	71	14	27	24	8	16	48	6	23	55	46	56	38	27	22	45	0	6	13	37	8	48	35	26	0	64	31
BC018749	exon-intron	IGLC2	+	IGL	+	0	1	0	0	0	0	0	0	0	0	0	0	0	0	0	0	0	0	0	0	0	0	0	0	0	0	0	0	0	0	0	0	0	0	0	0	0	0	0	0	0	0	0	0
BC020236	exon-intron	IGLV4-3	+	IGL	+	0	5	0	0	0	0	0	0	0	0	0	0	0	0	0	0	0	0	0	0	0	0	0	10	0	7	0	0	0	0	0	0	0	0	0	0	0	0	0	5	0	0	0	0
BC024289	exon-intron	IGHJ2	-	IGHG1	-	4	41	0	5	0	0	19	5	0	0	39	0	37	19	48	58	0	76	66	28	36	32	8	85	0	340	99	228	102	25	67	40	159	22	16	64	253	6	957	1138	342	44	0	166
BC033178	exon-intron	IGHJ2	-	IGHG3	-	0	8	0	0	0	0	0	0	0	0	0	0	0	0	0	0	0	0	0	0	0	0	0	0	0	0	9	0	5	0	0	0	0	0	0	0	40	0	0	13	0	0	0	0
BC033659	exon-intron	PLCXD1	+	GTPBP6	+	5	8	0	6	0	10	0	0	0	7	6	17	0	5	0	0	0	0	0	0	0	9	0	0	0	0	0	0	0	0	0	0	6	0	0	0	0	0	0	0	0	0	5	0
BC044623	exon-intron	ZC3H8	-	FBLN7	-	3	4	0	0	0	0	6	0	0	5	0	5	0	5	8	0	0	0	0	6	0	0	0	0	0	0	0	0	0	0	0	0	6	0	0	0	0	0	0	0	0	0	0	0
BC065480	exon-intron	LOC107987272	+	CENPBD1P1	+	0	1	0	0	0	0	0	0	0	0	0	0	0	0	0	0	0	0	0	0	0	0	0	0	0	0	0	0	0	0	0	6	0	0	0	0	0	0	0	0	0	0	0	0
BE002101	exon-intron	LINC00174	-	GTF2IP9	-	1	19	0	8	0	0	0	0	0	0	0	0	0	0	0	6	0	0	0	7	5	7	0	6	0	0	6	0	0	0	6	5	0	0	5	0	5	7	6	0	9	0	6	7
BE719521	exon-intron	IGLL5	-	IGL	-	0	10	0	0	0	0	0	0	0	0	0	0	0	0	0	0	0	0	0	6	0	0	0	0	0	0	0	6	6	0	0	25	0	0	0	0	0	0	0	0	0	125	0	0
BE719523	exon-intron	IGLL5	-	LOC105372948	-	8	44	5	8	0	16	7	9	6	6	7	0	17	23	46	70	8	62	57	40	51	37	9	113	23	41	103	269	398	97	153	72	93	67	152	37	262	2833	530	140	109	89	12	556
BE719561	exon-intron	IGLL5	-	LOC105372948	-	0	1	0	0	0	0	0	0	0	0	0	0	0	0	0	0	0	0	0	0	0	0	0	0	0	0	0	0	0	0	0	0	0	0	0	0	0	0	0	0	0	0	0	0
BE828126	exon-intron	IGLC3	-	IGL	-	9	44	30	26	9	17	25	11	31	8	16	0	48	179	96	203	14	294	125	232	196	131	40	152	22	230	98	280	692	171	105	30	87	20	152	155	598	133	668	133	495	123	13	136
BE925644	exon-intron	NONOP1	-	SNRNP27	-	0	1	0	0	0	0	0	0	0	0	0	0	0	0	0	0	0	0	0	0	0	0	0	0	0	0	0	0	0	0	0	0	0	0	0	6	0	0	0	0	0	0	0	0
BF106125	exon-intron	IGKV1D-39	+	IGK	-	2	35	0	0	0	0	0	5	7	0	0	0	7	0	5	113	5	10	14	11	29	11	0	21	9	9	20	0	13	0	0	14	28	0	6	0	41	5	14	51	12	50	0	21
BF175390	exon-intron	IGKV2D-28	+	IGK	-	0	8	0	0	0	0	0	0	0	0	0	0	0	0	0	0	0	0	5	5	0	0	0	0	0	0	0	0	9	0	11	0	16	0	6	0	0	0	0	15	0	0	0	0
BF238102	exon-intron	IGHV1-2	-	IGH	-	1	22	6	0	0	0	0	0	0	0	0	0	5	0	6	5	0	5	6	0	0	0	0	9	0	18	16	0	7	29	6	11	59	0	9	0	103	0	17	0	0	0	0	160
BF357194	exon-intron	IGLV2-8	+	IGLL5	+	2	33	0	9	0	0	6	0	0	0	0	0	0	11	7	17	0	297	11	22	24	19	0	13	0	19	15	8	40	79	21	37	0	95	25	9	6	0	66	13	57	6	0	12
BF663123	exon-intron	IGHA1	-	IGH	-	10	44	34	25	10	31	52	26	29	23	10	27	12	45	16	69	13	97	15	31	20	30	25	29	15	72	14	28	117	39	57	27	17	25	22	14	59	24	26	48	48	31	9	53
BF829086	exon-intron	IGKV1-33	-	IGK	-	1	18	0	0	0	0	0	0	0	0	5	0	0	9	0	7	0	5	0	0	0	0	0	0	0	7	0	5	15	19	0	5	0	6	0	0	79	0	9	0	10	0	0	0
BF870351	exon-intron	IGLC2	-	IGL	-	10	44	25	65	32	29	37	26	25	27	38	10	53	491	113	189	27	132	93	206	356	250	36	161	38	577	126	370	1555	301	399	301	136	187	136	176	2854	88	733	628	307	388	40	585
BG425706	exon-intron	TPD52	-	AC036214.3	-	0	2	0	0	0	0	0	0	0	0	0	0	0	0	0	0	0	0	0	0	8	0	0	0	0	0	16	0	0	0	0	0	0	0	0	0	0	0	0	0	0	0	0	0
BG506802	exon-intron	IGKV1-9	-	IGK	-	0	2	0	0	0	0	0	0	0	0	0	0	0	0	0	0	0	0	0	0	0	0	0	0	0	0	0	8	0	0	0	0	0	0	0	0	0	13	0	0	0	0	0	0
BG547312	exon-intron	IGKV4-1	+	IGK	+	0	7	0	0	0	0	0	0	0	0	0	0	0	6	0	0	0	12	0	0	0	0	0	0	0	0	0	0	8	0	0	0	0	0	5	0	0	0	0	0	0	0	0	7
BG568486	exon-intron	IGKV3-11	-	IGK	-	10	44	88	77	52	70	77	97	66	64	69	31	163	161	117	316	17	786	429	280	302	257	77	222	41	296	301	672	850	601	555	293	284	155	220	158	1401	113	339	676	369	148	23	258
BG685980	exon-intron	IGHV1-69	-	IGH	-	0	2	0	0	0	0	0	0	0	0	0	0	0	0	0	0	0	0	0	0	0	0	0	0	0	0	0	7	0	0	0	0	0	0	0	0	0	0	0	0	0	0	0	0
BG686045	exon-intron	IGKV3-11	-	IGK	-	6	34	7	12	5	0	9	0	0	8	6	0	0	5	0	19	0	34	16	54	35	20	0	8	0	20	14	87	178	27	7	30	20	0	0	15	64	0	8	51	55	5	0	28
BG754281	exon-intron	IGHJ3	-	IGHD	-	8	21	5	0	13	12	7	8	29	8	0	7	6	0	7	0	0	0	0	0	8	9	0	5	5	0	47	12	0	0	7	0	22	0	0	21	15	0	0	28	0	0	90	5
BG755394	exon-intron	IGKV1-9	-	IGK	-	8	43	7	10	0	5	20	0	12	12	24	5	20	81	16	54	5	111	66	48	50	37	11	50	5	20	81	205	89	93	113	61	496	25	19	24	114	16	20	82	45	15	0	84
BG759342	exon-intron	IGHA1	-	IGH	-	5	30	5	5	0	10	0	0	5	0	0	7	0	18	0	0	0	10	5	9	6	0	5	7	0	0	0	11	22	23	24	8	0	22	6	0	17	9	0	11	17	0	0	7
BG777383	exon-intron	TSNAX	-	AL445524.2	-	6	43	5	0	11	0	0	18	0	20	30	15	23	17	18	8	58	14	63	8	28	7	28	0	13	28	39	19	115	14	15	25	31	81	6	23	37	20	27	36	9	58	14	31
BG942222	exon-intron	GARS1	-	GARS-DT	-	0	1	0	0	0	0	0	0	0	0	0	0	0	0	0	0	0	0	0	0	0	0	0	0	0	0	0	0	0	0	0	0	0	0	0	0	0	0	0	0	0	0	0	0
BG957602	exon-intron	IGLV3-25	+	IGL	+	1	29	0	0	0	0	0	0	0	0	16	0	0	37	10	15	0	11	0	6	22	8	0	9	0	37	6	24	34	0	46	11	7	0	0	7	115	0	109	18	174	6	0	17
BG984509	exon-intron	IGKV1-33	-	IGK	-	9	43	8	16	15	11	21	45	12	26	21	0	64	21	30	233	12	215	119	167	163	110	13	169	15	76	130	589	165	204	258	70	206	40	36	67	216	16	243	257	283	96	0	383
BG990309	exon-intron	IGKV1-33	-	IGK	-	1	25	0	0	0	0	0	5	0	0	0	0	0	13	8	5	0	5	0	0	0	0	0	0	0	8	8	13	9	20	5	7	7	0	15	15	0	0	7	0	12	0	0	0
BI196592	exon-intron	RPL10AP6	-	PTPRG	-	1	0	6	0	0	0	0	0	0	0	0	0	0	0	0	0	0	0	0	0	0	0	0	0	0	0	0	0	0	0	0	0	0	0	0	0	0	0	0	0	0	0	0	0
BI490068	exon-intron	IGLV10-54	+	IGL	+	0	12	0	0	0	0	0	0	0	0	0	0	0	0	0	0	0	6	9	12	0	0	0	0	0	0	0	0	11	20	0	0	0	0	0	5	5	0	0	0	0	0	0	16
BI762903	exon-intron	GALNT3	+	AC009495.3	+	0	2	0	0	0	0	0	0	0	0	0	0	0	0	0	0	0	0	0	0	0	0	0	0	0	0	0	0	0	0	0	6	0	0	0	0	0	0	0	0	0	0	0	5
BM709065	exon-intron	NPPA-AS1	+	LOC114827827	+	1	3	0	0	0	0	0	0	0	0	0	5	0	0	0	0	0	0	0	0	0	0	0	0	0	0	0	0	14	0	0	5	0	0	0	0	0	0	0	0	0	0	0	0
BM773466	exon-intron	IGLV3-1	+	IGLL5	+	1	40	0	0	0	0	7	0	0	0	0	0	12	11	10	45	0	11	22	19	15	10	0	31	0	19	30	208	34	17	18	19	17	28	8	16	41	13	148	42	20	17	0	13
BM786152	exon-intron	WDFY1	-	AC093884.1	-	5	23	0	0	8	0	8	0	0	8	10	6	6	5	5	5	0	0	5	6	0	0	17	5	8	13	6	0	18	0	6	0	8	6	0	0	5	0	0	6	0	0	5	0
BM995509	exon-intron	LOC100506123	+	AC159540.2	+	0	1	0	0	0	0	0	0	0	0	0	0	0	0	0	0	0	0	0	0	0	0	0	5	0	0	0	0	0	0	0	0	0	0	0	0	0	0	0	0	0	0	0	0
BP418311	exon-intron	IGKV4-1	+	IGKC	-	1	11	0	0	0	0	0	0	0	0	5	0	0	0	0	0	0	5	0	15	0	0	0	8	0	0	0	0	10	6	0	0	0	0	5	0	10	5	5	0	0	0	0	0
BP419124	exon-intron	EIF2AK2	-	GPATCH11	-	0	1	0	0	0	0	0	0	0	0	0	0	0	0	0	0	0	0	0	0	0	0	6	0	0	0	0	0	0	0	0	0	0	0	0	0	0	0	0	0	0	0	0	0
BP421275	exon-intron	IGLV1-40	+	IGL	+	0	2	0	0	0	0	0	0	0	0	0	0	0	0	0	0	0	0	0	0	0	0	0	0	0	0	0	0	0	0	0	0	0	0	0	0	0	0	9	0	0	0	0	0
BP421616	exon-intron	IGKV1-16	-	IGK	-	10	44	47	26	36	69	64	62	35	24	83	13	49	62	60	177	8	179	229	227	225	123	52	1325	47	180	273	455	700	201	275	217	238	69	68	148	614	12	2742	308	482	126	17	180
BP424600	exon-intron	IGKV3-20	-	IGK	-	10	44	186	181	125	111	279	142	137	232	161	75	296	434	313	961	91	1375	931	525	559	491	190	1337	358	1231	887	1691	1874	833	2839	1402	560	292	3176	490	1469	373	921	2028	818	467	54	902
BP424766	exon-intron	IGKV4-1	+	IGK	-	10	44	97	96	44	61	73	77	35	46	76	16	132	81	116	161	15	637	340	305	336	254	44	212	57	419	378	434	558	364	350	210	189	152	91	149	710	52	154	389	2106	495	1154	902
BQ014301	exon-intron	LOC100506123	+	AC159540.2	+	1	1	0	0	0	0	9	0	0	0	0	0	0	0	0	0	0	0	0	5	0	0	0	0	0	0	0	0	0	0	0	0	0	0	0	0	0	0	0	0	0	0	0	0
BQ072867	exon-intron	IGKV2D-30	+	IGKC	-	1	3	0	0	0	0	0	0	0	5	0	0	0	0	0	0	0	0	0	0	5	0	0	0	0	0	0	0	0	0	0	0	0	0	7	0	0	0	0	0	0	0	0	0
BQ694054	exon-intron	PRDX6	+	LOC105373909	-	2	0	0	0	5	5	0	0	0	0	0	0	0	0	0	0	0	0	0	0	0	0	0	0	0	0	0	0	0	0	0	0	0	0	0	0	0	0	0	0	0	0	0	0
BQ706282	exon-intron	ABTB1	+	SLC10A1	+	6	37	0	6	17	0	0	0	7	6	6	25	9	14	6	23	16	9	0	0	13	8	5	0	0	0	11	0	35	5	7	15	11	12	23	39	5	8	16	5	15	18	17	42
BQ706352	exon-intron	IGKC	+	IGK	-	4	42	0	6	0	0	0	10	0	0	23	5	11	19	9	22	7	29	60	16	9	17	0	28	0	30	18	21	39	20	38	14	5	7	41	21	172	76	91	48	101	84	5	50
BQ710024	exon-intron	IGLV3-21	+	IGL	+	0	2	0	0	0	0	0	0	0	0	0	0	0	0	0	0	0	0	0	0	0	0	0	0	0	0	0	0	0	0	0	0	0	0	0	0	0	0	0	0	0	0	0	0
BU682746	exon-intron	SUMO2	-	ELMO1	+	0	2	0	0	0	0	0	0	0	0	0	0	0	0	0	0	0	0	0	0	0	0	0	0	0	0	0	5	0	0	0	0	0	0	0	0	0	0	0	0	0	0	7	0
BX090212	exon-intron	LOC102723324	+	GGTA1P	+	3	6	0	0	0	7	11	15	0	0	0	0	0	0	0	6	0	0	0	0	0	0	12	0	0	0	0	0	0	0	0	0	0	0	0	0	0	0	0	10	0	0	6	0
BX098363	exon-intron	PMS2P4	-	TYW1	-	0	1	0	0	0	0	0	0	0	0	0	0	0	0	0	0	0	0	0	0	0	0	0	0	0	0	0	0	0	0	0	5	0	0	0	0	0	0	0	0	0	0	0	0
BX364993	exon-intron	NUDT19	-	AC008736.1	-	4	22	8	0	0	20	7	0	0	0	0	5	0	0	8	0	5	0	0	0	0	8	0	10	0	5	5	0	12	0	0	7	0	7	8	0	0	7	0	5	8	0	6	6
BX537432	exon-intron	TRIM58	+	OR2W3	+	5	15	0	0	12	0	6	0	0	13	20	9	8	0	21	0	11	0	0	0	0	0	0	0	0	0	0	0	0	0	0	11	0	60	8	8	0	0	21	18	0	0	0	0
BX537644	exon-intron	NRAV	-	DYNLL1	-	0	2	0	0	0	0	0	0	0	0	0	0	0	0	0	0	0	0	0	0	0	0	0	0	0	0	0	0	0	6	0	0	0	0	0	0	5	0	0	0	0	0	0	0
BX640622	exon-intron	IGHJ5	-	IGHG1	-	0	33	0	0	0	0	0	0	0	0	0	0	0	8	9	8	0	28	25	0	13	6	0	17	0	15	0	52	10	10	16	10	23	0	6	0	32	0	44	29	20	6	0	35
BX640627	exon-intron	IGHJ6	-	IGHG1	-	1	34	0	0	0	0	0	0	0	0	12	0	0	6	10	6	0	15	0	12	13	15	0	15	0	22	8	27	25	0	11	25	22	0	12	6	9	0	70	30	26	27	0	9
BX643268	exon-intron	LINC02256	+	LOC101928042	+	0	3	0	0	0	0	0	0	0	0	0	0	0	0	0	0	0	0	5	0	0	0	0	0	0	0	0	0	0	0	0	0	0	0	0	0	0	0	0	0	0	0	6	0
BY996335	exon-intron	LOC105371763	-	LOC105371764	-	0	2	0	0	0	0	0	0	0	0	0	0	0	0	0	0	0	0	0	0	0	0	0	0	0	0	0	0	0	0	0	0	0	0	0	0	0	0	0	0	0	0	0	0
CB956930	exon-intron	IGKV1D-39	+	IGK	-	10	43	49	32	13	12	87	64	31	43	346	14	84	52	101	213	15	489	266	252	223	207	61	266	130	896	136	42	695	15	17	190	359	0	473	111	904	55	481	663	321	273	19	195
CB959002	exon-intron	IGKV2D-28	+	IGK	-	0	1	0	0	0	0	0	0	0	0	0	0	0	0	0	0	0	0	0	0	0	0	0	0	0	0	0	0	0	0	0	11	0	0	0	0	0	0	0	0	0	0	0	0
CB987859	exon-intron	IGKV1-39	-	IGK	-	10	41	8	15	5	12	20	7	20	17	59	9	47	27	18	323	5	191	54	29	68	101	6	50	13	68	39	0	172	13	18	49	109	0	31	28	153	65	70	186	105	54	8	102
CD237017	exon-intron	ATP8	+	ATP6	+	3	1	0	0	0	0	5	6	0	0	6	0	0	0	0	0	0	0	0	0	0	0	0	0	0	0	0	0	0	0	0	0	0	0	0	0	0	0	0	0	0	0	0	0
CD521169	exon-intron	PCED1B-AS1	-	PCED1B	-	10	44	120	85	134	110	141	143	106	78	85	79	31	66	40	40	21	49	26	76	40	99	132	70	52	37	59	50	42	86	66	40	36	25	65	59	73	11	27	92	24	29	36	31
CD673230	exon-intron	LOC107987063	+	AL162231.2	+	0	3	0	0	0	0	0	0	0	0	0	0	0	0	0	0	0	0	6	5	0	0	0	0	0	0	0	0	0	0	0	0	0	0	0	0	0	0	0	0	0	0	0	0
CD685524	exon-intron	IGKV1D-39	+	IGK	-	6	39	9	0	0	9	10	9	7	0	20	0	8	10	37	28	0	15	9	119	15	28	5	24	9	29	12	6	207	0	5	18	9	0	110	16	61	8	13	33	43	7	0	8
CD685747	exon-intron	IGKV1-6	-	IGK	-	1	15	0	0	0	0	0	0	0	7	0	0	0	0	0	6	0	8	0	10	0	0	0	0	0	0	7	32	0	5	63	0	8	0	0	8	0	0	0	0	8	0	0	10
CD687627	exon-intron	IGKV4-1	+	IGK	+	0	1	0	0	0	0	0	0	0	0	0	0	0	0	0	0	0	0	0	0	0	0	0	0	0	0	0	0	0	0	0	0	0	0	0	0	0	0	15	0	0	0	0	0
CD688332	exon-intron	IGKV3-11	-	IGK	-	3	25	0	0	0	0	0	5	0	6	20	0	0	18	0	0	0	39	6	6	11	12	0	0	0	10	0	7	5	14	18	0	0	0	0	7	0	0	0	66	10	0	0	8
CD688761	exon-intron	IGLV1-36	+	IGL	+	1	29	0	5	0	0	0	0	0	0	0	0	5	20	0	0	0	15	0	10	0	9	0	0	0	27	5	9	18	8	13	15	11	0	9	0	11	0	5	11	5	18	0	14
CD689803	exon-intron	IGLV2-14	+	IGL	+	0	2	0	0	0	0	0	0	0	0	0	0	0	0	0	7	0	0	0	0	0	0	0	0	0	0	0	0	5	0	0	0	0	0	0	0	0	0	0	0	0	0	0	0
CD690863	exon-intron	IGKV3-11	-	IGK	-	10	44	55	33	26	34	80	60	30	72	46	23	54	247	104	214	24	338	125	127	176	652	46	189	131	103	177	501	145	239	565	198	785	83	61	100	273	29	185	202	276	156	18	251
CD693345	exon-intron	IGKV1-9	-	IGK	-	7	43	0	16	9	11	17	23	7	0	6	0	18	13	11	40	0	219	67	34	51	28	9	57	13	28	68	240	67	99	186	36	68	15	24	17	155	6	30	52	67	31	5	96
CD694743	exon-intron	IGLV1-47	+	IGL	+	1	24	0	0	0	0	0	0	5	0	0	0	0	0	0	19	0	17	0	23	0	6	0	9	0	52	8	0	63	17	8	0	14	0	14	0	20	0	0	11	16	21	0	47
CD698092	exon-intron	IGKV3D-15	+	IGK	-	9	42	21	8	0	11	12	9	14	7	9	5	10	9	9	32	0	26	226	29	36	34	7	64	12	52	37	83	28	150	59	35	38	8	58	26	99	22	25	45	163	46	0	43
CD700377	exon-intron	IGKV2D-40	+	IGK	+	0	1	0	0	0	0	0	0	0	0	0	0	0	0	0	0	0	0	0	0	0	0	0	0	0	0	0	0	0	5	0	0	0	0	0	0	0	0	0	0	0	0	0	0
CD705312	exon-intron	IGKV1-39	-	IGK	-	9	44	18	26	20	15	47	29	32	18	119	0	64	60	49	2017	6	135	106	158	124	104	27	84	69	382	72	15	220	16	72	125	174	5	46	84	162	57	186	573	144	146	6	157
CN399061	exon-intron	SNX29P1	+	LOC105371131	-	1	1	0	0	0	0	0	0	0	8	0	0	0	0	0	0	0	0	0	0	0	0	0	0	0	0	0	0	0	0	0	0	0	0	0	0	0	0	0	0	0	0	6	0
CO248064	exon-intron	PEX6	-	CNPY3-GNMT	-	0	1	0	0	0	0	0	0	0	0	0	0	0	0	0	0	0	0	0	0	0	0	0	0	0	0	0	0	0	0	0	0	0	0	0	0	0	0	0	0	0	0	0	7
CQ412133	exon-intron	PABPC1L	+	TOMM34	+	0	2	0	0	0	0	0	0	0	0	0	0	0	0	0	0	5	0	0	0	0	0	0	0	0	0	0	0	0	0	0	5	0	0	0	0	0	0	0	0	0	0	0	0
CQ414239	exon-intron	ACBD6	-	LHX4	-	1	3	0	0	0	0	0	0	0	0	0	6	0	0	0	0	5	0	0	0	0	0	0	0	0	0	0	0	0	0	0	0	0	0	0	0	0	0	0	0	0	0	0	0
CR988877	exon-intron	TRBC2	+	TRB	+	9	31	19	20	58	67	40	62	10	0	26	26	7	12	17	7	0	16	13	14	0	8	39	26	0	7	25	17	13	14	5	13	14	0	49	12	20	0	8	34	6	12	8	0
CU448573	exon-intron	LOC107987222	+	WHAMMP1	+	10	44	17	24	32	30	31	36	9	26	20	57	10	62	24	41	10	31	17	31	18	21	42	27	19	12	16	19	33	8	27	42	25	24	30	76	50	7	49	82	28	22	20	46
CV368787	exon-intron	ND1	-	RNR2	-	9	27	10	0	18	17	13	13	16	18	12	15	0	13	18	0	0	0	0	5	0	0	15	11	8	7	6	9	10	7	7	10	7	0	0	6	0	0	5	7	0	28	0	6
CV397756	exon-intron	ND1	-	RNR2	-	1	0	0	0	0	0	0	0	0	0	5	0	0	0	0	0	0	0	0	0	0	0	0	0	0	0	0	0	0	0	0	0	0	0	0	0	0	0	0	0	0	0	0	0
DA028946	exon-intron	WI2-87327B8.2	-	BX640514.2	-	1	25	0	0	0	0	0	0	0	0	0	5	9	0	0	7	8	0	0	0	0	0	0	0	0	0	7	0	6	0	0	5	11	6	5	6	0	17	19	7	0	7	11	21
DA109178	exon-intron	SMG1P5	-	NPIPB12	-	0	3	0	0	0	0	0	0	0	0	0	0	7	0	0	0	0	0	0	0	0	0	0	0	8	0	0	0	0	0	0	0	0	0	0	0	0	0	0	0	5	0	0	0
DA384270	exon-intron	S100A6	-	BX470102.3	-	0	9	0	0	0	0	0	0	0	0	0	0	0	0	0	8	0	0	0	0	0	0	0	0	0	0	5	0	0	0	0	0	0	0	0	13	0	0	0	0	5	0	0	5
DA516550	exon-intron	FER1L4	-	MMP24-AS1-EDEM2	-	0	3	0	0	0	0	0	0	0	0	0	0	0	0	0	0	0	0	0	0	0	0	0	0	0	0	0	0	0	0	0	0	0	0	0	0	0	0	0	0	5	0	0	0
DA677500	exon-intron	TUBA1B	+	TUBA1A	+	0	1	0	0	0	0	0	0	0	0	0	0	0	0	0	0	0	0	0	0	0	0	0	0	0	0	0	0	0	0	0	0	0	0	0	0	0	0	0	0	0	0	0	0
DA832205	exon-intron	LOC154761	-	TCAF2	-	0	1	0	0	0	0	0	0	0	0	0	0	0	0	0	0	0	0	0	0	0	0	0	0	0	0	0	0	0	0	0	0	5	0	0	0	0	0	0	0	0	0	0	0
DA920210	exon-intron	IGLV1-47	+	IGL	+	3	37	7	0	0	0	18	0	5	0	0	0	0	11	19	14	0	9	0	78	5	18	6	6	0	33	12	8	60	32	122	12	8	5	8	0	38	7	6	22	14	315	0	65
DA930228	exon-intron	IGLV2-14	+	IGL	+	2	32	0	5	0	0	5	0	0	0	0	0	0	0	0	20	0	12	7	21	9	6	6	9	0	31	0	12	0	7	5	13	7	30	0	8	10	14	0	0	23	11	0	12
DA959330	exon-intron	IGLV1-44	+	IGL	+	0	7	0	0	0	0	0	0	0	0	0	0	0	0	0	0	0	0	0	0	0	0	0	5	0	0	0	0	0	0	0	0	0	0	0	0	0	0	0	6	6	0	0	0
DA971136	exon-intron	IGLV1-44	+	IGL	+	8	43	27	27	7	15	34	9	12	0	34	0	178	122	14	132	35	87	49	90	37	571	22	66	33	138	58	378	115	70	143	62	120	10	188	52	210	19	122	138	119	59	0	180
DA975982	exon-intron	IGHV4-39	-	IGH	-	0	3	0	0	0	0	0	0	0	0	0	0	0	0	0	5	0	0	0	0	0	0	0	5	0	0	0	0	0	0	0	0	0	0	0	0	0	0	0	0	0	0	0	0
DA978161	exon-intron	IGLV1-47	+	IGL	+	0	24	0	0	0	0	0	0	0	0	0	0	0	13	0	5	0	14	7	0	6	13	0	0	0	14	10	21	39	13	21	0	0	0	6	0	21	0	0	14	17	0	0	13
DA979968	exon-intron	IGHV3-30	-	IGH	-	0	2	0	0	0	0	0	0	0	0	0	0	0	0	0	0	0	0	0	0	0	0	0	0	0	0	0	0	0	0	0	0	0	0	0	0	0	0	24	0	0	0	0	0
DA982550	exon-intron	IGHV3-33	-	IGH	-	0	4	0	0	0	0	0	0	0	0	0	0	0	0	0	0	0	0	0	0	0	0	0	36	0	0	0	5	0	0	0	0	20	0	0	0	0	0	0	0	0	0	0	0
DB016984	exon-intron	DHRS4L2	+	DHRS4L1	+	3	13	0	6	9	0	0	0	0	0	5	0	0	0	0	0	0	0	0	0	0	10	7	0	0	0	0	0	0	0	8	0	0	0	0	5	9	0	0	6	5	0	6	0
DB109105	exon-intron	TRAV8-3	+	TRA	+	8	7	10	10	19	0	16	9	9	0	6	9	0	0	8	0	0	0	5	0	0	0	6	5	0	6	0	0	0	0	0	7	0	0	0	0	0	0	0	0	0	0	0	0
DB144342	exon-intron	TRBV12-4	+	TRB	+	1	0	0	0	0	0	0	0	0	0	0	5	0	0	0	0	0	0	0	0	0	0	0	0	0	0	0	0	0	0	0	0	0	0	0	0	0	0	0	0	0	0	0	0
DB160532	exon-intron	GARS1	-	GARS-DT	-	0	1	0	0	0	0	0	0	0	0	0	0	0	0	0	0	0	0	0	0	0	0	0	0	0	0	0	0	0	0	0	0	0	0	0	0	0	0	0	0	0	0	0	0
DB185510	exon-intron	IGHV3-30	-	IGH	-	1	26	0	0	0	0	0	0	0	0	5	0	0	0	16	9	0	7	0	11	0	24	0	33	0	15	10	39	63	0	0	8	11	0	10	0	0	0	26	72	22	7	0	0
DB191522	exon-intron	IGHV4-59	-	IGH	-	0	6	0	0	0	0	0	0	0	0	0	0	0	0	0	0	0	0	0	0	0	0	0	0	0	0	0	12	0	0	0	0	0	0	0	0	0	0	0	5	0	0	0	0
DB244330	exon-intron	IGLV3-19	+	IGL	+	6	40	0	10	0	0	8	12	5	12	13	0	0	254	19	28	0	376	54	33	458	48	10	29	11	1782	0	77	67	40	344	11	49	12	24	38	114	0	1633	89	40	210	27	29
DQ322736	exon-intron	IGHV3-30	-	IGH	-	0	10	0	0	0	0	0	0	0	0	0	0	0	42	0	0	0	0	0	30	0	0	0	0	0	0	0	11	0	0	6	8	0	0	0	0	0	0	6	0	0	0	0	10
DQ322984	exon-intron	IGLV2-8	+	IGLL5	+	0	4	0	0	0	0	0	0	0	0	0	0	0	0	0	0	0	0	0	9	0	0	0	0	0	0	0	0	0	0	0	0	0	0	0	0	0	0	0	0	5	0	0	0
DQ454506	exon-intron	IGHV3-33	-	IGH	-	0	7	0	0	0	0	0	0	0	0	0	0	0	0	0	0	0	0	0	0	0	0	0	5	0	0	0	10	10	0	11	0	0	0	0	0	10	0	0	0	0	0	0	0
DQ490729	exon-intron	IGLV1-36	+	IGL	+	0	2	0	0	0	0	0	0	0	0	0	0	0	0	0	0	0	0	0	0	0	0	0	0	0	0	0	0	0	0	0	0	0	0	0	0	0	0	0	0	0	0	0	0
DR006911	exon-intron	UBE2E1	+	NKIRAS1	+	1	0	0	0	0	5	0	0	0	0	0	0	0	0	0	0	0	0	0	0	0	0	0	0	0	0	0	0	0	0	0	0	0	0	0	0	0	0	0	0	0	0	0	0
DW441734	exon-intron	SEC24C	-	AC022400.6	-	5	15	0	7	5	10	0	0	0	10	5	0	5	0	0	0	0	0	0	0	0	0	7	5	0	0	0	0	0	0	0	7	0	18	5	0	0	10	7	0	6	0	0	0
EU237595	exon-intron	IGHV3-53	-	IGH	-	0	10	0	0	0	0	0	0	0	0	0	0	5	0	0	11	0	0	0	0	0	0	0	13	0	0	0	9	0	0	7	0	0	0	0	0	8	0	5	5	0	0	0	0
EU666489	exon-intron	IGHV2-5	-	IGH	-	0	8	0	0	0	0	0	0	0	0	0	0	0	0	0	0	0	0	0	0	0	0	0	0	0	0	0	15	0	0	0	0	0	0	0	0	5	0	0	16	0	6	0	7
EU667011	exon-intron	IGHV3-49	-	FAM30A	-	0	2	0	0	0	0	0	0	0	0	0	0	0	0	0	0	0	0	0	0	0	0	0	0	0	0	0	12	0	0	0	0	0	0	0	0	0	0	0	0	0	0	0	0
EU667373	exon-intron	IGHV3-49	-	FAM30A	-	0	28	0	0	0	0	0	0	0	0	0	0	6	31	0	9	0	6	0	9	0	0	0	13	0	0	5	32	9	0	6	9	7	0	0	0	21	0	6	29	8	0	5	10
FJ840296	exon-intron	IGHV3-53	-	IGH	-	0	10	0	0	0	0	0	0	0	0	0	0	0	5	0	0	0	0	0	0	0	0	0	0	0	5	0	6	0	0	0	0	0	5	0	0	0	0	0	7	5	0	0	0
FY211954	exon-intron	CRCP	-	AC068533.4	-	0	1	0	0	0	0	0	0	0	0	0	0	0	0	0	0	0	0	0	0	0	0	0	0	0	0	0	0	0	0	0	0	0	0	0	0	0	0	0	0	0	0	0	0
HI155417	exon-intron	TRBV11-2	+	TRB	+	2	0	0	0	0	5	0	0	0	8	0	0	0	0	0	0	0	0	0	0	0	0	0	0	0	0	0	0	0	0	0	0	0	0	0	0	0	0	0	0	0	0	0	0
HI166511	exon-intron	IGLV8-61	+	IGL	+	2	39	0	0	0	7	0	6	0	0	0	0	0	5	5	7	0	11	10	16	6	16	14	31	10	16	12	8	73	18	41	17	10	9	9	9	14	5	6	21	86	12	0	12
HI166515	exon-intron	IGLV8-61	+	IGL	+	9	43	18	20	14	13	12	27	7	0	17	10	36	49	47	39	8	84	72	60	52	54	43	40	34	130	66	150	83	71	92	78	61	20	22	56	61	13	44	76	544	47	8	445
HI166543	exon-intron	IGLV10-54	+	IGL	+	5	40	11	12	0	14	12	17	0	0	0	0	9	40	0	18	24	49	18	280	23	16	12	16	13	16	44	103	162	23	27	15	67	0	21	50	16	37	17	224	68	22	9	14
HI166547	exon-intron	IGLV10-54	+	IGL	+	1	39	0	5	0	0	0	0	0	0	0	0	8	11	26	61	0	14	10	34	21	17	0	124	7	8	11	137	35	26	56	0	72	21	15	7	152	5	49	57	48	23	7	144
HI166575	exon-intron	BMS1P20	+	IGL	+	0	3	0	0	0	0	0	0	0	0	0	0	0	0	0	0	0	0	0	5	0	0	0	0	0	0	0	8	0	0	0	0	0	0	0	0	0	0	0	0	111	0	0	0
HI166579	exon-intron	BMS1P20	+	IGL	+	0	18	0	0	0	0	0	0	0	0	0	0	5	8	8	6	0	9	0	0	0	10	0	0	0	17	0	41	0	0	0	0	5	0	0	0	8	0	8	6	8	0	0	20
HI166589	exon-intron	BMS1P20	+	IGL	+	8	44	17	15	16	18	21	7	10	0	54	0	39	54	90	143	5	59	94	200	100	78	42	194	18	719	75	255	668	110	457	125	352	140	41	65	360	107	280	160	87	64	7	1004
HI166593	exon-intron	BMS1P20	+	IGL	+	9	43	10	8	10	14	23	32	16	11	26	0	72	75	111	72	14	41	68	92	86	59	36	43	9	846	81	392	366	52	359	59	52	18	97	182	245	12	118	89	68	52	0	656
HI166607	exon-intron	IGLV1-47	+	IGL	+	10	43	12	11	14	9	31	13	9	5	9	6	37	74	22	69	8	89	23	32	79	60	15	31	53	203	75	231	381	33	116	81	37	23	40	50	181	13	52	159	104	56	0	114
HI166613	exon-intron	IGLV1-47	+	IGL	+	0	35	0	0	0	0	0	0	0	0	0	0	0	8	0	8	0	6	0	26	6	11	0	14	5	16	6	6	26	8	14	10	13	5	0	6	36	8	8	7	14	31	0	23
HI166621	exon-intron	IGLV7-46	+	IGL	+	9	42	20	19	8	23	27	9	10	6	0	5	9	66	28	70	0	66	23	94	38	44	9	164	39	32	55	88	87	8	120	24	70	39	55	28	35	8	36	68	95	39	0	7
HI166627	exon-intron	IGLV5-45	+	IGL	+	6	42	5	0	0	9	5	5	0	6	5	0	17	20	52	65	0	39	25	43	43	51	8	187	8	132	22	207	43	16	143	19	81	25	15	41	238	5	92	148	148	55	0	218
HI166629	exon-intron	IGLV5-45	+	IGL	+	4	37	0	0	7	5	18	0	5	0	0	0	12	18	27	34	0	11	5	77	9	11	12	53	14	40	26	120	24	11	48	19	22	0	0	41	31	0	24	62	35	15	0	41
HI166655	exon-intron	IGLV7-43	+	IGL	+	7	43	21	8	0	11	30	13	9	0	11	0	13	31	18	18	8	73	11	19	20	20	21	15	14	29	35	61	14	22	174	85	26	16	5	13	54	5	26	94	46	31	0	44
HI166661	exon-intron	IGLV1-40	+	IGL	+	8	43	13	23	9	17	18	0	16	12	18	0	31	59	59	70	0	137	111	203	81	79	38	198	21	290	43	251	159	105	224	271	135	44	86	68	253	24	165	371	233	107	13	828
HI166665	exon-intron	IGLV1-40	+	IGL	+	8	42	11	13	0	6	5	15	7	7	5	0	14	44	25	32	10	50	22	42	14	62	7	13	8	49	26	99	50	35	50	60	31	48	123	52	43	0	46	221	52	39	5	62
HI166677	exon-intron	IGLV1-36	+	IGL	+	8	43	10	25	6	16	36	12	8	0	27	0	84	80	13	74	11	62	33	72	51	130	15	54	32	278	83	359	154	44	123	58	66	10	125	48	194	14	64	107	115	59	0	149
HI166683	exon-intron	IGLV1-36	+	IGL	+	4	40	5	5	0	0	5	0	0	0	5	0	6	0	5	20	0	13	21	49	9	13	7	50	0	120	10	21	28	25	51	10	54	10	17	5	54	0	12	46	45	22	6	57
HY076768	exon-intron	IGHG1	-	IGH	-	0	6	0	0	0	0	0	0	0	0	0	0	0	0	0	7	0	0	0	0	0	0	0	8	0	11	0	0	0	0	0	0	9	0	0	0	0	0	0	0	0	0	0	0
HY079850	exon-intron	IGKV1D-39	+	IGK	-	9	43	13	10	13	0	37	16	27	8	44	8	28	67	45	87	13	99	177	97	115	74	22	120	82	221	87	12	300	6	9	112	109	0	84	65	962	124	125	487	85	78	10	172
HY086022	exon-intron	IGKV3D-15	+	IGK	-	1	17	0	0	0	0	0	6	0	0	0	0	0	9	0	0	0	0	0	14	0	0	6	0	0	8	5	0	7	23	10	0	0	5	12	0	7	0	0	0	0	0	0	0
HY115603	exon-intron	LOC105374101	+	CLTCL1	-	0	2	0	0	0	0	0	0	0	0	0	0	0	0	0	0	0	0	0	0	0	0	0	0	0	0	0	0	0	0	0	0	0	0	0	5	0	0	0	0	0	0	0	0
HY138466	exon-intron	TSNAX	-	AL445524.2	-	2	28	5	0	0	0	0	0	5	0	0	0	8	29	12	22	15	0	0	7	0	0	0	8	10	0	0	0	0	0	0	9	17	0	13	0	0	15	12	10	15	29	32	46
HY209096	exon-intron	CCDC18	+	CCDC18-AS1	+	7	18	5	6	8	0	8	6	0	9	0	10	5	0	0	9	11	0	7	10	9	0	15	0	0	0	0	5	0	0	6	0	0	5	0	6	5	0	0	7	0	0	5	0
HY252780	exon-intron	IGKV4-1	-	IGK	-	0	25	0	0	0	0	0	0	0	0	0	0	0	0	0	5	0	0	10	6	7	0	0	8	0	0	7	0	13	5	10	0	0	5	12	5	9	5	0	10	0	0	0	31
HY267179	exon-intron	IGKC	+	IGK	+	0	23	0	0	0	0	0	0	0	0	0	0	0	5	0	0	0	7	8	0	0	0	0	6	0	9	7	6	13	10	6	7	6	0	6	0	19	0	10	5	6	0	0	0
HY283220	exon-intron	TRBC1	-	TRB	-	10	42	206	85	113	188	123	113	98	48	75	43	34	56	31	26	0	57	14	84	44	99	121	69	31	30	52	69	39	67	77	23	15	14	44	25	84	7	29	95	18	11	28	16
JA832009	exon-intron	IGKV2-40	-	IGK	-	8	43	23	9	19	0	54	34	10	25	112	0	45	33	28	90	21	129	77	60	64	52	16	141	18	49	124	318	71	84	119	117	110	32	60	35	78	0	154	166	118	157	5	42
JF806289	exon-intron	IGLV1-40	+	IGL	+	1	30	0	0	0	8	0	0	0	0	0	0	10	5	0	10	0	0	0	39	14	7	0	15	0	8	9	17	17	0	9	8	10	0	27	9	19	0	8	117	25	6	0	30
JN234444	exon-intron	IGKV4-1	+	IGK	+	1	3	0	0	0	0	0	0	0	0	5	0	0	0	0	0	0	0	0	7	0	5	0	0	0	0	0	0	0	0	0	0	0	0	0	0	64	0	0	0	0	0	0	0
JN376502	exon-intron	IGHV4-59	-	IGH	-	0	19	0	0	0	0	0	0	0	0	0	0	0	6	0	0	0	14	23	0	38	0	0	0	0	0	0	69	0	63	65	0	28	5	0	17	99	0	50	0	0	0	0	113
JX173339	exon-intron	IGHV3-21	-	IGH	-	0	14	0	0	0	0	0	0	0	0	0	0	0	0	0	0	0	0	0	0	0	0	0	7	0	0	0	15	22	0	0	0	8	0	0	0	6	0	0	32	0	0	0	179
JX420530	exon-intron	IGKV3-20	-	IGK	-	0	2	0	0	0	0	0	0	0	0	0	0	0	0	0	0	0	0	0	0	0	0	0	0	0	0	0	0	0	0	0	0	0	0	5	0	0	0	0	5	0	0	0	0
KC824722	exon-intron	IGHV3-30	-	IGH	-	0	1	0	0	0	0	0	0	0	0	0	0	0	0	0	0	0	0	0	0	0	0	0	0	0	0	0	0	0	0	0	0	0	0	0	0	0	0	12	0	0	0	0	0
KF895807	exon-intron	IGHV3-30	-	IGH	-	0	1	0	0	0	0	0	0	0	0	0	0	0	0	0	0	0	0	0	0	0	0	0	0	0	0	0	0	0	0	0	0	0	0	0	0	0	0	7	0	0	0	0	0
KJ134413	exon-intron	BMS1P20	+	IGL	+	0	1	0	0	0	0	0	0	0	0	0	0	0	0	0	0	0	0	0	0	0	0	0	0	0	0	0	0	0	0	0	0	0	0	0	0	0	0	0	0	0	0	0	0
KM004138	exon-intron	TRBV12-4	+	TRBJ2-7	+	6	3	10	7	0	8	0	12	0	7	5	0	0	0	0	0	0	0	0	0	0	0	0	6	0	0	0	0	0	0	0	0	0	0	10	0	0	0	0	8	0	0	0	0
KM004190	exon-intron	TRBV7-4	+	TRB	+	8	3	7	10	12	15	5	5	6	9	0	0	0	0	0	0	0	0	0	0	0	0	0	0	0	0	0	5	0	0	14	0	0	0	0	0	7	0	0	0	0	0	0	0
KU602407	exon-intron	IGHV3-30	-	IGH	-	0	5	0	0	0	0	0	0	0	0	0	0	0	0	0	0	0	0	0	0	0	0	0	0	0	0	0	16	0	0	0	0	0	0	0	0	5	0	0	0	0	0	0	0
L09085	exon-intron	IGKV1-27	-	IGK	-	0	2	0	0	0	0	0	0	0	0	0	0	0	0	0	0	0	16	0	0	0	0	0	0	0	0	0	0	0	0	0	5	0	0	0	0	0	0	0	0	0	0	0	0
L25298	exon-intron	BMS1P20	+	IGL	+	1	39	5	0	0	0	0	0	0	0	0	0	14	15	49	64	0	16	15	25	22	8	11	11	0	22	24	80	27	10	39	16	11	0	16	16	89	5	45	20	19	11	0	37
MH918770	exon-intron	TRBV12-4	+	TRB	+	6	12	15	0	7	0	9	5	6	0	7	0	7	8	23	0	0	0	0	0	0	11	12	6	0	0	0	0	7	0	0	0	0	0	7	0	0	0	0	16	0	0	0	0
MK269496	exon-intron	IGKV1-39	-	IGK	-	10	44	69	48	38	41	125	86	68	52	384	26	129	230	202	337	34	515	496	546	487	373	78	374	251	610	347	35	2981	16	46	452	364	12	1049	269	3625	423	524	1969	485	407	27	631
MK269521	exon-intron	IGKV3-20	-	IGK	-	10	44	32	33	17	32	52	40	15	14	47	8	18	99	51	147	13	567	85	61	152	104	52	122	53	65	163	365	214	148	208	105	79	80	122	77	323	26	113	398	180	65	6	230
MK901276	exon-intron	IGKV3-20	-	IGK	-	0	16	0	0	0	0	0	0	0	0	0	0	0	9	0	0	0	0	0	0	0	0	0	0	0	13	0	9	19	12	5	0	0	6	20	0	8	6	0	8	5	0	0	0
MK901333	exon-intron	IGKV3-20	-	IGK	-	1	30	0	0	0	0	0	0	0	0	10	0	0	0	0	7	0	0	5	0	7	6	0	8	0	10	10	0	38	26	20	5	5	0	27	11	26	7	8	29	24	0	0	37
MK901558	exon-intron	IGKV3-15	-	IGK	-	0	3	0	0	0	0	0	0	0	0	0	0	0	0	0	0	0	0	0	0	0	0	0	0	0	0	0	0	14	0	28	0	0	0	0	0	0	0	0	0	0	0	0	0
MN008144	exon-intron	IGHV3-30	-	IGH	-	0	1	0	0	0	0	0	0	0	0	0	0	0	0	0	0	0	0	0	0	0	0	0	0	0	0	0	0	0	0	0	0	0	0	0	0	0	0	0	0	0	0	0	0
MN037679	exon-intron	IGHV1-2	-	IGH	-	0	17	0	0	0	0	0	0	0	0	0	0	0	0	0	5	0	0	0	0	0	0	0	8	0	6	26	21	0	0	26	5	8	0	0	0	25	0	9	0	0	6	0	7
MN277782	exon-intron	IGKV3-15	-	IGK	-	0	16	0	0	0	0	0	0	0	0	0	0	0	7	0	28	0	0	0	0	0	0	0	0	6	5	0	0	6	0	5	5	0	0	0	0	9	0	0	0	0	0	0	10
MN290953	exon-intron	IGHV4-59	-	IGH	-	1	11	0	0	0	0	0	0	0	0	6	0	0	0	0	0	0	0	0	8	0	5	0	0	0	0	0	0	0	7	0	15	0	0	0	7	0	0	0	0	0	0	0	0
MT665321	exon-intron	IGKV3-15	-	IGK	-	3	38	0	0	0	8	7	5	0	0	0	0	5	21	0	25	0	12	42	16	14	13	0	140	0	9	30	53	50	31	44	10	31	8	8	7	99	0	20	53	27	10	0	37
R59034	exon-intron	WHAMMP1	-	LOC107987222	-	10	40	9	7	11	12	25	22	23	8	5	11	15	19	15	9	21	11	5	7	10	10	0	13	0	0	11	16	17	11	8	15	0	9	13	21	10	25	21	30	25	11	13	13
X05930	exon-intron	IGKV1D-33	+	IGKJ4	-	0	22	0	0	0	0	0	0	0	0	0	0	11	0	0	20	0	0	19	0	0	11	0	26	0	0	0	22	24	11	19	0	12	0	0	0	53	0	22	39	9	0	0	9
X57817	exon-intron	IGLV1-44	+	IGL	+	10	44	45	78	16	29	72	23	22	12	51	5	97	98	51	216	13	303	184	706	127	163	60	560	101	518	128	365	300	358	532	182	623	204	107	75	835	44	236	546	321	318	19	523
AA431286	intron-exon	LOC105379243	-	NEIL2	-	5	6	6	0	5	5	0	0	6	0	0	9	0	0	0	0	0	0	0	7	0	0	7	0	0	5	0	0	5	0	0	5	0	0	0	0	0	0	0	0	0	0	6	0
AA435622	intron-exon	IRAG1	-	IRAG1-AS1	-	0	2	0	0	0	0	0	0	0	0	0	0	0	0	0	0	0	0	0	0	0	0	0	0	0	0	0	0	0	0	0	0	0	0	0	0	0	0	0	0	0	0	0	0
AA451990	intron-exon	ANKRD12	+	TWSG1	+	0	1	0	0	0	0	0	0	0	0	0	0	0	0	0	0	0	0	0	0	0	0	0	0	0	0	0	0	0	0	0	0	0	0	0	0	0	0	0	0	6	0	0	0
AA507691	intron-exon	DHRS1	-	RABGGTA	-	0	6	0	0	0	0	0	0	0	0	0	0	0	0	0	0	0	0	0	0	0	0	0	0	0	0	0	0	5	0	0	0	0	6	0	0	5	0	0	8	0	0	0	0
AA806239	intron-exon	IGHA2	+	IGHA1	+	10	39	15	18	16	18	16	6	15	10	10	14	0	18	8	19	0	26	9	25	10	12	12	7	7	23	5	0	44	18	34	13	9	13	15	5	16	8	9	18	35	9	0	23
AA853164	intron-exon	RP4-536B24.3	-	CTSB	-	3	19	0	0	0	6	0	0	0	0	5	5	16	7	7	6	0	10	5	0	0	0	0	0	8	0	6	12	0	6	0	0	9	8	0	0	0	8	0	0	16	0	8	0
AA972860	intron-exon	LOC105369736	-	LRRK2	-	0	17	0	0	0	0	0	0	0	0	0	0	5	9	0	8	0	0	0	0	0	10	0	0	9	8	0	5	0	0	0	10	0	0	0	8	0	0	0	0	10	5	0	0
AA993247	intron-exon	LOC105369631	+	ACRBP	+	0	2	0	0	0	0	0	0	0	0	0	0	0	0	0	0	0	0	0	0	0	0	0	0	0	0	0	0	0	0	0	0	0	0	0	0	0	0	6	0	0	0	0	0
AB621816	intron-exon	LOC730183	+	SRCAP	+	0	9	0	0	0	0	0	0	0	0	0	0	5	0	0	0	0	0	0	0	0	0	0	0	0	0	0	0	0	0	0	0	0	0	12	6	0	0	0	0	0	0	8	0
AI147188	intron-exon	ST20-MTHFS	+	ST20-AS1	+	1	6	0	0	0	0	0	0	0	0	0	5	0	0	0	0	0	0	0	0	0	0	0	0	0	0	0	0	0	0	0	0	0	5	0	0	0	0	0	0	0	9	0	0
AI922520	intron-exon	C21orf91-OT1	+	C21orf91	+	2	8	0	38	0	0	0	0	0	36	0	0	0	0	38	0	0	0	0	0	0	0	0	0	0	0	0	0	0	25	0	0	0	0	22	0	15	0	0	15	0	0	0	0
AJ519282	intron-exon	IGHV3-65	-	IGHV3-53	-	0	1	0	0	0	0	0	0	0	0	0	0	0	0	0	0	0	0	0	0	0	0	0	0	0	0	0	0	0	0	0	0	0	0	0	0	0	0	0	0	5	0	0	0
AJ579122	intron-exon	IGH	-	IGHJ2	-	0	4	0	0	0	0	0	0	0	0	0	0	0	0	0	0	0	0	0	0	0	0	0	0	0	0	0	0	7	0	0	0	0	0	0	0	11	0	17	0	0	0	0	18
AK131243	intron-exon	ZNF814	+	UBE2CP5	+	3	5	0	0	5	10	0	0	0	7	0	0	6	0	0	0	15	0	0	7	0	0	0	0	0	0	0	0	0	0	0	6	0	0	0	0	0	0	0	0	0	0	0	0
AK291611	intron-exon	TRG	-	TRGV8	-	5	9	0	13	5	0	9	10	0	0	0	11	0	5	0	0	0	0	5	8	0	0	10	0	0	0	0	0	0	0	0	0	0	0	7	5	0	0	0	0	5	0	0	0
AL533067	intron-exon	RNF31	-	PSME2	-	5	21	13	8	0	7	0	0	0	8	0	28	26	13	0	0	26	11	12	0	0	0	28	0	0	10	0	14	17	16	0	10	14	13	22	0	30	51	0	0	0	0	0	36
AL571225	intron-exon	DDX27	+	BYSL	-	1	0	0	0	0	0	0	0	5	0	0	0	0	0	0	0	0	0	0	0	0	0	0	0	0	0	0	0	0	0	0	0	0	0	0	0	0	0	0	0	0	0	0	0
AV739055	intron-exon	TRB	+	TRBC1	+	1	3	0	0	0	5	0	0	0	0	0	0	0	0	0	0	0	0	0	10	0	0	7	0	0	0	0	0	0	0	7	0	0	0	0	0	0	0	0	0	0	0	0	0
AW160559	intron-exon	AC131392.1	+	GUSBP13	+	3	9	0	7	0	0	6	5	0	0	0	0	5	0	0	5	0	5	0	10	0	0	8	6	0	0	0	0	0	0	0	0	0	0	0	0	0	0	0	0	0	0	0	0
AW207075	intron-exon	PATL1	-	LOC101927226	-	0	1	0	0	0	0	0	0	0	0	0	0	0	0	0	0	0	0	0	0	0	0	0	5	0	0	0	0	0	0	0	0	0	0	0	0	0	0	0	0	0	0	0	0
AW393784	intron-exon	LOC105372947	-	IGLV3-19	-	2	39	0	0	0	0	0	8	5	0	0	0	0	176	9	10	0	120	29	21	761	17	6	13	6	28	5	33	73	6	130	6	23	6	0	9	85	0	85	19	9	19	7	39
AW401978	intron-exon	IGH	-	IGHV3-53	-	2	32	0	0	0	0	11	0	0	0	6	0	20	9	0	88	0	0	27	23	30	0	0	89	0	11	18	112	13	41	0	22	0	9	15	13	115	0	0	13	64	0	7	233
AW402214	intron-exon	IGH	-	IGHV3-48	-	0	9	0	0	0	0	0	0	0	0	0	0	0	0	0	0	0	0	14	0	0	0	0	0	0	0	0	0	0	7	0	0	0	0	0	0	18	0	8	0	0	5	0	7
AW402240	intron-exon	IGH	-	IGHV3-20	-	0	13	0	0	0	0	0	0	0	0	0	0	0	8	0	0	0	0	0	0	0	0	0	0	0	5	0	0	0	7	0	0	0	9	19	0	0	0	0	0	10	0	0	8
AW405737	intron-exon	IGH	-	IGHA2	-	3	36	5	15	0	0	0	0	0	11	0	0	0	23	7	28	0	12	21	23	0	13	7	0	6	21	11	8	46	53	23	18	15	11	31	9	16	0	12	0	12	12	0	12
AW410869	intron-exon	TRA	+	TRAC	+	10	34	44	20	33	27	25	23	27	27	14	17	12	8	0	6	0	21	12	13	9	28	35	31	15	10	15	15	10	9	26	0	7	0	8	10	36	0	7	23	5	0	15	5
AW504828	intron-exon	GTF2IP9	-	LINC00174	-	1	2	0	0	0	0	0	0	0	0	0	5	0	0	0	0	0	0	0	0	0	0	0	0	0	0	0	0	0	0	0	0	0	0	0	0	0	0	0	0	0	0	0	0
AW663328	intron-exon	IGH	-	IGHV4-30-2	-	0	4	0	0	0	0	0	0	0	0	0	0	0	0	0	0	0	0	0	0	0	0	0	0	0	0	0	0	0	0	0	0	0	0	0	0	0	0	0	0	0	0	0	0
AW951840	intron-exon	IGH	-	IGHV4-34	-	0	1	0	0	0	0	0	0	0	0	0	0	0	0	0	0	0	0	0	0	0	0	0	0	0	0	0	0	0	0	0	0	0	0	0	0	0	0	0	0	0	0	0	0
AY393145	intron-exon	IGH	-	IGHJ6	-	0	10	0	0	0	0	0	0	0	0	0	0	0	0	0	6	0	0	0	0	0	0	0	0	0	9	0	5	7	0	0	22	0	0	0	0	0	0	0	6	0	0	0	0
AY670776	intron-exon	IGH	-	IGHM	-	8	42	18	16	12	21	7	17	5	6	0	0	16	29	12	66	0	81	95	39	45	42	18	146	12	1041	140	79	58	77	81	45	94	7	20	68	175	21	21	221	203	12	0	115
BC063385	intron-exon	TRA	+	TRAC	+	3	1	0	5	7	0	0	0	8	0	0	0	0	0	0	0	0	0	0	0	0	0	0	0	0	0	0	5	0	0	0	0	0	0	0	0	0	0	0	0	0	0	0	0
BC118647	intron-exon	SMURF2P1	+	LRRC37BP1	+	10	43	11	10	12	7	11	6	6	11	15	21	20	12	0	10	16	15	7	16	12	10	10	5	12	10	7	15	22	16	8	14	12	11	16	10	16	19	13	8	12	10	10	16
BE268331	intron-exon	IGH	-	IGHV4-34	-	0	4	0	0	0	0	0	0	0	0	0	0	0	0	0	0	0	5	0	0	0	0	9	0	0	0	0	0	0	0	0	0	0	0	0	0	0	0	0	0	0	0	0	24
BE701207	intron-exon	AC211486.3	-	PMS2P8	+	0	2	0	0	0	0	0	0	0	0	0	0	0	0	0	0	0	0	0	0	0	0	0	0	0	0	0	0	0	0	0	0	0	0	5	0	0	0	0	0	0	0	0	6
BF110324	intron-exon	LINC02384	-	LOC105369819	-	2	11	0	0	0	5	0	5	0	0	0	0	0	0	0	0	0	0	0	8	0	0	5	6	0	5	0	0	0	0	0	0	0	0	0	0	7	0	7	9	0	0	0	0
BF174921	intron-exon	IGK	+	IGKV2-28	-	0	3	0	0	0	0	0	0	0	0	0	0	0	0	0	0	12	0	0	0	0	0	0	0	0	0	0	0	0	0	0	0	0	0	0	0	0	0	0	9	0	0	0	0
BF175241	intron-exon	IGK	+	IGKV2-28	-	0	1	0	0	0	0	0	0	0	0	0	0	0	0	0	0	0	0	0	0	0	0	0	0	0	0	0	0	0	0	0	0	0	0	0	0	0	0	0	25	0	0	0	0
BF221600	intron-exon	PDK1	-	ITGA6-AS1	-	1	5	0	0	0	0	0	0	0	0	0	5	0	0	0	0	5	0	0	0	0	0	0	0	0	0	0	0	6	0	0	0	0	0	0	0	0	0	0	0	0	0	0	0
BF244375	intron-exon	ZNF581	+	ZNF580	+	10	39	22	48	19	38	35	11	11	18	19	58	35	38	14	21	69	39	13	22	30	9	27	27	0	26	30	15	58	11	45	35	20	81	17	38	0	27	40	56	53	32	47	33
BF666308	intron-exon	GPR75-ASB3	-	ASB3	-	0	1	0	0	0	0	0	0	0	0	0	0	0	0	0	0	0	0	0	0	0	0	0	0	0	0	0	0	0	0	0	0	0	0	0	0	0	0	0	0	0	0	0	0
BF695813	intron-exon	MYG1	-	MYG1-AS1	-	0	1	0	0	0	0	0	0	0	0	0	0	0	0	0	0	0	0	0	0	0	0	0	0	0	0	0	0	0	0	0	0	0	0	0	0	0	5	0	0	0	0	0	0
BF796316	intron-exon	IGH	-	IGHM	-	0	7	0	0	0	0	0	0	0	0	0	0	0	0	0	0	0	5	7	0	0	0	0	0	0	16	0	0	0	0	0	0	0	0	0	0	5	0	0	0	0	0	0	0
BF927773	intron-exon	IGH	-	IGHV3-23	-	2	36	0	0	0	0	0	0	5	0	27	0	6	35	16	60	5	89	12	27	5	28	9	9	0	14	0	0	29	17	18	0	12	0	15	16	7	5	55	10	29	0	8	12
BF939529	intron-exon	TNFAIP1	+	POLDIP2	+	2	10	17	0	0	0	0	0	10	0	0	0	8	0	0	0	0	0	11	0	0	0	10	0	6	0	0	5	0	0	8	0	8	0	0	0	0	0	0	0	0	0	0	0
BG056569	intron-exon	SLC48A1	+	HDAC7	+	3	9	0	0	97	0	74	0	0	0	52	0	0	0	0	0	0	0	38	0	0	0	0	0	0	0	0	0	0	0	0	0	0	0	0	0	0	0	60	0	80	79	49	125
BG149241	intron-exon	LOC112268259	-	ZNF731P	-	10	44	30	40	52	13	40	34	27	57	70	49	70	54	31	57	60	39	29	41	40	51	44	26	70	62	11	38	7	39	23	47	40	13	38	51	28	33	29	38	45	30	66	53
BG190044	intron-exon	GZMAP1	+	GZMA	+	3	4	7	0	5	14	0	0	0	0	0	0	0	0	0	0	0	0	0	0	0	0	8	0	0	0	0	0	0	0	0	0	0	0	0	0	5	0	0	0	0	0	0	0
BG427895	intron-exon	IGK	-	IGKV3-15	-	0	3	0	0	0	0	0	0	0	0	0	0	0	0	0	0	0	0	0	0	0	0	0	0	0	0	0	0	0	0	0	0	0	0	0	0	5	0	0	0	0	0	0	0
BG538620	intron-exon	IGH	-	IGHV3-7	-	0	5	0	0	0	0	0	0	0	0	0	0	0	0	0	36	0	0	0	0	0	0	0	0	0	0	0	0	0	5	0	0	6	0	0	0	0	0	0	0	0	0	0	0
BG684117	intron-exon	IGH	-	IGHD	-	0	8	0	0	0	0	0	0	0	0	0	0	0	0	0	0	0	0	0	0	5	0	0	0	0	0	0	0	0	0	6	0	0	0	0	9	0	0	0	5	6	0	0	0
BG720268	intron-exon	LOC107986356	+	GUSBP16	+	0	1	0	0	0	0	0	0	0	0	0	0	0	0	0	0	0	0	0	0	0	0	0	0	0	0	0	0	0	0	0	0	5	0	0	0	0	0	0	0	0	0	0	0
BG756192	intron-exon	IGH	-	IGHV3-15	-	0	17	0	0	0	0	0	0	0	0	0	0	0	0	23	14	0	5	5	0	0	0	0	0	0	6	5	0	0	0	6	0	0	0	28	0	0	0	0	18	7	0	0	12
BG756386	intron-exon	IGH	-	IGHV3-7	-	1	11	0	5	0	0	0	0	0	0	0	0	0	0	8	8	0	0	0	0	0	0	0	0	0	6	0	0	6	0	0	0	0	9	0	0	8	0	0	0	20	0	0	0
BG758732	intron-exon	TRA	+	TRAC	+	9	7	5	10	8	18	13	12	7	9	10	0	0	0	5	5	0	0	0	0	0	6	0	6	0	0	0	8	0	0	0	0	0	0	0	0	5	0	0	0	0	0	0	0
BG759644	intron-exon	IGH	-	IGHM	-	8	34	5	0	11	13	5	0	18	10	10	14	0	7	0	11	7	17	5	9	10	15	10	15	8	24	10	13	14	8	13	7	12	0	0	10	18	0	11	33	14	0	10	17
BG986835	intron-exon	AP003108.2	-	SDHAF2	-	4	11	0	0	5	0	7	0	0	10	6	0	5	0	0	0	0	0	0	0	6	0	5	0	7	0	0	0	0	0	0	0	0	0	0	5	7	0	7	6	0	0	5	0
BI225027	intron-exon	IGH	-	IGHV4-34	-	0	1	0	0	0	0	0	0	0	0	0	0	0	0	0	0	0	0	0	0	0	0	0	0	0	0	0	0	0	0	0	0	0	0	0	0	0	0	0	0	0	0	0	0
BM051500	intron-exon	IGH	-	IGHM	-	0	3	0	0	0	0	0	0	0	0	0	0	0	0	0	0	0	0	0	0	0	0	0	5	0	0	0	0	0	0	0	0	0	0	0	0	0	0	0	0	0	0	0	0
BM148420	intron-exon	RP4-753P9.3	-	SASH3	-	2	7	5	0	0	0	0	0	0	0	0	5	0	5	0	7	0	0	0	0	0	9	0	0	0	0	0	0	8	0	0	0	0	0	0	0	0	0	0	0	0	0	0	5
BM151436	intron-exon	LOC728392	+	NLRP1	+	10	44	21	27	43	15	42	25	7	35	23	64	42	29	31	22	48	26	25	42	33	14	42	9	25	13	17	19	38	8	31	25	20	20	16	22	10	13	34	26	17	44	22	10
BM681373	intron-exon	LOC100996723	+	LOC105378954	+	2	18	5	0	0	0	5	0	0	0	0	0	0	10	0	5	0	5	0	13	0	0	15	0	0	0	0	0	0	0	0	6	0	5	12	12	0	0	6	10	0	0	5	7
BM770011	intron-exon	IGH	-	IGHA1	-	0	5	0	0	0	0	0	0	0	0	0	0	0	0	0	0	0	6	0	0	0	0	0	0	0	0	0	0	6	0	9	0	0	0	0	0	0	0	0	0	0	0	0	6
BM795683	intron-exon	IGH	-	IGHG1	-	0	1	0	0	0	0	0	0	0	0	0	0	0	0	0	0	0	0	0	0	0	0	0	0	0	0	0	0	0	0	0	0	0	0	0	0	0	0	0	0	0	0	0	0
BM919380	intron-exon	TRGV10	-	TARP	-	1	5	0	0	0	0	0	0	5	0	0	0	0	5	0	0	0	0	0	0	0	0	5	0	0	0	0	0	0	12	0	0	0	0	16	0	0	0	0	5	0	0	0	0
BM927339	intron-exon	IGH	-	IGHA1	-	1	14	0	0	0	0	0	0	0	0	0	5	0	0	0	0	0	0	0	0	0	0	0	0	0	0	0	0	8	0	8	0	0	0	0	0	28	0	13	6	8	0	0	12
BM927427	intron-exon	IGH	-	IGHG2	-	4	16	10	5	0	6	0	0	0	0	0	5	0	0	0	7	0	0	0	0	28	0	0	0	0	0	6	6	0	0	0	13	0	0	0	0	20	0	0	5	15	0	19	5
BM995265	intron-exon	AC005154.5	+	LOC100287825	+	8	24	0	6	5	0	12	9	8	6	6	12	7	12	0	13	23	5	7	0	5	6	9	0	0	0	0	9	9	0	0	6	7	0	0	0	0	5	5	8	10	0	5	9
BP428535	intron-exon	IGH	-	IGHG2	-	1	10	0	0	0	0	0	7	0	0	0	0	0	0	0	0	0	5	7	0	15	0	0	0	0	0	5	0	0	0	0	0	0	0	0	8	5	0	7	0	8	0	36	0
BQ052739	intron-exon	IGH	-	IGHM	-	10	43	22	38	26	30	20	33	27	41	18	20	12	11	13	22	15	29	24	37	57	43	32	47	37	29	63	50	29	62	30	25	76	17	14	75	39	0	25	83	88	19	121	50
BQ707563	intron-exon	IGH	-	IGHV1-18	-	0	5	0	0	0	0	0	0	0	0	0	0	0	0	0	0	0	0	5	0	0	0	0	0	0	0	0	0	0	0	0	0	0	0	0	0	0	0	6	0	0	0	0	0
BQ707815	intron-exon	IGH	-	IGHA1	-	0	1	0	0	0	0	0	0	0	0	0	0	0	0	0	0	0	0	0	0	0	0	0	0	0	0	0	0	0	0	0	0	0	0	0	0	10	0	0	0	0	0	0	0
BQ711576	intron-exon	IGH	-	IGHV3-23	-	1	28	0	0	0	0	0	0	0	0	9	0	0	11	0	23	0	14	12	11	0	8	0	9	0	24	0	5	17	13	9	0	5	0	0	9	6	5	26	5	17	0	5	7
BU584621	intron-exon	TPTEP2	-	CSNK1E	-	0	2	0	0	0	0	0	0	0	0	0	0	0	0	0	0	10	0	0	0	0	0	0	0	0	0	0	0	0	0	0	0	0	0	0	0	0	0	0	0	0	0	0	0
BU682777	intron-exon	TTC23L	+	RAD1	+	1	2	0	0	0	10	0	0	0	0	0	0	0	0	0	0	0	0	0	0	0	0	0	5	0	0	0	0	0	0	0	0	5	0	0	0	0	0	0	0	0	0	0	0
BX115335	intron-exon	AP000926.2	+	CLMP	+	0	6	0	0	0	0	0	0	0	0	0	0	0	0	0	0	0	0	0	0	0	0	0	0	0	0	0	0	7	0	0	0	0	0	0	0	0	0	0	0	0	0	0	5
BX329766	intron-exon	PRR7-AS1	-	GRK6	-	4	18	0	0	0	9	0	6	8	0	0	9	0	10	0	0	17	0	9	5	0	0	0	6	5	10	12	0	0	0	0	14	17	9	0	0	5	0	0	0	0	5	0	0
BX357384	intron-exon	IGH	-	IGHV3-48	-	8	43	13	13	0	9	14	21	0	22	13	15	14	176	42	162	0	55	64	65	33	53	38	101	32	74	91	59	116	69	106	64	203	49	79	128	57	57	95	163	269	144	17	183
BX382456	intron-exon	IGH	-	IGHA2	-	0	1	0	0	0	0	0	0	0	0	0	0	0	0	0	0	0	0	0	0	0	0	0	0	0	0	0	0	0	5	0	0	0	0	0	0	0	0	0	0	0	0	0	0
BX388425	intron-exon	IGH	-	IGHV3-7	-	9	42	84	82	55	37	65	0	22	21	152	35	90	186	193	2365	63	687	721	8	144	17	0	849	143	168	225	1358	15	245	787	531	515	7	15	319	1353	674	1254	13	2213	297	0	136
BX436482	intron-exon	IGH	-	IGHM	-	9	33	206	363	234	208	166	576	0	258	129	159	47	1195	427	0	197	0	1825	1152	1370	0	0	3899	452	1135	0	0	0	885	1204	969	4051	257	632	935	5953	436	0	0	2654	0	1331	5243
BX462255	intron-exon	IGH	-	IGHV4-34	-	0	4	0	0	0	0	0	0	0	0	0	0	0	0	0	0	0	0	0	0	6	0	0	0	0	12	0	0	0	0	0	0	0	0	0	0	0	0	0	7	0	6	0	0
BX506099	intron-exon	IGH	-	IGHV3-74	-	1	27	0	0	0	0	5	0	0	0	0	0	0	10	141	5	0	6	10	6	0	0	0	8	0	10	11	0	9	0	7	0	0	0	0	6	7	0	5	40	6	6	0	40
CA312534	intron-exon	ADCY7	+	BRD7	+	1	2	0	0	0	0	0	0	7	0	0	0	0	0	0	0	0	0	0	0	0	0	0	0	0	0	0	0	6	0	0	0	0	0	0	5	0	0	0	0	0	0	0	0
CA425390	intron-exon	PSMB7	-	NEK6	-	0	7	0	0	0	0	0	0	0	0	0	0	0	0	0	0	9	0	0	0	0	0	0	0	0	0	0	0	5	0	0	0	6	0	0	0	0	0	0	6	5	0	5	0
CA427556	intron-exon	LOC105372947	-	IGLV1-36	-	0	21	0	0	0	0	0	0	0	0	0	0	0	0	0	8	0	5	0	26	8	7	0	11	0	5	0	5	0	0	6	5	19	0	0	0	0	0	18	9	0	5	0	7
CB956317	intron-exon	IGK	+	IGKV1-39	-	4	26	0	5	0	0	21	0	0	5	15	0	0	17	0	30	0	8	12	10	0	11	7	12	0	8	0	0	21	0	0	0	0	0	11	10	52	7	0	33	23	9	0	17
CD686204	intron-exon	IGK	+	IGKV1-33	-	0	4	0	0	0	0	0	0	0	0	0	0	0	0	0	67	0	0	0	0	0	0	0	0	0	0	0	0	0	0	0	0	0	0	0	0	0	0	0	0	7	0	0	0
CD693140	intron-exon	TRA	+	TRAC	+	8	13	0	9	13	11	23	8	11	8	7	0	0	0	0	0	0	7	0	6	6	0	8	6	0	0	0	0	0	7	0	0	0	0	5	0	5	0	6	7	6	0	0	0
CD693330	intron-exon	IGK	+	IGKV1-39	-	0	8	0	0	0	0	0	0	0	0	0	0	0	6	0	13	0	0	0	0	0	0	0	0	0	0	0	0	6	0	0	0	0	0	6	0	0	0	0	0	7	0	0	0
CD696022	intron-exon	IGK	+	IGKV2-28	-	0	3	0	0	0	0	0	0	0	0	0	0	0	0	0	0	0	0	0	0	0	0	0	0	0	0	0	0	0	0	0	0	0	0	0	0	0	0	0	0	16	14	0	0
CD708052	intron-exon	IGK	+	IGKV1-27	-	0	7	0	0	0	0	0	0	0	0	0	0	5	0	0	0	0	10	0	0	0	0	0	0	0	0	0	0	7	6	0	0	0	0	0	0	0	0	0	6	0	0	0	0
CD709414	intron-exon	IGH	-	IGHG1	-	0	2	0	0	0	0	0	0	0	0	0	0	0	0	0	0	0	0	0	0	0	0	0	0	0	0	0	0	0	0	0	0	0	0	0	0	0	0	0	0	0	0	0	0
CD709850	intron-exon	IGK	+	IGKV3-15	-	1	1	0	0	0	0	0	0	0	0	6	0	0	0	0	0	0	0	0	0	0	0	0	0	0	0	0	0	0	0	0	0	0	0	0	0	0	0	0	0	0	0	0	0
CN257869	intron-exon	TRB	+	TRBC2	+	10	42	30	21	63	44	49	45	27	33	33	72	27	22	18	18	0	26	14	54	41	16	64	17	27	11	25	22	29	23	42	10	22	15	13	29	38	5	12	55	24	26	15	23
CN418346	intron-exon	LANCL2	+	PSPHP1	+	0	2	0	0	0	0	0	0	0	0	0	0	0	0	0	0	0	0	0	0	0	0	0	0	0	0	0	0	0	0	0	0	0	0	0	0	0	8	0	0	0	0	0	0
CR735375	intron-exon	TRB	+	TRBC1	+	10	36	61	49	35	75	49	54	54	28	34	26	17	13	13	12	0	22	11	21	23	51	61	25	15	17	10	20	21	66	43	11	7	0	15	11	26	0	6	37	9	0	15	8
DA101112	intron-exon	AC116353.5	-	SLC35A4	-	0	3	0	0	0	0	0	0	0	0	0	0	0	0	0	0	5	0	0	0	0	0	0	0	0	5	0	0	0	0	0	0	0	0	0	0	0	0	0	0	0	0	0	0
DA196762	intron-exon	FLJ31356	+	FOSL2	+	0	3	0	0	0	0	0	0	0	0	0	0	0	0	0	0	0	0	0	0	0	0	0	0	0	0	0	0	0	0	0	0	0	0	8	6	0	0	0	0	0	0	0	0
DA207919	intron-exon	WDR47	+	SARS1	+	4	3	0	6	5	0	0	0	0	5	0	8	0	0	0	0	0	0	0	0	0	0	5	0	0	5	0	0	0	0	0	0	0	0	0	0	0	0	0	0	0	0	0	0
DA427621	intron-exon	IGH	-	IGHV3-23	-	0	20	0	0	0	0	0	0	0	0	0	0	0	9	11	10	0	7	0	8	0	5	0	0	0	6	0	0	7	0	0	5	0	0	0	9	0	0	20	5	10	0	0	0
DA429242	intron-exon	IGH	-	IGHV3-23	-	3	22	0	7	0	0	0	0	0	0	6	5	0	9	0	19	0	15	9	5	0	0	0	6	0	0	0	0	16	0	10	7	0	0	6	9	14	0	18	8	0	8	0	0
DA429822	intron-exon	IGH	-	IGHV3-72	-	0	4	0	0	0	0	0	0	0	0	0	0	0	0	0	0	0	0	0	0	0	0	0	0	0	0	0	0	0	0	0	0	0	5	0	0	0	0	0	0	0	5	0	0
DA431829	intron-exon	IGH	-	IGHV3-74	-	0	28	0	0	0	0	0	0	0	0	0	0	5	0	0	0	0	0	8	10	0	0	0	5	0	20	0	0	8	8	9	13	0	0	15	0	9	7	0	48	14	17	0	7
DA621961	intron-exon	KLHL2P1	-	FABP2	-	0	10	0	0	0	0	0	0	0	0	0	0	0	0	0	0	0	0	0	0	0	0	0	0	0	6	0	0	0	0	0	0	8	0	0	0	0	28	7	0	0	6	0	12
DA818401	intron-exon	LOC107987132	-	SH2D3C	-	0	3	0	0	0	0	0	0	0	0	0	0	0	0	0	0	0	0	0	0	0	0	0	0	0	0	0	0	0	0	0	0	0	0	0	0	0	0	0	0	0	0	0	7
DA825344	intron-exon	PGD	-	KIF1B	-	0	3	0	0	0	0	0	0	0	0	0	0	0	0	0	0	0	0	0	0	0	0	0	0	0	0	0	0	0	0	0	0	0	0	5	0	0	6	0	0	0	0	0	6
DA913006	intron-exon	HLX-AS1	+	HLX	+	0	8	0	0	0	0	0	0	0	0	0	0	5	7	0	0	16	0	0	0	0	0	0	0	0	0	0	0	0	0	0	0	0	0	0	8	0	0	0	0	0	5	0	9
DA923877	intron-exon	IGH	-	IGHV3-30	-	1	27	0	0	0	0	0	0	0	0	5	0	0	28	0	8	0	18	9	5	5	11	0	0	0	10	0	0	6	19	5	0	6	0	6	0	7	7	21	12	0	0	9	10
DA928294	intron-exon	IGH	-	IGHA2	-	0	5	0	0	0	0	0	0	0	0	0	0	0	0	0	0	0	0	0	0	0	0	0	0	0	0	0	0	13	0	0	0	0	0	0	0	0	0	5	0	0	0	0	0
DA953852	intron-exon	IGH	-	IGHV3-49	-	0	1	0	0	0	0	0	0	0	0	0	0	0	0	0	0	0	0	0	0	0	0	0	0	0	0	0	0	0	0	0	0	0	0	0	0	9	0	0	0	0	0	0	0
DA962216	intron-exon	IGH	-	IGHV3-66	-	0	20	0	0	0	0	0	0	0	0	0	0	0	7	0	0	0	5	5	6	9	0	0	0	0	9	0	0	26	5	62	44	0	0	7	6	8	0	5	0	0	0	0	0
DA964159	intron-exon	IGH	-	IGHV3-23	-	0	19	0	0	0	0	0	0	0	0	0	0	0	11	10	0	0	6	0	5	0	0	0	0	0	6	0	0	5	9	6	0	0	0	6	5	5	0	5	0	0	7	0	0
DA971400	intron-exon	IGH	-	IGHV3-30	-	0	19	0	0	0	0	0	0	0	0	0	0	0	0	0	0	0	27	0	0	0	5	0	0	0	0	0	0	0	0	0	0	6	0	8	7	8	0	10	14	157	18	0	16
DA972020	intron-exon	IGH	-	IGHV3-33	-	1	37	0	0	0	0	0	0	0	0	9	0	0	19	0	15	0	209	21	29	23	40	7	54	0	74	20	9	47	17	30	10	0	0	50	20	29	13	625	49	25	22	0	29
DA973140	intron-exon	IGH	-	IGHV3-33	-	2	36	0	5	0	0	0	0	0	0	7	0	9	44	9	14	5	42	0	15	0	20	0	0	0	16	22	10	20	68	7	10	0	6	139	12	11	22	37	34	31	15	0	53
DA974222	intron-exon	IGH	-	IGHV1-46	-	0	4	0	0	0	0	0	0	0	0	0	0	0	0	0	0	0	20	0	0	0	0	0	0	0	0	0	0	0	0	0	0	0	0	0	0	0	0	0	0	0	0	0	0
DA976930	intron-exon	IGH	-	IGHV3-53	-	0	21	0	0	0	0	0	0	0	0	0	0	6	0	7	14	0	0	6	6	6	0	0	15	0	13	6	8	0	9	0	0	0	0	5	0	9	0	0	0	14	0	0	27
DA978633	intron-exon	IGH	-	IGHV1-24	-	0	3	0	0	0	0	0	0	0	0	0	0	0	0	0	0	0	0	0	0	0	0	0	0	0	0	0	0	7	0	0	0	0	0	51	0	0	0	0	0	0	0	0	0
DA984644	intron-exon	IGH	-	IGHV1-24	-	0	5	0	0	0	0	0	0	0	0	0	0	0	0	0	0	0	0	0	0	0	0	0	0	0	0	0	0	14	0	0	0	0	0	7	0	29	0	0	0	0	0	0	0
DA986664	intron-exon	IGH	-	IGHV3-30	-	0	4	0	0	0	0	0	0	0	0	0	0	0	0	0	0	0	0	0	0	0	0	0	0	0	0	0	0	0	0	0	0	0	0	0	0	0	0	0	0	0	0	0	0
DA987660	intron-exon	IGH	-	IGHV3-15	-	0	1	0	0	0	0	0	0	0	0	0	0	0	0	0	0	0	0	0	0	0	0	0	0	0	0	0	0	0	0	0	0	0	0	0	0	0	0	0	0	0	0	0	0
DA988081	intron-exon	IGH	-	IGHV4-39	-	0	15	0	0	0	0	0	0	0	0	0	0	0	0	0	0	0	0	0	0	0	7	0	0	0	41	0	0	0	7	7	0	0	0	0	0	9	0	0	8	84	0	0	7
DA988508	intron-exon	IGH	-	IGHV1-46	-	0	6	0	0	0	0	0	0	0	0	0	0	0	0	0	0	0	8	0	0	0	0	0	0	0	7	0	6	5	0	0	0	0	0	0	0	0	0	0	0	10	0	0	0
DB006737	intron-exon	IGH	-	IGHV3-15	-	0	16	0	0	0	0	0	0	0	0	0	0	0	9	6	7	0	7	7	0	0	8	0	0	0	6	0	0	7	9	0	0	0	0	270	0	0	0	0	6	0	0	0	10
DB008397	intron-exon	IGH	-	IGHV7-4-1	-	0	2	0	0	0	0	0	0	0	0	0	0	0	0	0	0	0	0	0	0	0	0	0	0	0	0	0	0	0	0	0	11	0	0	5	0	0	0	0	0	0	0	0	0
DB009644	intron-exon	IGH	-	IGHV3-53	-	0	3	0	0	0	0	0	0	0	0	0	0	0	0	0	0	0	0	0	0	0	0	0	0	0	0	0	0	0	0	0	0	0	0	0	0	0	0	0	0	0	0	0	0
DB009984	intron-exon	IGH	-	IGHV3-48	-	1	22	0	0	0	0	0	0	0	0	19	0	8	0	0	9	0	7	60	0	0	0	5	0	0	8	0	0	49	13	0	0	0	0	0	20	18	0	0	9	0	18	0	10
DB064534	intron-exon	FAM106A	-	USP32P2	-	0	1	0	0	0	0	0	0	0	0	0	0	0	0	0	0	0	0	0	0	0	0	0	0	0	0	0	0	0	0	0	0	0	0	0	0	0	0	0	0	0	0	0	0
DB086908	intron-exon	AP000944.1	+	SLC25A45	+	0	2	0	0	0	0	0	0	0	0	0	0	0	0	0	0	0	0	0	0	0	0	0	0	0	0	0	0	0	0	0	0	0	0	0	0	0	0	5	0	0	0	0	0
DB111189	intron-exon	IGH	-	IGHV4-39	-	0	3	0	0	0	0	0	0	0	0	0	0	0	0	0	0	0	0	0	0	0	0	0	0	0	0	0	0	0	0	0	0	0	0	0	0	6	0	0	0	0	0	0	0
DB117173	intron-exon	TRB	+	TRBC2	+	10	43	92	89	118	139	83	90	59	62	51	67	37	22	23	23	5	47	9	43	28	48	122	63	16	40	6	45	10	18	38	24	13	8	44	26	44	0	26	55	12	15	22	16
DB120202	intron-exon	IGH	-	IGHV4-30-2	-	0	4	0	0	0	0	0	0	0	0	0	0	0	0	0	0	0	0	0	0	0	0	0	0	0	0	0	0	0	0	0	0	0	0	0	0	0	0	0	0	0	0	0	5
DB125767	intron-exon	TRA	+	TRAC	+	0	4	0	0	0	0	0	0	0	0	0	0	0	0	0	0	0	0	0	9	0	0	5	0	0	0	0	7	0	0	0	0	0	0	0	0	0	0	0	0	0	0	6	0
DB126478	intron-exon	IGH	-	IGHE	-	2	0	5	0	0	0	0	0	0	0	6	0	0	0	0	0	0	0	0	0	0	0	0	0	0	0	0	0	0	0	0	0	0	0	0	0	0	0	0	0	0	0	0	0
DB147104	intron-exon	TRA	+	TRAC	+	7	8	12	9	0	6	6	21	0	5	0	9	0	0	0	0	0	0	0	6	0	5	0	0	0	0	0	0	0	0	13	0	0	0	8	0	0	0	0	0	0	0	11	0
DB149973	intron-exon	LOC112997596	+	GPBP1	+	0	6	0	0	0	0	0	0	0	0	0	0	0	0	0	0	0	0	0	0	0	0	0	0	0	0	0	0	0	0	0	0	0	5	0	0	0	0	0	0	0	5	0	0
DB194473	intron-exon	IGH	-	IGHV1-46	-	0	4	0	0	0	0	0	0	0	0	0	0	5	0	0	0	0	0	0	0	0	0	0	0	0	0	0	0	0	0	0	0	0	0	0	0	0	0	0	0	7	0	0	7
DB222173	intron-exon	AC009093.10	+	SNX29P2	+	0	1	0	0	0	0	0	0	0	0	0	0	0	0	0	0	0	0	0	0	0	0	0	0	0	0	0	0	0	0	0	0	0	0	0	0	0	0	0	0	0	0	0	0
DB228065	intron-exon	AC093495.1	+	XPC	+	3	33	5	0	0	0	0	0	6	0	0	8	10	11	0	0	10	10	6	0	8	8	7	7	11	0	0	0	0	0	7	8	13	0	6	23	0	0	9	6	9	13	7	14
DB281002	intron-exon	LINC01484	-	LOC107984118	-	0	1	0	0	0	0	0	0	0	0	0	0	0	0	0	0	0	0	0	0	0	0	0	0	0	0	0	0	0	0	0	0	0	0	0	0	0	0	0	0	0	0	0	0
DB288358	intron-exon	MATN1	+	MATN1-AS1	+	2	2	0	5	0	0	0	0	5	0	0	0	0	0	0	0	0	0	0	0	0	0	0	0	0	0	0	0	0	0	0	0	0	0	0	0	0	0	0	0	0	0	0	0
DB354031	intron-exon	AL390195.1	+	WDR77	+	0	1	0	0	0	0	0	0	0	0	0	0	0	0	0	0	0	0	0	0	0	0	0	0	0	0	0	0	6	0	0	0	0	0	0	0	0	0	0	0	0	0	0	0
DB544085	intron-exon	AL022328.4	-	TRABD	-	1	1	0	0	5	0	0	0	0	0	0	0	0	0	0	0	0	0	0	0	0	0	0	0	0	0	0	0	0	0	0	0	0	0	0	0	0	0	0	0	0	0	0	0
DC373777	intron-exon	TRA	+	TRDC	+	8	7	7	10	5	0	5	6	7	8	0	7	0	8	6	0	0	0	0	9	0	0	0	0	0	0	0	0	0	0	14	0	0	0	0	0	0	0	0	0	0	0	6	0
DC381377	intron-exon	RP11-298J20.4	+	ZRANB1	+	0	2	0	0	0	0	0	0	0	0	0	0	0	0	0	0	0	0	0	0	0	0	0	0	0	0	0	0	0	0	0	0	0	0	0	0	0	0	0	0	0	0	0	0
DC392666	intron-exon	IGH	-	IGHV3-23	-	0	32	0	0	0	0	0	0	0	0	0	0	0	27	0	7	0	13	32	11	0	5	0	5	0	15	0	0	9	11	8	40	0	0	5	10	9	0	72	7	16	62	0	5
DM484890	intron-exon	LOC113839528	-	PTGES	-	0	1	0	0	0	0	0	0	0	0	0	0	0	0	0	0	0	0	0	0	0	0	0	0	0	0	0	0	0	0	0	0	0	0	0	0	0	0	0	0	0	5	0	0
DN997582	intron-exon	IGH	-	IGHG4	-	0	2	0	0	0	0	0	0	0	0	0	0	0	0	0	0	0	0	0	0	17	0	0	0	0	0	0	0	0	0	0	0	0	0	0	0	0	0	0	0	0	0	6	0
DQ431661	intron-exon	IGH	-	IGHG1	-	0	14	0	0	0	0	0	0	0	0	0	0	0	0	0	0	0	0	6	0	7	0	0	0	0	0	0	5	0	0	0	0	0	0	5	0	11	0	6	5	6	0	0	6
EU885180	intron-exon	TRA	+	TRAC	+	10	19	24	17	7	25	10	15	10	10	9	7	0	5	8	0	0	8	0	5	0	11	14	15	0	0	0	8	0	9	10	5	0	0	0	8	11	0	5	13	0	0	5	0
HI154185	intron-exon	EPDR1	+	NME8	+	1	0	0	0	0	0	0	0	0	0	0	6	0	0	0	0	0	0	0	0	0	0	0	0	0	0	0	0	0	0	0	0	0	0	0	0	0	0	0	0	0	0	0	0
HI161370	intron-exon	TRA	+	TRAC	+	1	0	0	0	0	6	0	0	0	0	0	0	0	0	0	0	0	0	0	0	0	0	0	0	0	0	0	0	0	0	0	0	0	0	0	0	0	0	0	0	0	0	0	0
HI161444	intron-exon	TRA	+	TRAC	+	10	22	21	16	11	16	12	22	19	9	17	8	0	5	7	0	0	6	9	5	7	12	13	7	0	0	7	6	0	17	10	8	0	0	0	11	14	0	0	9	0	10	0	0
HI161486	intron-exon	TRA	+	TRAC	+	10	22	15	12	10	32	26	23	23	8	8	14	0	7	0	0	0	18	6	26	6	8	21	16	6	7	0	7	0	15	0	0	0	0	0	11	11	0	8	11	0	0	22	0
HI162930	intron-exon	LOC105379460	+	LOC102723728	+	1	7	0	0	0	0	0	0	0	0	0	5	0	0	0	6	0	0	0	0	0	0	0	0	5	0	0	0	5	0	0	0	0	0	7	0	0	0	0	0	9	0	0	5
HI166531	intron-exon	IGL	+	IGLL5	+	0	5	0	0	0	0	0	0	0	0	0	0	0	0	0	0	0	0	0	8	0	0	0	0	5	0	0	0	0	5	0	0	0	0	0	0	209	0	0	0	0	0	0	0
HI166653	intron-exon	IGL	+	IGLC2	+	0	35	0	0	0	0	0	0	0	0	0	0	0	7	0	14	0	5	10	13	18	8	0	13	6	14	6	22	33	10	23	15	16	8	0	7	20	0	20	22	13	20	0	31
HY005393	intron-exon	IGH	-	IGHV3-7	-	7	42	17	22	13	0	18	0	7	0	30	14	12	56	24	722	15	210	73	9	16	0	8	56	22	122	44	54	49	86	58	149	23	7	34	43	85	29	51	8	212	64	0	12
HY065093	intron-exon	TRB	+	TRBC2	+	10	23	12	21	5	24	8	14	9	12	13	6	10	0	5	0	0	7	11	0	0	13	11	10	6	0	6	10	0	5	0	0	6	5	0	10	12	0	0	14	0	0	19	0
HY067347	intron-exon	IGH	-	IGHM	-	0	3	0	0	0	0	0	0	0	0	0	0	0	0	0	0	0	0	0	0	0	0	0	0	0	5	0	0	0	0	0	0	0	0	0	0	7	0	0	0	0	0	0	0
HY070225	intron-exon	IGH	-	IGHV3-15	-	0	24	0	0	0	0	0	0	0	0	0	0	0	6	7	8	0	0	16	7	5	0	0	0	0	0	0	0	0	13	12	20	0	0	39	8	13	0	0	0	26	0	0	8
HY071694	intron-exon	TRB	+	TRBC1	+	10	26	19	13	8	23	13	12	14	9	7	6	7	6	5	0	0	5	6	8	6	7	18	7	7	0	9	7	0	0	6	10	0	5	9	9	14	0	6	24	0	0	6	5
HY074696	intron-exon	TRA	+	TRAC	+	9	12	11	9	8	14	11	17	6	0	5	10	6	0	9	0	0	0	5	0	0	5	8	6	0	0	0	9	0	7	15	0	0	0	0	0	8	0	0	8	0	0	0	0
HY087706	intron-exon	NDST1-AS1	+	NDST1	+	0	5	0	0	0	0	0	0	0	0	0	0	0	0	0	0	0	0	0	0	0	0	0	0	0	0	0	0	0	0	0	0	0	0	5	0	6	0	0	0	0	7	5	0
HY089930	intron-exon	PDCD4	-	PDCD4-AS1	-	2	16	0	0	5	0	0	0	0	0	0	6	0	0	0	0	10	0	0	0	0	0	7	0	0	0	5	0	5	0	5	0	0	0	0	0	10	0	0	0	0	5	5	6
HY096168	intron-exon	IGH	-	IGHV2-5	-	0	1	0	0	0	0	0	0	0	0	0	0	0	0	0	0	0	0	0	0	0	0	0	0	0	0	0	0	0	0	0	0	0	0	0	0	0	0	0	0	0	0	0	0
HY183839	intron-exon	LOC105373437	-	REREP3	-	1	0	0	0	0	0	0	0	0	0	0	5	0	0	0	0	0	0	0	0	0	0	0	0	0	0	0	0	0	0	0	0	0	0	0	0	0	0	0	0	0	0	0	0
HY197225	intron-exon	GSTO1	+	GSTO2	+	0	1	0	0	0	0	0	0	0	0	0	0	0	0	0	0	0	0	0	0	0	0	0	0	0	0	0	0	6	0	0	0	0	0	0	0	0	0	0	0	0	0	0	0
HY204619	intron-exon	VAMP1	-	TAPBPL	-	2	9	7	0	0	0	0	0	0	0	0	5	0	0	0	0	7	0	0	0	8	0	5	0	0	0	5	0	5	0	0	0	0	0	0	0	0	0	0	0	0	0	0	0
JQ304258	intron-exon	IGH	-	IGHV3-74	-	0	26	0	0	0	0	0	0	0	0	0	0	0	0	12	6	0	7	7	0	0	0	7	5	0	6	0	0	0	14	10	27	0	9	7	11	12	5	12	30	5	0	0	0
KM004268	intron-exon	TRA	+	TRAC	+	9	15	10	8	6	13	17	11	11	9	0	5	0	0	5	0	0	0	6	12	0	0	10	0	6	5	0	12	0	0	10	0	0	0	5	8	9	0	0	8	0	0	0	0
KX948450	intron-exon	IGH	+	IGHV3-30	+	0	18	0	0	0	0	0	0	0	0	0	0	0	0	0	0	0	13	0	0	5	12	0	5	0	0	0	24	0	0	25	11	21	0	5	0	18	0	9	14	8	0	0	11
MG879875	intron-exon	IGL	+	IGLL5	+	4	34	0	0	0	6	8	12	0	0	9	0	5	7	10	13	0	67	12	84	17	0	0	11	0	28	31	17	33	19	9	76	23	0	5	0	11	0	0	29	13	8	0	52
MH986051	intron-exon	IGL	+	IGLL5	+	0	13	0	0	0	0	0	0	0	0	0	0	0	0	0	0	0	0	0	0	0	0	0	5	0	0	0	0	0	0	10	5	0	0	0	0	14	0	14	0	7	7	0	6
NM_001382315	intron-exon	LOC101926967	-	ATXN7L3	-	0	9	0	0	0	0	0	0	0	0	0	0	0	0	0	0	0	0	0	0	0	0	0	0	0	0	0	0	0	0	5	0	0	0	0	10	0	0	0	0	7	0	6	6
S73842	intron-exon	TRG	-	TARP	-	5	3	0	0	6	0	6	7	0	13	0	12	0	0	0	0	0	0	0	13	0	0	0	0	0	0	0	0	0	0	0	0	0	0	0	12	0	0	0	6	0	0	0	0
T79929	intron-exon	LOC105372471	-	ZNF667-AS1	-	0	2	0	0	0	0	0	0	0	0	0	0	0	0	0	0	0	0	0	0	0	0	0	0	0	0	0	0	0	0	0	0	0	0	0	0	0	0	0	0	0	0	0	5
X73617	intron-exon	TRD	+	TRDC	+	10	44	204	123	96	169	229	347	101	154	102	211	38	139	58	24	9	34	38	241	69	114	204	85	203	10	37	210	19	220	273	44	62	28	56	67	66	15	30	113	37	36	19	23
Z68953	intron-exon	IGK	+	IGKV3-15	-	0	1	0	0	0	0	0	0	0	0	0	0	0	0	0	0	0	0	0	0	0	0	0	0	0	0	0	0	0	0	0	0	0	0	0	0	0	0	0	0	0	0	0	0
[truncated: 12 more columns]

## Sheet: GSE152418 
chimera	gene1	strand1	gene2	strand2	Frequency (n=58)	Healthy freq (n=34)	Severe freq (n=24)	SRR12007825	SRR12007826	SRR12007827	SRR12007828	SRR12007829	SRR12007830	SRR12007831	SRR12007832	SRR12007835	SRR12007836	SRR12007837	SRR12007838	SRR12007839	SRR12007840	SRR12007843	SRR12007844	SRR12007845	SRR12007846	SRR12007847	SRR12007848	SRR12007849	SRR12007850	SRR12007851	SRR12007852	SRR12007855	SRR12007856	SRR12007857	SRR12007858	SRR12007859	SRR12007860	SRR12007861	SRR12007862	SRR12007863	SRR12007864	SRR12007865	SRR12007866	SRR12007867	SRR12007868	SRR12007869	SRR12007870	SRR12007871	SRR12007872
AF283666	IGHJ5	-	IGHA1	-	9	0	9	0	0	6	0	0	0	0	0	40	44	23	21	16	24	6	5	0	0	0	0	0	0	0	0	0	0	0	0	0	0	0	0	0	0	0	0	0	0	0	0	0	0
BF669368	IFITM3	-	PARGP1-AGAP4	+	7	0	7	0	0	5	6	0	0	0	0	14	15	0	0	5	5	0	0	0	5	0	0	0	0	0	0	0	0	0	0	0	0	0	0	0	0	0	0	0	0	0	0	0	0
EL950379	SEPT5-GP1BB	+	SHANK2	-	7	0	7	0	0	0	0	0	0	0	0	0	0	5	6	0	5	0	6	0	5	0	5	5	0	0	0	0	0	0	0	0	0	0	0	0	0	0	0	0	0	0	0	0	0
AW405737	IGH	-	IGHA2	-	7	0	7	7	0	0	0	0	0	0	0	0	0	0	0	7	8	8	9	0	0	0	0	13	6	0	0	0	0	0	0	0	0	0	0	0	0	0	0	0	0	0	0	0	0
BX436525	H2BC9	+	LOC105374986	+	5	0	5	0	0	0	0	0	0	0	0	0	0	0	0	14	10	20	15	0	0	0	5	0	0	0	0	0	0	0	0	0	0	0	0	0	0	0	0	0	0	0	0	0	0
CR744527	H2BC17	+	OR2B6	+	4	0	4	0	0	0	0	0	0	0	0	0	0	0	0	5	8	16	16	0	0	0	0	0	0	0	0	0	0	0	0	0	0	0	0	0	0	0	0	0	0	0	0	0	0
AF262143	IGHV4-61	-	IGH	-	2	0	2	0	5	0	0	0	0	0	0	0	0	0	0	8	0	0	0	0	0	0	0	0	0	0	0	0	0	0	0	0	0	0	0	0	0	0	0	0	0	0	0	0	0
AL037644	MYL6	+	ZNF331	-	2	0	2	0	0	0	0	0	0	0	0	0	0	0	0	0	0	0	0	6	7	0	0	0	0	0	0	0	0	0	0	0	0	0	0	0	0	0	0	0	0	0	0	0	0
AV759481	SLC25A6	-	FAF2	-	2	0	2	0	0	0	0	0	5	5	0	0	0	0	0	0	0	0	0	0	0	0	0	0	0	0	0	0	0	0	0	0	0	0	0	0	0	0	0	0	0	0	0	0	0
BI912068	HBA1	+	IQCE	-	2	0	2	0	0	0	0	0	0	0	0	0	0	15	21	0	0	0	0	0	0	0	0	0	0	0	0	0	0	0	0	0	0	0	0	0	0	0	0	0	0	0	0	0	0
BU566223	RPS28	+	LINC00571	+	2	0	2	0	0	0	0	0	0	7	0	0	0	0	0	0	0	0	0	0	0	0	0	0	5	0	0	0	0	0	0	0	0	0	0	0	0	0	0	0	0	0	0	0	0
CD047963	LAMTOR4	+	LINC01580	+	2	0	2	0	0	0	0	0	0	0	0	0	0	0	0	0	0	0	0	7	0	5	0	0	0	0	0	0	0	0	0	0	0	0	0	0	0	0	0	0	0	0	0	0	0
JN577572	IGHV3-7	-	IGH	-	2	0	2	0	0	0	0	0	0	0	0	0	0	0	0	0	0	0	0	0	0	0	0	11	9	0	0	0	0	0	0	0	0	0	0	0	0	0	0	0	0	0	0	0	0
MG192741	TRBV20-1	+	TRBJ1-2	+	2	0	2	0	0	0	0	0	0	5	5	0	0	0	0	0	0	0	0	0	0	0	0	0	0	0	0	0	0	0	0	0	0	0	0	0	0	0	0	0	0	0	0	0	0
AA176981	ZNF704	-	SSU72	+	2	0	2	0	0	0	5	0	0	0	0	0	5	0	0	0	0	0	0	0	0	0	0	0	0	0	0	0	0	0	0	0	0	0	0	0	0	0	0	0	0	0	0	0	0
BG219302	AC122685.1	+	OR6C68	+	2	0	2	0	0	0	0	0	0	0	0	0	0	5	5	0	0	0	0	0	0	0	0	0	0	0	0	0	0	0	0	0	0	0	0	0	0	0	0	0	0	0	0	0	0
AA814001	HLA-E	-	HLA-E	+	1	0	1	0	0	0	0	0	0	0	0	0	0	0	0	0	0	5	0	0	0	0	0	0	0	0	0	0	0	0	0	0	0	0	0	0	0	0	0	0	0	0	0	0	0
DC380887	LOC107984945	+	SMAP2	+	1	0	1	0	0	0	0	0	0	0	0	0	7	0	0	0	0	0	0	0	0	0	0	0	0	0	0	0	0	0	0	0	0	0	0	0	0	0	0	0	0	0	0	0	0
KM004833	TRAJ36	+	TRAC	+	1	0	1	0	0	0	0	0	0	0	0	0	0	0	0	0	0	0	0	0	0	6	0	0	0	0	0	0	0	0	0	0	0	0	0	0	0	0	0	0	0	0	0	0	0
MG791003	TRAV14DV4	+	TRAJ9	+	1	0	1	0	0	0	0	0	0	0	0	0	0	0	0	0	0	0	0	0	5	0	0	0	0	0	0	0	0	0	0	0	0	0	0	0	0	0	0	0	0	0	0	0	0
BE396147	FXYD5	+	MAGT1	+	1	0	1	0	0	5	0	0	0	0	0	0	0	0	0	0	0	0	0	0	0	0	0	0	0	0	0	0	0	0	0	0	0	0	0	0	0	0	0	0	0	0	0	0	0
BE883536	GPX1	-	FAT3	-	1	0	1	0	0	0	0	0	0	0	0	0	0	5	0	0	0	0	0	0	0	0	0	0	0	0	0	0	0	0	0	0	0	0	0	0	0	0	0	0	0	0	0	0	0
BF749501	PSMB1	-	LOC101929667	+	1	0	1	0	0	0	0	0	0	0	0	0	0	0	0	0	0	0	0	0	0	0	5	0	0	0	0	0	0	0	0	0	0	0	0	0	0	0	0	0	0	0	0	0	0
BG924406	VIM	+	P4HA3	-	1	0	1	0	0	0	0	0	0	0	0	0	0	0	0	0	0	0	0	0	7	0	0	0	0	0	0	0	0	0	0	0	0	0	0	0	0	0	0	0	0	0	0	0	0
BG939251	RNA45SN2	+	LOC112268284	-	1	0	1	0	0	0	0	0	0	0	0	0	0	0	0	0	0	0	0	0	0	0	0	0	5	0	0	0	0	0	0	0	0	0	0	0	0	0	0	0	0	0	0	0	0
BI001520	NDUFS5	+	AC092100.1	+	1	0	1	0	0	0	0	0	0	0	0	0	0	0	0	0	0	0	0	0	0	0	5	0	0	0	0	0	0	0	0	0	0	0	0	0	0	0	0	0	0	0	0	0	0
BI042859	RHOG	-	PGAP2	-	1	0	1	0	0	0	0	0	0	0	0	0	0	0	0	0	0	0	0	0	0	5	0	0	0	0	0	0	0	0	0	0	0	0	0	0	0	0	0	0	0	0	0	0	0
BM013559	PUF60	-	CTIF	+	1	0	1	0	6	0	0	0	0	0	0	0	0	0	0	0	0	0	0	0	0	0	0	0	0	0	0	0	0	0	0	0	0	0	0	0	0	0	0	0	0	0	0	0	0
BM918850	NDUFA11	-	NBEAP3	+	1	0	1	0	0	0	0	0	0	0	0	0	0	0	0	0	0	0	0	6	0	0	0	0	0	0	0	0	0	0	0	0	0	0	0	0	0	0	0	0	0	0	0	0	0
BU960326	RBX1	+	GRIN2B	+	1	0	1	0	0	0	0	0	0	0	0	0	0	0	0	0	0	0	0	0	0	0	0	5	0	0	0	0	0	0	0	0	0	0	0	0	0	0	0	0	0	0	0	0	0
CA336960	COPE	-	ENG	-	1	0	1	0	0	5	0	0	0	0	0	0	0	0	0	0	0	0	0	0	0	0	0	0	0	0	0	0	0	0	0	0	0	0	0	0	0	0	0	0	0	0	0	0	0
CU446260	ANXA2	-	VKORC1L1	-	1	0	1	0	0	0	0	0	0	0	0	5	0	0	0	0	0	0	0	0	0	0	0	0	0	0	0	0	0	0	0	0	0	0	0	0	0	0	0	0	0	0	0	0	0
DB149542	TRBV6-3	+	TRB	+	1	0	1	0	0	0	6	0	0	0	0	0	0	0	0	0	0	0	0	0	0	0	0	0	0	0	0	0	0	0	0	0	0	0	0	0	0	0	0	0	0	0	0	0	0
MG789365	TRAV35	+	TRA	+	1	0	1	0	0	0	0	0	0	0	0	0	0	0	0	0	0	0	0	0	5	0	0	0	0	0	0	0	0	0	0	0	0	0	0	0	0	0	0	0	0	0	0	0	0
AA993247	LOC105369631	+	ACRBP	+	1	0	1	0	0	0	0	0	0	0	0	0	0	0	0	0	0	0	5	0	0	0	0	0	0	0	0	0	0	0	0	0	0	0	0	0	0	0	0	0	0	0	0	0	0
AB976998	TRAV14DV4	+	TRAJ53	+	1	0	1	0	0	0	0	0	0	0	0	0	0	0	0	0	0	0	0	0	0	0	5	0	0	0	0	0	0	0	0	0	0	0	0	0	0	0	0	0	0	0	0	0	0
AW402214	IGH	-	IGHV3-48	-	1	0	1	0	0	0	0	0	0	0	0	0	0	0	5	0	0	0	0	0	0	0	0	0	0	0	0	0	0	0	0	0	0	0	0	0	0	0	0	0	0	0	0	0	0
AW402240	IGH	-	IGHV3-20	-	1	0	1	0	0	0	0	0	0	0	0	0	0	0	0	0	0	0	5	0	0	0	0	0	0	0	0	0	0	0	0	0	0	0	0	0	0	0	0	0	0	0	0	0	0
AW663328	IGH	-	IGHV4-30-2	-	1	0	1	0	0	0	0	0	0	0	0	0	0	0	0	0	0	12	0	0	0	0	0	0	0	0	0	0	0	0	0	0	0	0	0	0	0	0	0	0	0	0	0	0	0
BF881987	CDH13	+	LOC102724163	+	1	0	1	0	0	0	0	0	0	0	0	0	0	0	0	0	0	0	0	0	0	5	0	0	0	0	0	0	0	0	0	0	0	0	0	0	0	0	0	0	0	0	0	0	0
BI766559	MYOSLID-AS1	+	MYOSLID	+	1	0	1	0	0	0	0	0	0	0	0	0	0	0	0	0	0	5	0	0	0	0	0	0	0	0	0	0	0	0	0	0	0	0	0	0	0	0	0	0	0	0	0	0	0
DA819875	IGH	-	IGHG3	-	1	0	1	0	0	0	0	0	0	0	0	0	0	0	0	0	0	7	0	0	0	0	0	0	0	0	0	0	0	0	0	0	0	0	0	0	0	0	0	0	0	0	0	0	0
BM470647	LGALS1	+	STRAP	+	8	1	7	0	0	9	14	0	0	0	0	0	0	8	8	0	11	0	0	0	0	0	6	7	0	0	0	0	0	0	0	0	0	0	0	0	0	0	0	0	0	0	0	0	0
AF333590	TRAJ22	+	TRAC	+	4	1	3	0	0	0	0	0	0	15	26	0	0	0	0	0	0	0	0	0	0	0	0	0	5	0	0	0	0	0	0	0	0	0	0	0	0	0	0	0	0	0	0	0	0
BF874572	UQCR10	+	FOXP1	+	4	1	3	0	0	6	0	0	0	0	0	0	0	0	0	0	0	0	0	0	6	5	0	0	0	0	0	0	0	0	0	0	0	0	0	5	0	0	0	0	0	0	0	0	0
AW265415	RNR2	+	MTRNR2L1	-	4	1	3	0	0	0	8	0	0	0	0	6	0	0	0	0	0	5	0	0	0	0	0	0	0	0	0	0	0	0	0	0	0	0	0	0	0	0	0	0	0	0	0	0	0
BI771070	TRGV8	-	TARP	-	3	1	2	0	0	0	0	0	0	0	0	0	0	0	0	0	0	0	0	0	0	7	9	0	0	0	0	0	0	0	0	6	0	0	0	0	0	0	0	0	0	0	0	0	0
AV715164	S100A4	-	UBL7-AS1	-	3	1	2	0	0	0	0	0	0	0	0	0	0	0	0	0	0	0	0	0	0	7	0	5	0	0	0	0	0	0	0	0	0	0	0	0	0	0	0	0	0	0	0	0	0
BE897576	PFDN5	+	ASCC1	+	3	1	2	0	0	0	5	0	0	0	0	0	0	0	0	0	0	0	0	5	0	0	0	0	0	0	0	0	0	0	0	0	0	0	0	0	0	0	0	0	0	0	0	0	0
BM920639	ATP6V0C	+	CACNA1B	-	3	1	2	0	0	0	0	0	0	0	0	0	0	5	6	0	0	0	0	0	0	0	0	0	0	0	0	0	0	0	0	0	0	0	0	0	0	0	0	0	0	0	0	0	0
BE245134	IGH	-	IGHG3	-	3	1	2	0	0	0	0	0	0	0	0	0	0	0	0	0	0	0	0	0	0	0	0	0	0	8	6	0	0	0	0	0	0	0	0	0	0	0	0	0	0	0	0	0	0
GW492785	TALAM1	-	MALAT1	-	2	1	1	0	0	0	0	0	0	0	0	0	0	0	0	0	0	0	0	0	0	0	0	0	6	0	0	0	0	0	0	0	0	0	0	0	0	0	0	0	0	0	0	0	0
MG789488	TRAV21	+	TRAJ39	+	2	1	1	0	0	0	0	0	0	0	0	0	0	0	0	0	0	0	0	0	0	0	0	5	0	0	0	0	0	0	0	0	0	0	0	0	0	0	0	0	0	0	0	0	0
GQ502848	TRAV38-1	+	TRAJ41	+	1	1	0	0	0	0	0	0	0	0	0	0	0	0	0	0	0	0	0	0	0	0	0	0	0	0	0	0	0	0	5	0	0	0	0	0	0	0	0	0	0	0	0	0	0
JQ956403	TRGV9	-	TARP	-	1	1	0	0	0	0	0	0	0	0	0	0	0	0	0	0	0	0	0	0	0	0	0	0	0	0	0	0	0	0	0	0	0	0	0	0	0	0	0	0	0	0	0	0	0
MG789080	TRAV17	+	TRAJ39	+	1	1	0	0	0	0	0	0	0	0	0	0	0	0	0	0	0	0	0	0	0	0	0	0	0	0	0	0	0	0	0	0	6	0	0	0	0	0	0	0	0	0	0	0	0
MG789123	TRAV41	+	TRAJ49	+	1	1	0	0	0	0	0	0	0	0	0	0	0	0	0	0	0	0	0	0	0	0	0	0	0	0	0	0	5	0	0	0	0	0	0	0	0	0	0	0	0	0	0	0	0
MG789216	TRAV21	+	TRAJ26	+	1	1	0	0	0	0	0	0	0	0	0	0	0	0	0	0	0	0	0	0	0	0	0	0	0	0	0	0	0	0	0	0	0	0	0	0	0	0	0	0	0	0	0	0	0
MG789530	TRAV13-1	+	TRAJ24	+	1	1	0	0	0	0	0	0	0	0	0	0	0	0	0	0	0	0	0	0	0	0	0	0	0	0	0	0	0	0	0	0	0	0	0	0	0	0	0	0	0	0	0	0	0
MG789585	TRAV35	+	TRAJ53	+	1	1	0	0	0	0	0	0	0	0	0	0	0	0	0	0	0	0	0	0	0	0	0	0	0	0	0	0	0	0	0	0	0	0	0	0	0	0	0	0	0	0	0	0	0
MG790640	TRAV21	+	TRAJ4	+	1	1	0	0	0	0	0	0	0	0	0	0	0	0	0	0	0	0	0	0	0	0	0	0	0	0	0	0	0	0	0	0	0	0	0	0	0	0	0	0	0	0	0	0	0
AB976737	TRAV12-2	+	TRA	+	1	1	0	0	0	0	0	0	0	0	0	0	0	0	0	0	0	0	0	0	0	0	0	0	0	0	0	0	0	0	0	0	0	0	0	5	0	0	0	0	0	0	0	0	0
AF512439	TRDV2	+	TRD	+	1	1	0	0	0	0	0	0	0	0	0	0	0	0	0	0	0	0	0	0	0	0	0	0	0	0	0	0	0	0	0	0	0	0	0	0	0	0	0	0	0	0	0	0	0
AI439779	CCDC18	+	CCDC18-AS1	+	1	1	0	0	0	0	0	0	0	0	0	0	0	0	0	0	0	0	0	0	0	0	0	0	0	0	0	0	0	0	0	0	0	0	0	0	0	0	0	0	0	0	0	0	0
AW630972	TMSB10	+	SDHAP2	+	1	1	0	0	0	0	0	0	0	0	0	0	0	0	0	0	0	0	0	0	0	0	0	0	0	0	0	0	0	0	0	0	0	0	0	5	0	0	0	0	0	0	0	0	0
BE295478	HLA-DRA	+	CLNS1A	+	1	1	0	0	0	0	0	0	0	0	0	0	0	0	0	0	0	0	0	0	0	0	0	0	0	0	0	0	0	0	0	0	5	0	0	0	0	0	0	0	0	0	0	0	0
BI042573	HLA-C	-	L2HGDH	-	1	1	0	0	0	0	0	0	0	0	0	0	0	0	0	0	0	0	0	0	0	0	0	0	0	0	0	0	0	0	0	0	0	0	0	7	0	0	0	0	0	0	0	0	0
BI755332	CHKB-CPT1B	-	POM121C	+	1	1	0	0	0	0	0	0	0	0	0	0	0	0	0	0	0	0	0	0	0	0	0	0	0	0	0	0	0	0	0	0	0	0	0	0	0	0	0	0	0	0	0	0	0
BI837398	RPL35A	+	MRPS31	+	1	1	0	0	0	0	0	0	0	0	0	0	0	0	0	0	0	0	0	0	0	0	0	0	0	0	0	0	0	0	0	0	0	0	0	0	0	0	0	0	0	0	0	5	0
BP380016	PNRC1	+	AF130359.1	+	1	1	0	0	0	0	0	0	0	0	0	0	0	0	0	0	0	0	0	0	0	0	0	0	0	0	0	0	0	0	0	0	0	0	0	0	0	0	0	0	0	0	0	0	0
BU539972	TRMO	-	TMOD1	-	1	1	0	0	0	0	0	0	0	0	0	0	0	0	0	0	0	0	0	0	0	0	0	0	0	0	0	0	0	0	0	0	0	0	0	0	0	0	0	0	0	0	0	0	0
HI161388	TRAV21	+	TRA	+	1	1	0	0	0	0	0	0	0	0	0	0	0	0	0	0	0	0	0	0	0	0	0	0	0	0	0	0	0	0	0	0	0	0	0	0	0	0	0	0	0	0	0	0	0
X60142	TRAJ28	+	TRA	+	1	1	0	0	0	0	0	0	0	0	0	0	0	0	0	0	0	0	0	0	0	0	0	0	0	0	0	0	0	0	0	0	0	0	0	0	0	0	0	0	0	0	0	0	0
X92766	TRAV12-2	+	TRA	+	1	1	0	0	0	0	0	0	0	0	0	0	0	0	0	0	0	0	0	0	0	0	0	0	0	0	0	0	0	0	0	0	0	0	0	0	0	0	0	0	0	0	0	0	0
Y10198	TRAV8-3	+	TRA	+	1	1	0	0	0	0	0	0	0	0	0	0	0	0	0	0	0	0	0	0	0	0	0	0	0	0	0	0	0	0	0	0	0	0	0	0	0	0	0	0	8	0	0	0	0
AA434104	C22orf23	-	MICALL1	-	1	1	0	0	0	0	0	0	0	0	0	0	0	0	0	0	0	0	0	0	0	0	0	0	0	0	0	0	0	0	0	0	0	0	0	0	0	0	0	0	0	0	0	0	0
AB976992	TRAV25	+	TRAJ42	+	1	1	0	0	0	0	0	0	0	0	0	0	0	0	0	0	0	0	0	0	0	0	0	0	0	0	0	0	0	0	0	0	0	5	0	0	0	0	0	0	0	0	0	0	0
AU185329	LOC112268284	-	RNA45SN2	+	1	1	0	0	0	0	0	0	0	0	0	0	0	0	0	0	0	0	0	0	0	0	0	0	0	0	0	0	0	0	0	0	0	0	0	0	0	0	0	0	0	0	0	0	0
AW327955	IGL	+	IGLV2-23	+	1	1	0	0	0	0	0	0	0	0	0	0	0	0	0	0	0	0	0	0	0	0	0	0	0	0	0	0	0	0	0	0	0	0	0	0	0	0	0	0	0	0	0	0	0
BE710093	RPS6KA2	+	RNASET2	+	1	1	0	0	0	0	0	0	0	0	0	0	0	0	0	0	0	0	0	0	0	0	0	0	0	0	0	0	0	0	0	0	0	6	0	0	0	0	0	0	0	0	0	0	0
BM152448	IGH	-	IGHG3	-	1	1	0	0	0	0	0	0	0	0	0	0	0	0	0	0	0	0	0	0	0	0	0	0	0	0	0	0	0	0	0	0	0	0	0	0	0	0	0	0	0	0	0	0	0
HI161390	TRAV21	+	TRAJ53	+	1	1	0	0	0	0	0	0	0	0	0	0	0	0	0	0	0	0	0	0	0	0	0	0	0	0	0	0	0	0	0	0	0	0	0	0	0	0	0	0	0	0	0	0	0
MG790504	TRBV4-2	+	TRBJ2-6	+	1	1	0	0	0	0	0	0	0	0	0	0	0	0	0	0	0	0	0	0	0	0	0	0	0	0	0	0	0	0	0	0	0	0	0	5	0	0	0	0	0	0	0	0	0
Z11262	TRG	-	TARP	-	1	1	0	0	0	0	0	0	0	0	0	0	0	0	0	0	0	0	0	0	0	0	0	0	0	0	0	0	0	0	0	0	0	0	0	0	0	0	0	0	0	0	0	0	0
Z11338	TRG	-	TARP	-	1	1	0	0	0	0	0	0	0	0	0	0	0	0	0	0	0	0	0	0	0	0	0	0	0	0	0	0	0	0	0	0	0	0	0	0	0	0	0	0	0	0	0	0	0
AW401978	IGH	-	IGHV3-53	-	15	2	13	5	6	8	5	0	0	5	0	15	9	13	9	0	0	0	0	10	7	12	10	0	0	0	0	0	5	0	0	0	0	0	0	0	0	0	0	0	0	0	0	0	0
CD248846	IFITM2	+	DLGAP1-AS3	+	8	2	6	0	0	5	0	0	0	0	0	6	9	0	5	0	0	0	0	7	7	0	0	0	0	0	0	0	0	0	0	0	0	0	0	8	0	0	0	0	0	0	0	0	0
AV682297	COX5B	+	PPHLN1	+	4	2	2	0	0	0	5	0	0	0	0	0	0	0	0	0	0	0	0	8	0	0	0	0	0	0	0	0	0	0	0	0	0	0	0	5	0	0	0	0	0	0	0	0	0
BF376266	TALAM1	-	MALAT1	-	3	2	1	0	0	0	0	0	0	0	0	0	0	0	0	5	0	0	0	0	0	0	0	0	0	0	0	0	0	0	0	0	0	0	0	0	0	0	0	0	0	0	0	0	0
BG716016	ATP5ME	-	GNG7	+	3	2	1	0	0	0	0	0	0	0	0	0	0	0	0	0	0	0	0	0	0	0	0	7	0	0	0	0	0	0	0	0	0	0	0	0	7	0	0	0	0	0	0	0	0
HY065642	TRBV4-1	+	TRBJ2-1	+	3	2	1	0	0	0	0	0	0	0	0	0	0	0	0	0	0	0	0	0	0	5	0	0	0	0	0	0	0	0	0	0	0	0	0	0	5	0	0	0	0	0	0	0	0
AA486525	JTB	+	JTB	-	2	2	0	0	0	0	0	0	0	0	0	0	0	0	0	0	0	0	0	0	0	0	0	0	0	0	0	0	0	0	0	0	0	0	0	0	5	0	0	0	0	0	0	0	0
AB976803	TRAV29DV5	+	TRAJ45	+	2	2	0	0	0	0	0	0	0	0	0	0	0	0	0	0	0	0	0	0	0	0	0	0	0	0	0	0	5	0	0	0	0	0	0	0	0	0	0	0	0	0	5	0	0
KM004419	TRAV13-1	+	TRAJ47	+	2	2	0	0	0	0	0	0	0	0	0	0	0	0	0	0	0	0	0	0	0	0	0	0	0	0	0	0	0	5	0	0	0	0	0	0	0	0	0	0	0	0	0	0	0
KX075597	TRAV13-1	+	TRAJ9	+	2	2	0	0	0	0	0	0	0	0	0	0	0	0	0	0	0	0	0	0	0	0	0	0	0	0	0	0	0	0	0	0	0	0	0	0	0	0	0	0	0	0	0	0	0
KX076341	TRAV38-2DV8	+	TRAJ58	+	2	2	0	0	0	0	0	0	0	0	0	0	0	0	0	0	0	0	0	0	0	0	0	0	0	0	0	0	0	0	0	0	0	6	6	0	0	0	0	0	0	0	0	0	0
KX077074	TRAV12-2	+	TRAJ8	+	2	2	0	0	0	0	0	0	0	0	0	0	0	0	0	0	0	0	0	0	0	0	0	0	0	0	0	0	0	0	0	0	0	0	0	0	0	0	0	0	0	0	0	0	0
MG790328	TRAV13-1	+	TRAJ49	+	2	2	0	0	0	0	0	0	0	0	0	0	0	0	0	0	0	0	0	0	0	0	0	0	0	0	0	0	0	0	0	0	0	0	0	0	0	0	0	0	0	0	5	0	0
MG791181	TRAV9-2	+	TRAJ53	+	2	2	0	0	0	0	0	0	0	0	0	0	0	0	0	0	0	0	0	0	0	0	0	0	0	0	0	0	0	0	0	0	0	0	0	0	0	0	0	0	0	0	0	0	0
X72500	TRGV9	-	TARP	-	2	2	0	0	0	0	0	0	0	0	0	0	0	0	0	0	0	0	0	0	0	0	0	0	0	0	0	0	0	0	0	8	0	0	0	0	0	0	0	0	0	0	0	0	0
KM004381	TRAV8-6	+	TRAJ53	+	2	2	0	0	0	0	0	0	0	0	0	0	0	0	0	0	0	0	0	0	0	0	0	0	0	0	0	0	0	0	0	0	0	0	0	0	0	0	0	0	0	0	0	0	0
KX074291	TRAV30	+	TRA	+	2	2	0	0	0	0	0	0	0	0	0	0	0	0	0	0	0	0	0	0	0	0	0	0	0	0	0	0	0	0	0	0	0	0	0	0	0	0	0	0	0	0	0	0	0
MG192845	TRBV20-1	+	TRBJ2-5	+	2	2	0	0	0	0	0	0	0	0	0	0	0	0	0	0	0	0	0	0	0	0	0	0	0	0	0	0	0	0	0	0	0	0	0	0	0	0	0	0	0	0	0	0	0
AA431286	LOC105379243	-	NEIL2	-	2	2	0	0	0	0	0	0	0	0	0	0	0	0	0	0	0	0	0	0	0	0	0	0	0	0	0	0	0	0	0	0	7	0	0	0	0	0	0	0	8	0	0	0	0
AU185380	MTATP6P1	+	ATP8	+	2	2	0	0	0	0	0	0	0	0	0	0	0	0	0	0	0	0	0	0	0	0	0	0	0	0	0	0	0	0	0	0	0	0	0	0	0	0	0	0	0	0	0	0	0
KM004047	TRAV20	+	TRAJ13	+	2	2	0	0	0	0	0	0	0	0	0	0	0	0	0	0	0	0	0	0	0	0	0	0	0	0	0	0	0	0	0	0	0	0	0	0	0	0	0	0	0	0	0	0	0
AB977589	TRBV20-1	+	TRBJ2-7	+	6	3	3	11	8	0	0	0	0	0	0	0	0	0	0	0	0	0	0	0	0	0	0	0	7	0	0	0	0	0	5	0	0	0	0	0	0	0	0	0	8	0	0	0	6
AA507691	DHRS1	-	RABGGTA	-	6	3	3	0	0	6	0	0	8	7	0	0	0	0	0	0	0	0	0	0	0	0	0	0	0	0	0	0	0	7	0	0	0	0	0	0	0	0	5	0	5	0	0	0	0
X06774	TRGV8	-	TARP	-	5	3	2	0	0	0	0	0	0	0	0	0	0	0	0	0	0	0	0	0	5	0	0	7	0	0	0	0	0	0	0	0	0	0	0	0	0	0	0	0	0	0	0	0	0
AB749859	TRBV9	+	TRBJ2-1	+	4	3	1	0	0	0	0	0	0	0	0	0	0	0	0	0	0	0	0	0	0	6	0	0	0	0	0	0	0	5	0	0	0	5	0	0	0	0	0	0	0	0	0	0	0
AW393784	LOC105372947	-	IGLV3-19	-	23	4	19	0	0	70	83	13	12	51	49	21	22	20	19	5	0	5	5	31	48	17	17	74	65	0	0	0	0	0	0	0	0	0	0	5	0	0	0	0	0	0	0	0	0
BC039543	AP001189.1	+	LOC107984360	+	18	4	14	6	7	0	0	0	11	0	5	0	0	6	0	0	6	29	45	9	5	13	16	7	0	0	8	0	0	0	0	0	0	6	0	0	5	0	0	0	0	0	0	0	0
BE938852	SYNC	-	RBBP4	-	16	4	12	0	0	19	28	0	0	12	12	12	17	10	12	0	0	0	0	14	12	9	18	0	0	0	0	0	0	0	0	0	0	0	0	25	23	0	0	0	0	0	0	0	0
BU564700	CORO1B	-	DPY19L1	+	10	4	6	0	0	12	9	0	0	5	10	0	0	0	0	0	0	0	0	0	0	5	8	0	0	0	0	0	0	0	0	6	0	7	0	0	0	0	0	0	0	0	0	0	0
CD173037	COX7C	+	TESPA1	-	5	4	1	0	0	0	0	0	0	0	0	0	0	0	0	0	0	0	0	0	5	0	0	0	0	0	0	0	0	0	0	0	0	0	0	0	0	0	0	0	0	0	6	0	0
AJ583012	TRGV9	-	TARP	-	4	4	0	0	0	0	0	0	0	0	0	0	0	0	0	0	0	0	0	0	0	0	0	0	0	0	0	6	0	0	0	0	0	0	0	0	0	0	0	0	0	0	0	0	0
MG789700	TRAV1-2	+	TRAJ33	+	4	4	0	0	0	0	0	0	0	0	0	0	0	0	0	0	0	0	0	0	0	0	0	0	0	0	0	0	0	0	0	0	0	0	0	6	0	0	0	0	0	0	0	0	0
AV714391	AIF1	+	ZMYND8	+	4	4	0	0	0	0	0	0	0	0	0	0	0	0	0	0	0	0	0	0	0	0	0	0	0	0	0	0	0	0	0	0	0	0	0	0	0	0	10	0	0	0	0	0	0
BM013845	BTG1	-	ST18	+	4	4	0	0	0	0	0	0	0	0	0	0	0	0	0	0	0	0	0	0	0	0	0	0	0	0	0	0	0	0	0	0	0	0	0	0	0	0	0	0	0	0	0	0	0
BF528721	CTSD	-	POM121C	+	19	5	14	5	0	0	0	0	7	0	5	6	11	10	0	5	9	0	5	6	8	5	0	5	6	0	0	0	0	0	5	0	0	0	0	0	5	0	0	0	0	0	0	0	0
Z11220	TRGV9	-	TARP	-	10	5	5	14	10	0	0	0	0	0	0	0	0	0	0	0	0	0	0	0	6	14	15	0	0	0	0	0	9	0	0	0	0	0	0	0	0	0	0	0	0	0	0	0	0
BE904359	RPLP2	+	BMERB1	-	9	5	4	0	0	7	0	0	0	0	5	0	0	0	0	0	0	0	0	7	7	0	0	0	0	0	0	0	0	0	0	0	0	0	0	0	0	0	0	0	0	0	0	0	0
AA421348	RPS2	+	RPS2P55	-	7	5	2	0	0	0	0	5	0	0	0	0	0	0	0	0	0	0	0	0	5	0	0	0	0	0	0	0	0	6	0	0	0	0	5	0	0	0	0	0	5	0	0	0	0
DA776084	LOC105371814	+	UBE2Z	+	6	5	1	0	0	0	0	0	0	0	0	0	6	0	0	0	0	0	0	0	0	0	0	0	0	0	0	0	7	0	8	0	6	0	0	5	0	0	0	0	0	0	0	5	0
AV713821	S100A4	-	AL157788.1	+	13	6	7	0	0	7	0	0	0	0	6	0	0	5	5	0	0	0	0	0	0	5	8	0	5	0	0	0	0	0	0	0	0	0	0	5	6	0	0	0	0	0	0	0	0
AB055226	SLC7A5P1	-	SMG1P5	-	9	7	2	0	0	5	0	0	0	0	0	0	0	0	0	0	0	0	0	0	0	0	0	0	8	0	0	0	0	0	0	0	0	5	0	0	0	0	0	0	0	0	0	0	0
DA203830	LOC101928037	+	PTP4A3	+	8	7	1	0	0	0	0	0	0	6	0	0	0	0	0	0	0	0	0	0	0	0	0	0	0	0	0	5	0	7	0	0	0	0	0	0	0	0	0	0	0	0	6	6	0
M27336	TRGV3	-	TARP	-	8	7	1	0	0	0	0	0	0	0	0	0	0	0	0	0	0	0	0	0	0	6	0	0	0	0	0	0	0	0	0	0	0	0	0	8	5	0	0	0	0	0	5	0	0
AK291611	TRG	-	TRGV8	-	9	8	1	0	0	0	0	0	0	0	0	0	0	0	0	0	0	0	0	0	0	5	0	0	0	0	0	0	0	0	7	0	5	5	0	0	10	0	0	0	0	5	0	6	0
AF512448	TRG	-	TARP	-	8	8	0	0	0	0	0	0	0	0	0	0	0	0	0	0	0	0	0	0	0	0	0	0	0	0	0	8	5	0	0	0	0	0	0	0	0	0	0	0	0	0	8	0	0
AB621816	LOC730183	+	SRCAP	+	10	9	1	0	0	0	0	0	0	0	0	0	0	0	0	0	0	0	0	0	0	0	0	0	0	5	0	5	0	0	0	0	0	8	6	0	0	0	8	0	0	0	0	0	0
CA334935	RPS19	+	OOEP	-	18	10	8	0	0	10	0	0	0	7	0	6	0	0	0	0	0	0	0	5	6	0	5	6	6	0	0	0	8	0	0	0	8	0	6	5	0	0	5	0	0	0	0	0	0
BI196742	CYBA	-	KIF16B	+	22	11	11	0	5	0	0	0	6	0	6	8	0	0	0	6	0	0	0	9	7	6	7	5	6	0	0	0	0	0	0	5	7	0	0	5	6	0	0	0	0	0	0	5	0
AW274179	FCGRT	+	PSEN1	-	18	11	7	0	0	6	6	0	0	0	0	8	7	0	0	0	0	0	0	0	7	5	0	0	5	0	0	0	0	0	0	5	7	0	5	0	0	7	8	5	0	0	0	0	0
BE881522	PSAP	-	LOC107985141	-	19	12	7	0	0	0	0	6	6	0	0	7	5	0	0	0	0	0	0	5	5	0	7	0	0	0	0	0	0	0	0	0	0	0	0	7	5	9	0	7	5	0	0	6	0
AA878405	RPL41	-	RBFOX2	-	18	12	6	7	0	0	8	0	0	0	0	0	0	5	0	0	0	0	0	0	9	5	7	0	0	0	0	0	5	0	5	0	8	0	6	5	0	0	0	0	0	0	8	0	0
Z11301	TRGV9	-	TARP	-	12	12	0	0	0	0	0	0	0	0	0	0	0	0	0	0	0	0	0	0	0	0	0	0	0	0	0	0	0	0	0	13	7	0	0	0	6	0	0	0	0	15	7	0	0
AI126956	PSPHP1	-	LANCL2	-	33	16	17	7	8	5	0	0	7	9	0	0	0	6	0	9	9	5	6	8	10	9	7	0	5	14	8	0	0	0	0	16	7	0	0	12	0	8	6	0	0	0	8	0	0
AA987749	IFITM3P1	-	IFITM2	+	33	16	17	6	0	16	15	9	7	5	0	18	12	0	0	13	8	0	7	8	6	7	11	11	13	0	0	0	0	7	0	0	0	0	5	6	7	0	6	0	9	5	6	0	0
GW493002	LYZ	+	EP300	-	28	16	12	0	5	9	8	0	0	0	6	5	0	5	0	5	0	0	0	10	9	6	5	0	6	0	0	0	5	7	0	5	8	0	0	6	0	6	8	0	5	0	0	7	6
AV755793	UBC	-	C2CD3	+	36	20	16	9	11	8	13	5	0	5	0	6	0	5	7	7	6	5	0	7	12	8	0	11	0	0	0	0	0	5	0	7	5	0	0	8	8	6	0	0	0	0	0	0	5
BI906383	CD52	+	ZNF69	+	36	20	16	9	6	17	16	0	5	11	5	5	5	0	0	5	0	0	0	16	15	20	16	9	12	0	0	0	0	0	0	0	8	0	7	0	12	0	15	5	8	0	0	11	8
AW238351	RNA45SN2	+	LOC112268284	-	35	22	13	0	8	11	5	10	0	5	10	0	0	0	10	0	0	0	0	8	8	13	0	11	13	0	5	9	0	0	0	5	6	8	5	8	5	7	0	0	0	6	8	0	0
AA552806	RNA45SN2	+	RNA45SN1	-	35	23	12	0	5	8	11	0	0	0	0	5	6	5	0	0	6	0	0	0	5	8	5	7	5	0	0	0	5	12	0	6	6	0	6	10	5	0	0	9	6	0	5	5	10
BE778164	RPL8	-	SORL1	-	42	24	18	7	0	9	0	7	0	9	13	8	5	8	9	0	0	5	8	11	9	8	7	7	10	0	7	0	0	5	0	7	0	8	0	14	11	0	8	5	5	0	6	8	6
AW877856	RNA28SP	-	RNA45SN3	+	37	24	13	7	0	6	7	0	5	7	0	5	0	0	6	0	5	0	0	0	0	5	8	7	10	0	9	8	7	5	7	5	0	5	0	0	7	6	6	7	7	0	5	0	8
AW410869	TRA	+	TRAC	+	30	24	6	6	5	0	5	0	0	0	0	0	0	0	0	0	0	0	0	0	0	0	0	9	8	6	0	7	0	9	6	8	6	6	0	23	8	0	0	11	12	8	6	11	7
AL533067	RNF31	-	PSME2	-	50	26	24	8	14	24	21	22	20	28	24	30	34	37	27	14	20	7	6	23	33	30	46	33	44	11	10	0	0	24	27	11	13	10	14	11	16	11	11	11	22	14	27	0	0
AA806239	IGHA2	+	IGHA1	+	45	26	19	7	6	27	29	9	10	12	13	10	7	11	8	26	37	27	45	0	0	0	5	6	7	0	0	6	14	0	0	6	5	6	10	18	11	0	0	9	14	11	6	9	8
HY079628	TRB	+	TRBC1	+	41	30	11	0	0	5	5	7	0	12	7	0	0	0	0	0	7	0	0	0	0	6	10	6	5	10	0	9	15	9	7	14	12	9	13	8	11	6	6	13	13	8	6	10	5
AB064188	IGLV1-40	+	IGL	+	55	31	24	42	46	92	108	84	74	38	43	256	242	68	79	69	74	30	37	107	113	127	127	85	99	12	21	25	20	5	0	5	0	8	14	35	31	9	6	84	83	14	13	7	7
[truncated: 16 more columns]

## Sheet: PRJNA633393
chimera	gene1	strand1	gene2	strand2	Frequency(n=13)	Freq severe (n=7)	Freq healthy (n=6)	SRR11804718	SRR11804719	SRR11804720	SRR11804721	SRR11804722	SRR11804723	SRR11804724	SRR11804725	SRR11804726	SRR11804727	SRR11804728	SRR11804729	SRR11804730
BF999607	RNA45SN3	+	RNA45SN3	-	6	6	0	10	5	0	10	11	11	10	0	0	0	0	0	0
AU185741	RNA18SP5	-	RNA45SN2	-	6	6	0	5	11	0	15	17	7	5	0	0	0	0	0	0
AW190431	DPP9	+	ARHGAP1	+	4	4	0	5	5	12	0	0	0	5	0	0	0	0	0	0
DW443326	RNA45SN3	+	RNA45SN1	+	4	4	0	0	6	0	9	5	0	5	0	0	0	0	0	0
BG575184	RAD51C	+	LOC105371574	+	4	4	0	5	6	0	5	6	0	0	0	0	0	0	0	0
AA524782	RNA45SN1	+	RNA45SN2	-	3	3	0	15	0	0	0	6	0	5	0	0	0	0	0	0
AA728887	RNA45SN3	+	RNA45SN1	-	3	3	0	0	0	7	0	8	8	0	0	0	0	0	0	0
AA977925	S100A11	+	RNA45SN3	-	3	3	0	0	0	0	7	5	0	7	0	0	0	0	0	0
AA761489	MTIF2	+	CCDC88A	+	3	3	0	0	0	9	5	5	0	0	0	0	0	0	0	0
AV715164	S100A4	-	UBL7-AS1	-	3	3	0	0	8	0	6	0	0	6	0	0	0	0	0	0
BG819330	E2F1	-	LOC105370224	+	3	3	0	0	11	0	5	0	5	0	0	0	0	0	0	0
BI831001	RPL28	+	LOC107987338	-	3	3	0	0	0	0	11	6	7	0	0	0	0	0	0	0
CD520469	RPS13	-	LOC105372275	-	3	3	0	10	0	0	0	5	11	0	0	0	0	0	0	0
AW984685	RNA45SN3	-	RNA45SN2	-	2	2	0	0	0	0	0	6	7	0	0	0	0	0	0	0
BF084924	MALAT1	+	TALAM1	-	2	2	0	5	0	0	5	0	0	0	0	0	0	0	0	0
EC562269	ND4	+	C16orf47	-	2	2	0	6	0	6	0	0	0	0	0	0	0	0	0	0
X72500	TRGV9	-	TARP	-	2	2	0	109	84	0	0	0	0	0	0	0	0	0	0	0
BE898068	WHAMM	+	RAB1A	+	2	2	0	0	0	5	5	0	0	0	0	0	0	0	0	0
BF752327	CDCA5	-	GDPD4	+	2	2	0	0	0	0	7	5	0	0	0	0	0	0	0	0
BF925346	ROM1	+	LOC112267968	+	2	2	0	0	5	0	5	0	0	0	0	0	0	0	0	0
BG423046	MRPL52	+	ARHGEF18	+	2	2	0	0	6	0	0	0	5	0	0	0	0	0	0	0
BG565112	HP	+	GRAMD1C	-	2	2	0	0	7	0	5	0	0	0	0	0	0	0	0	0
BI764396	NDUFA13	+	LOC105377706	-	2	2	0	0	7	0	7	0	0	0	0	0	0	0	0	0
DB138742	CFAP298	-	CFAP298-TCP10L	-	2	2	0	0	0	0	5	6	0	0	0	0	0	0	0	0
CR744527	H2BC17	+	OR2B6	+	2	2	0	7	0	0	0	0	20	0	0	0	0	0	0	0
CV382208	RNA18SP5	-	RNA45SN2	-	2	2	0	0	0	0	0	0	6	5	0	0	0	0	0	0
DA983067	HLX-AS1	+	HLX	+	2	2	0	9	7	0	0	0	0	0	0	0	0	0	0	0
AA090304	RNA45SN3	+	RNA45SN1	+	1	1	0	0	0	0	0	0	0	7	0	0	0	0	0	0
AA484574	RNA45SN3	+	RNA45SN1	-	1	1	0	0	0	0	0	8	0	0	0	0	0	0	0	0
AA508785	EEF1A1P13	-	EEF1A1	+	1	1	0	5	0	0	0	0	0	0	0	0	0	0	0	0
AA523373	SGK1	-	SGK1	+	1	1	0	0	0	0	0	0	0	7	0	0	0	0	0	0
AA552806	RNA45SN2	+	RNA45SN1	-	1	1	0	0	0	5	0	0	0	0	0	0	0	0	0	0
AI685851	NUCB1	-	RNA45SN1	-	1	1	0	0	0	0	5	0	0	0	0	0	0	0	0	0
AK129992	ZNF320	-	TMEM192	-	1	1	0	0	0	7	0	0	0	0	0	0	0	0	0	0
AV702987	RNA45SN3	+	ATP6	+	1	1	0	0	0	0	6	0	0	0	0	0	0	0	0	0
AV707121	RNA45SN3	+	ND5	+	1	1	0	0	0	0	5	0	0	0	0	0	0	0	0	0
AV750877	RNA45SN2	+	COX2	+	1	1	0	0	6	0	0	0	0	0	0	0	0	0	0	0
AW088897	B2M	-	B2M	+	1	1	0	0	0	0	5	0	0	0	0	0	0	0	0	0
AW843343	RNA45SN2	+	RNA45SN1	+	1	1	0	0	6	0	0	0	0	0	0	0	0	0	0	0
AW880776	HLA-K	+	HLA-A	+	1	1	0	0	0	0	0	6	0	0	0	0	0	0	0	0
AY671154	IGHV4-61	-	IGHM	-	1	1	0	0	0	0	0	8	0	0	0	0	0	0	0	0
BG986932	RNA45SN3	-	RNA45SN1	+	1	1	0	0	0	0	0	0	0	5	0	0	0	0	0	0
BM999596	LOC102724737	+	RPS8P10	+	1	1	0	0	0	0	5	0	0	0	0	0	0	0	0	0
BQ351355	EEF1A1	+	EEF1A1P6	+	1	1	0	0	5	0	0	0	0	0	0	0	0	0	0	0
BU675516	HSP90AA1	+	HSP90AA1	-	1	1	0	5	0	0	0	0	0	0	0	0	0	0	0	0
CA336190	RNA45SN3	+	ACTG1	-	1	1	0	0	0	0	0	5	0	0	0	0	0	0	0	0
CA944675	TALAM1	-	MALAT1	+	1	1	0	0	0	5	0	0	0	0	0	0	0	0	0	0
CB156878	RPL13A	-	RPL13A	+	1	1	0	0	0	0	5	0	0	0	0	0	0	0	0	0
CF130767	RPL23	+	RPL23	-	1	1	0	0	5	0	0	0	0	0	0	0	0	0	0	0
CN478939	HSP90AB1	-	HSP90AB1	+	1	1	0	0	0	0	0	5	0	0	0	0	0	0	0	0
CR993854	RNA45SN2	+	RNA45SN2	-	1	1	0	0	0	0	0	5	0	0	0	0	0	0	0	0
CV363291	RNA45SN3	+	RNA45SN1	+	1	1	0	0	0	0	0	5	0	0	0	0	0	0	0	0
DW445871	RNA5S8	-	ADAMTS5	-	1	1	0	0	0	0	0	0	6	0	0	0	0	0	0	0
KX075597	TRAV13-1	+	TRAJ9	+	1	1	0	0	0	0	9	0	0	0	0	0	0	0	0	0
Z11220	TRGV9	-	TARP	-	1	1	0	0	0	0	0	5	0	0	0	0	0	0	0	0
AI266333	RPL7A	-	RNR1	-	1	1	0	0	0	0	6	0	0	0	0	0	0	0	0	0
AI685341	UACA	+	IARS1	+	1	1	0	0	0	7	0	0	0	0	0	0	0	0	0	0
AK125463	CTTN	-	PPFIA1	-	1	1	0	0	0	0	6	0	0	0	0	0	0	0	0	0
AW271735	PECAM1	+	BCKDHB	-	1	1	0	0	0	5	0	0	0	0	0	0	0	0	0	0
BC062588	ZNF394	-	RIN3	+	1	1	0	0	0	6	0	0	0	0	0	0	0	0	0	0
BE004504	RNA45SN3	-	LOC112268284	-	1	1	0	0	0	0	0	5	0	0	0	0	0	0	0	0
BE396782	UQCC2	-	KSR1	-	1	1	0	0	0	0	5	0	0	0	0	0	0	0	0	0
BE736473	RPL27A	+	LINC02885	+	1	1	0	0	0	0	7	0	0	0	0	0	0	0	0	0
BE740089	COX5B	+	NUMB	+	1	1	0	0	11	0	0	0	0	0	0	0	0	0	0	0
BE826779	RNA45SN2	+	RNA18SP5	-	1	1	0	0	0	0	0	5	0	0	0	0	0	0	0	0
BE875659	COX2	+	ZFAND3	-	1	1	0	0	0	0	6	0	0	0	0	0	0	0	0	0
BE877828	PRR34-AS1	+	CD99P1	-	1	1	0	0	0	0	6	0	0	0	0	0	0	0	0	0
BE880300	ND1	+	LOC105379841	+	1	1	0	0	0	0	0	0	6	0	0	0	0	0	0	0
BF237449	CDC42BPB	-	BICD1	-	1	1	0	0	0	0	0	0	0	5	0	0	0	0	0	0
BF749185	LRRFIP1	-	KCNMB3	-	1	1	0	0	0	6	0	0	0	0	0	0	0	0	0	0
BF752826	BSG	+	WWOX	-	1	1	0	0	0	5	0	0	0	0	0	0	0	0	0	0
BF791726	RRM2	+	NBAS	+	1	1	0	0	0	0	0	0	7	0	0	0	0	0	0	0
BF969994	NIPA2	+	WDR88	-	1	1	0	0	7	0	0	0	0	0	0	0	0	0	0	0
BG108136	PPP2CB	-	PAK5	+	1	1	0	5	0	0	0	0	0	0	0	0	0	0	0	0
BG167545	TFE3	-	LOC105370861	-	1	1	0	0	0	0	0	0	0	8	0	0	0	0	0	0
BG435198	TIMP3	+	LINC01920	-	1	1	0	0	0	0	5	0	0	0	0	0	0	0	0	0
BG502040	CYB5B	+	MARCHF3	+	1	1	0	0	0	0	0	0	7	0	0	0	0	0	0	0
BG682365	KRT17	-	PUDPP1	+	1	1	0	0	0	0	5	0	0	0	0	0	0	0	0	0
BG685693	RPL23AP65	+	SBF2	+	1	1	0	0	0	0	8	0	0	0	0	0	0	0	0	0
BG774887	HNF1A	-	HNF1A-AS1	-	1	1	0	0	6	0	0	0	0	0	0	0	0	0	0	0
BG911392	ATG13	+	RPH3A	+	1	1	0	0	6	0	0	0	0	0	0	0	0	0	0	0
BG912789	QSOX1	+	NUP210L	+	1	1	0	0	0	0	8	0	0	0	0	0	0	0	0	0
BI161344	GPX1	-	TRAPPC9	+	1	1	0	0	0	0	6	0	0	0	0	0	0	0	0	0
BI194458	TOMM22	+	ACSBG2	+	1	1	0	0	0	0	0	7	0	0	0	0	0	0	0	0
BI197773	MYBL2	+	KNTC1	-	1	1	0	0	0	5	0	0	0	0	0	0	0	0	0	0
BI257934	FSCN1	+	SHANK2	+	1	1	0	0	0	0	8	0	0	0	0	0	0	0	0	0
BI857151	PARP9	-	UBASH3B	-	1	1	0	0	0	0	0	0	11	0	0	0	0	0	0	0
BM460475	NDUFC1	-	RBFOX1	+	1	1	0	0	0	0	5	0	0	0	0	0	0	0	0	0
BM819796	ND4	+	ARSL	+	1	1	0	0	6	0	0	0	0	0	0	0	0	0	0	0
BP228025	HSPH1	-	NTN1	+	1	1	0	0	0	0	9	0	0	0	0	0	0	0	0	0
BQ230101	LGALS1	+	HELLS	-	1	1	0	0	0	0	9	0	0	0	0	0	0	0	0	0
BU565754	MUC1	-	TRPM7	+	1	1	0	0	5	0	0	0	0	0	0	0	0	0	0	0
BU585206	CCDC134	+	LOC101929563	+	1	1	0	0	0	0	8	0	0	0	0	0	0	0	0	0
BU585264	CLTCL1	-	LAMTOR4	+	1	1	0	6	0	0	0	0	0	0	0	0	0	0	0	0
BU933087	ABCC4	-	PCDH1	-	1	1	0	0	5	0	0	0	0	0	0	0	0	0	0	0
CB963630	SMAD3	+	RP11-146E13.4	+	1	1	0	0	9	0	0	0	0	0	0	0	0	0	0	0
CD389942	UBA52	+	ANKHD1-EIF4EBP3	-	1	1	0	0	0	0	0	7	0	0	0	0	0	0	0	0
CD641359	PLAGL2	-	AL445242.1	+	1	1	0	0	5	0	0	0	0	0	0	0	0	0	0	0
EC518618	MYL6	+	POLA1	-	1	1	0	0	0	0	0	0	6	0	0	0	0	0	0	0
EC538717	MIR12136	+	ZCCHC8	+	1	1	0	0	0	0	0	0	0	5	0	0	0	0	0	0
EL949058	SYNPO	+	SUSD1	-	1	1	0	0	0	0	0	5	0	0	0	0	0	0	0	0
GD146167	NPM1	-	FAM172A	-	1	1	0	0	0	0	0	6	0	0	0	0	0	0	0	0
AA279110	BRWD3	-	HOOK3	-	1	1	0	0	0	6	0	0	0	0	0	0	0	0	0	0
AA449175	RPLP0	-	RBM3	+	1	1	0	8	0	0	0	0	0	0	0	0	0	0	0	0
AA833933	FYB1	-	OSMR	-	1	1	0	0	0	5	0	0	0	0	0	0	0	0	0	0
AF512448	TRG	-	TARP	-	1	1	0	11	0	0	0	0	0	0	0	0	0	0	0	0
AV708881	RNA28SP	+	CYTB	+	1	1	0	0	0	5	0	0	0	0	0	0	0	0	0	0
AW206100	LRRC57	-	SNAP23	-	1	1	0	0	0	0	0	0	5	0	0	0	0	0	0	0
BC039543	AP001189.1	+	LOC107984360	+	1	1	0	0	0	0	0	0	12	0	0	0	0	0	0	0
BE085744	RNA18SP5	-	RNA45SN3	+	1	1	0	0	0	0	0	6	0	0	0	0	0	0	0	0
BG897372	UQCC1	-	ERCC1	-	1	1	0	6	0	0	0	0	0	0	0	0	0	0	0	0
BI015129	DDX1	-	RNA45SN1	+	1	1	0	0	0	0	0	0	0	7	0	0	0	0	0	0
BM311860	NCAPH	-	TMEM127	-	1	1	0	0	0	5	0	0	0	0	0	0	0	0	0	0
BX091381	MRPL33	+	PLPBP	+	1	1	0	5	0	0	0	0	0	0	0	0	0	0	0	0
BX108613	WASF2	-	PCYOX1	+	1	1	0	0	0	0	0	0	5	0	0	0	0	0	0	0
CF127393	IGH	+	RPS8P8	+	1	1	0	0	0	0	0	0	5	0	0	0	0	0	0	0
CN334268	RNR1	+	PI4KAP2	-	1	1	0	0	0	5	0	0	0	0	0	0	0	0	0	0
CN483699	RNA28SP	+	RNA45SN3	+	1	1	0	0	0	0	7	0	0	0	0	0	0	0	0	0
CQ412526	ZPBP	-	MARVELD1	-	1	1	0	0	0	0	6	0	0	0	0	0	0	0	0	0
BI830231	MRPL47	-	GTF2IRD2B	+	7	6	1	10	12	12	10	5	8	0	0	0	8	0	0	0
BM457604	WDR76	+	COMMD2	-	6	5	1	6	7	9	5	0	0	9	0	0	0	6	0	0
CN481738	RNA45SN3	+	RNA45SN1	+	6	5	1	0	14	0	9	7	12	9	0	0	0	9	0	0
AV710252	PRDX1	-	TRIM37	+	6	5	1	0	13	0	9	10	6	5	0	0	5	0	0	0
BF526861	LGALS1	+	BTBD1	+	6	5	1	10	10	0	12	9	0	11	0	0	11	0	0	0
BE073100	LOC102723789	+	RPL23	+	6	5	1	6	6	0	10	7	0	6	0	0	0	6	0	0
BE795210	CNE9	+	HSP90AB3P	-	6	5	1	6	5	8	10	0	5	0	0	0	0	0	5	0
BG722996	CKS2	+	MPV17L	-	5	4	1	0	11	0	24	18	5	0	0	0	0	0	5	0
BG945637	EIF4E	-	LINC02869	-	5	4	1	5	0	6	5	5	0	0	0	0	6	0	0	0
BM746934	STMN1	-	PDZD2	-	5	4	1	5	11	9	25	0	0	0	0	0	5	0	0	0
BP317404	UBTD1	+	VPS36	+	5	4	1	5	12	6	5	0	0	0	5	0	0	0	0	0
AV728965	C11orf24	-	SNAP25-AS1	-	4	3	1	0	8	7	10	0	0	0	0	0	0	7	0	0
BE875804	TARBP2	+	GMFG	-	4	3	1	0	5	6	15	0	0	0	0	0	0	0	0	5
BF684055	FOXP4	+	FBLN1	+	4	3	1	0	5	7	9	0	0	0	0	0	0	0	7	0
BG256191	MDH2	+	LOC107985325	+	4	3	1	0	0	6	15	7	0	0	0	0	0	0	5	0
BI768664	CNPY4	+	LINC02055	+	4	3	1	5	6	13	0	0	0	0	0	0	0	0	0	5
BI822604	IFIH1	-	MAGI1	+	4	3	1	0	11	0	5	5	0	0	0	0	0	0	9	0
BQ948218	HSPBP1	-	MIATNB	+	4	3	1	0	6	0	5	0	5	0	5	0	0	0	0	0
BX436525	H2BC9	+	LOC105374986	+	4	3	1	0	8	0	6	0	14	0	0	5	0	0	0	0
BI765709	RPL35A	+	CPLANE1	+	3	2	1	0	8	0	15	0	0	0	0	0	0	0	0	5
AI984966	CCDC69	+	DUBR	+	3	2	1	7	0	6	0	0	0	0	0	0	0	0	0	6
AW950434	MYH3	-	TPT1-AS1	-	3	2	1	6	0	0	8	0	0	0	0	0	0	6	0	0
BE876037	COX3	+	NARS1	+	3	2	1	0	5	0	5	0	0	0	0	0	0	0	6	0
BG288357	ZC3H13	-	SYNJ1	+	3	2	1	0	7	0	0	0	6	0	0	0	0	0	8	0
BM680052	WDR82	+	NFAT5	+	3	2	1	6	0	5	0	0	0	0	0	0	0	0	0	11
BM999015	MAFK	+	FAT3	-	3	2	1	0	5	0	6	0	0	0	0	0	0	0	17	0
BQ948358	HSPA9	-	OR9Q1	-	3	2	1	5	0	5	0	0	0	0	0	0	0	0	7	0
BX648402	PHETA2	+	RCN3	-	3	2	1	0	5	0	6	0	0	0	0	0	0	0	7	0
EL951310	RPL28	+	LRP1B	-	3	2	1	0	0	0	9	7	0	0	0	0	0	0	6	0
AA741285	AC007000.3	-	POLR2J2	+	3	2	1	6	0	18	0	0	0	0	0	0	0	0	0	8
CK430442	DPM1	-	UBE2G2	-	3	2	1	0	0	0	0	7	0	13	0	0	0	0	5	0
AA563955	CYTB	-	RNA45SN2	-	2	1	1	0	0	0	5	0	0	0	0	0	9	0	0	0
AI808186	ARF6	+	ARF6	-	2	1	1	0	0	0	6	0	0	0	0	0	0	0	5	0
AV652755	RNA45SN3	+	TMSB4X	+	2	1	1	5	0	0	0	0	0	0	0	0	7	0	0	0
BF812877	RPL13P12	+	RPL13	+	2	1	1	0	0	0	6	0	0	0	0	0	0	0	0	6
BG875361	EEF1A1P5	-	EEF1A1	+	2	1	1	0	0	0	8	0	0	0	0	0	5	0	0	0
EC461684	ND4L	+	ND4	+	2	1	1	0	0	0	0	5	0	0	0	0	6	0	0	0
M27336	TRGV3	-	TARP	-	2	1	1	0	0	0	0	6	0	0	0	0	0	7	0	0
AV728328	RPS6KL1	-	ZPLD2P	+	2	1	1	0	0	8	0	0	0	0	0	0	0	0	6	0
BF374065	RNA45SN1	-	RNA18SP5	+	2	1	1	0	0	0	0	0	0	5	0	0	5	0	0	0
BF672792	CDK16	+	AOPEP	+	2	1	1	0	0	5	0	0	0	0	9	0	0	0	0	0
BF792038	CPD	+	SUPT5H	-	2	1	1	0	8	0	0	0	0	0	0	0	6	0	0	0
BG168585	ADH5	-	RAB11B-AS1	-	2	1	1	0	0	0	12	0	0	0	0	0	0	5	0	0
BG195345	MRPL1	+	TTTY18	-	2	1	1	0	0	0	5	0	0	0	0	0	6	0	0	0
BG324430	TMSB10	+	ZNF568	-	2	1	1	0	0	0	5	0	0	0	0	0	0	5	0	0
BG574688	EIF3I	+	ZBTB8B	+	2	1	1	0	5	0	0	0	0	0	0	0	0	0	6	0
BG951771	RETSAT	-	TMEM120B	+	2	1	1	0	0	0	6	0	0	0	0	0	0	0	0	8
BI760503	MNDA	+	LINC00266-2P	-	2	1	1	0	5	0	0	0	0	0	0	5	0	0	0	0
BI823203	ZNF385A	-	TMEM120B	+	2	1	1	6	0	0	0	0	0	0	7	0	0	0	0	0
BU532771	SEL1L	-	AC092364.1	+	2	1	1	0	0	0	6	0	0	0	0	0	0	5	0	0
CD384874	TIMM10	-	KMT2C	+	2	1	1	0	0	0	18	0	0	0	0	0	9	0	0	0
DW438534	RNA45SN2	+	ZDHHC17	+	2	1	1	0	0	0	6	0	0	0	0	0	0	8	0	0
BM150014	LINC01090	-	HERPUD1	-	2	1	1	0	0	0	5	0	0	0	8	0	0	0	0	0
CD369387	COX2	-	RNA45SN2	-	2	1	1	0	0	0	5	0	0	0	0	0	0	0	5	0
CD685017	RNR2	+	ND4L	+	2	1	1	0	0	0	0	0	5	0	0	0	5	0	0	0
DB318456	AL355574.1	-	LOC107987141	-	2	1	1	0	0	0	0	0	0	5	0	0	5	0	0	0
GD145478	RPL31	-	RPL31P35	+	2	1	1	0	0	0	0	0	5	0	0	0	7	0	0	0
AW006205	NDRG3	+	ZNF562	+	1	0	1	0	0	0	0	0	0	0	0	0	0	0	7	0
AW276986	RPL13AP5	-	RPL13AP5	+	1	0	1	0	0	0	0	0	0	0	0	0	0	0	6	0
AW884995	CYTB	+	ATP6	+	1	0	1	0	0	0	0	0	0	0	0	0	5	0	0	0
BE829214	RNA45SN3	+	IER2	+	1	0	1	0	0	0	0	0	0	0	0	0	0	0	6	0
BF446002	RPS4X	+	RPS4X	-	1	0	1	0	0	0	0	0	0	0	0	0	5	0	0	0
BI002575	ND4	+	ND4	-	1	0	1	0	0	0	0	0	0	0	0	0	7	0	0	0
BM981375	RPS3	-	RNA45SN1	-	1	0	1	0	0	0	0	0	0	0	0	0	0	0	0	6
BM983718	COX3	-	COX3	+	1	0	1	0	0	0	0	0	0	0	0	0	0	0	8	0
BU608483	SRSF11	-	SRSF11	+	1	0	1	0	0	0	0	0	0	0	0	0	0	0	0	7
BU609079	RPL26P19	+	RPL26	-	1	0	1	0	0	0	0	0	0	0	0	0	8	0	0	0
CB217261	PCNP	+	RNA45SN2	-	1	0	1	0	0	0	0	0	0	0	0	0	5	0	0	0
CD298683	ND5	+	ND6	+	1	0	1	0	0	0	0	0	0	0	0	0	8	0	0	0
CV345172	ATP6	-	MALAT1	+	1	0	1	0	0	0	0	0	0	0	6	0	0	0	0	0
CV425096	RNA45SN3	+	RNA45SN1	+	1	0	1	0	0	0	0	0	0	0	0	0	0	5	0	0
DB351649	SEMA3F-AS1	-	LOC102723769	+	1	0	1	0	0	0	0	0	0	0	0	0	0	0	0	8
DW407941	RNA45SN3	+	MALAT1	+	1	0	1	0	0	0	0	0	0	0	7	0	0	0	0	0
DW420017	RNA45SN2	+	MALAT1	+	1	0	1	0	0	0	0	0	0	0	6	0	0	0	0	0
GD147272	ARHGDIB	+	ARHGDIB	-	1	0	1	0	0	0	0	0	0	0	0	0	0	0	5	0
KX075606	TRAV3	+	TRAJ5	+	1	0	1	0	0	0	0	0	0	0	0	0	5	0	0	0
LP790441	ND1	+	ATP6	+	1	0	1	0	0	0	0	0	0	0	0	0	7	0	0	0
AI832504	LGALS3	+	NBEA	-	1	0	1	0	0	0	0	0	0	0	9	0	0	0	0	0
AK300970	CFAP298	-	CFAP298-TCP10L	-	1	0	1	0	0	0	0	0	0	0	0	0	0	8	0	0
AW238351	RNA45SN2	+	LOC112268284	-	1	0	1	0	0	0	0	0	0	0	0	0	7	0	0	0
AW389303	NPIPB3	+	LOC112268174	+	1	0	1	0	0	0	0	0	0	0	5	0	0	0	0	0
AY135858	TRAV12-3	+	TRA	+	1	0	1	0	0	0	0	0	0	0	0	0	5	0	0	0
BE001678	RNA45SN3	-	RNA28SP	-	1	0	1	0	0	0	0	0	0	0	7	0	0	0	0	0
BE537160	EEF1A1P6	+	EEF1A1P13	-	1	0	1	0	0	0	0	0	0	0	0	0	0	6	0	0
BG120523	SLAIN1	+	PALLD	+	1	0	1	0	0	0	0	0	0	0	0	0	7	0	0	0
BG339312	GAPDH	+	AP1G1	+	1	0	1	0	0	0	0	0	0	0	0	0	0	0	5	0
BG499825	TMEM115	-	GALC	-	1	0	1	0	0	0	0	0	0	0	0	0	0	0	5	0
BG534585	ENPP2	-	MME	-	1	0	1	0	0	0	0	0	0	0	7	0	0	0	0	0
BG576943	RPL23AP42	-	TRIM9	+	1	0	1	0	0	0	0	0	0	0	0	0	5	0	0	0
BI113828	MRPS16	-	RBFOX1	-	1	0	1	0	0	0	0	0	0	0	0	0	0	6	0	0
BI518555	SPRYD3	-	LINC01920	-	1	0	1	0	0	0	0	0	0	0	0	0	5	0	0	0
BI768530	MAPK7	+	LINGO2	+	1	0	1	0	0	0	0	0	0	0	0	0	5	0	0	0
BI868823	CAPN2	+	ALG8	+	1	0	1	0	0	0	0	0	0	0	0	0	0	0	5	0
BQ338663	ATP2B1	-	LOC102724843	+	1	0	1	0	0	0	0	0	0	0	0	0	0	0	0	5
BQ438035	SUGT1	+	AF241725.1	-	1	0	1	0	0	0	0	0	0	0	0	0	5	0	0	0
BX495263	SLC4A1	-	LOC101927789	+	1	0	1	0	0	0	0	0	0	0	0	0	0	0	0	5
CB219329	RNA45SN1	-	RNA28SP	-	1	0	1	0	0	0	0	0	0	0	0	0	0	0	0	6
CF454829	ND4	+	LOC102724843	+	1	0	1	0	0	0	0	0	0	0	0	0	0	0	5	0
CQ414250	ATG13	+	MAGT1	+	1	0	1	0	0	0	0	0	0	0	0	0	0	5	0	0
DR000937	ATP5MF-PTCD1	-	RPE	+	1	0	1	0	0	0	0	0	0	0	0	0	0	5	0	0
AA746050	AC008915.2	-	COG7	-	1	0	1	0	0	0	0	0	0	0	0	0	0	7	0	0
AI679519	NARS2	-	RNA45SN3	-	1	0	1	0	0	0	0	0	0	0	0	0	0	0	8	0
BF061177	TRND	-	COX1	-	1	0	1	0	0	0	0	0	0	0	0	0	0	5	0	0
BM979666	OR7E11P	+	ALDH3B1	+	1	0	1	0	0	0	0	0	0	0	0	0	0	0	6	0
CN278036	RNR2	+	COX1	+	1	0	1	0	0	0	0	0	0	0	0	0	0	0	6	0
HY267207	UBE2K	-	SMIM14	-	1	0	1	0	0	0	0	0	0	0	0	0	0	0	0	5
DW437557	SNHG9	+	ABCA7	+	9	7	2	5	9	15	15	9	6	8	6	0	0	14	0	0
BG177209	RPA3	-	PNPLA8	+	8	6	2	6	11	10	22	18	8	0	0	6	6	0	0	0
AA513603	RNA45SN2	+	RNA45SN2	-	7	5	2	7	0	7	8	22	7	0	0	0	0	0	8	6
BE895752	GPAA1	+	PNPO	-	7	5	2	7	14	5	8	0	0	11	0	0	0	9	6	0
BQ775775	EEF1A1P6	+	EEF1A1	+	7	5	2	0	0	6	7	10	9	5	0	0	19	0	11	0
BE085223	RNA45SN2	+	RNA28SP	+	7	5	2	9	0	0	5	5	12	7	6	0	12	0	0	0
BG939251	RNA45SN2	+	LOC112268284	-	7	5	2	7	5	0	6	12	0	6	0	6	9	0	0	0
AA575974	ND1	-	RNA45SN2	-	6	4	2	7	5	5	6	0	0	0	0	0	6	0	19	0
AW998263	RNA45SN2	+	RNA45SN1	+	6	4	2	0	9	0	0	8	7	12	0	0	9	7	0	0
AV733452	RNA45SN1	+	RNR2	+	6	4	2	6	8	0	5	7	0	0	0	0	5	0	7	0
BE874737	PVR	+	GPBP1	+	6	4	2	0	14	0	5	0	9	5	8	0	0	0	6	0
EL953040	ND4	+	SRC	-	6	4	2	5	0	0	6	6	0	5	6	0	0	0	12	0
AV708947	PSAP	-	KIAA1841	+	6	4	2	5	0	8	6	0	0	6	6	0	0	0	0	12
AI628142	CTSB	+	RBM6	-	5	3	2	5	0	9	0	0	6	0	5	0	0	0	0	7
BI759571	RPS15AP1	-	KIZ	-	5	3	2	0	6	5	15	0	0	0	0	0	12	0	9	0
BI770986	DGCR2	-	PCDH15	+	5	3	2	0	5	0	10	6	0	0	0	0	0	5	9	0
CQ414690	BHLHE40	+	MAGT1	+	5	3	2	5	5	0	8	0	0	0	0	0	8	0	5	0
DB460986	MIR202HG	-	LOC105377567	+	5	3	2	9	0	8	6	0	0	0	0	0	5	0	10	0
BE874218	RNR1	+	COX1	+	5	3	2	0	5	0	6	0	0	8	0	0	9	0	11	0
AV735040	UBE3C	+	ZC3HAV1	+	4	2	2	0	9	0	6	0	0	0	5	0	0	0	6	0
AX747024	SFXN3	+	CHCHD2	-	4	2	2	0	0	6	0	0	0	9	5	0	0	0	0	5
BI029684	TEX264	+	FAM242B	-	4	2	2	0	5	0	7	0	0	0	0	5	5	0	0	0
BI762870	IPO4	-	ZP3	+	4	2	2	0	6	0	0	0	6	0	6	0	0	0	11	0
BI909785	B3GAT1	-	POM121C	+	4	2	2	0	5	0	0	0	5	0	0	0	0	8	6	0
EL949890	RPL37A	+	LINC00871	+	4	2	2	0	0	0	6	5	0	0	0	0	0	5	6	0
AA652078	CYP4F12	+	OR10H1	+	4	2	2	0	0	8	0	0	0	10	0	0	0	7	0	6
BF229354	SLC30A6	+	PCYOX1	+	3	1	2	0	0	11	0	0	0	0	0	0	0	5	0	5
BU164700	TBC1D24	+	MAGT1	-	3	1	2	7	0	0	0	0	0	0	0	0	0	0	11	7
Z11301	TRGV9	-	TARP	-	3	1	2	0	5	0	0	0	0	0	0	0	12	0	0	8
AV681973	SCP2	+	VPS13B	-	3	1	2	5	0	0	0	0	0	0	7	0	5	0	0	0
BG178370	GLMP	-	RABGEF1	-	3	1	2	0	0	0	0	5	0	0	7	0	0	6	0	0
BI833095	RPS28	+	DPP10	+	3	1	2	0	0	0	0	6	0	0	0	6	0	0	5	0
BM805492	SYCE1L	+	ESRP1	-	3	1	2	0	0	5	0	0	0	0	0	0	0	5	6	0
BQ182682	NTRK2	-	RNA45SN1	-	3	1	2	0	0	5	0	0	0	0	0	0	0	0	5	7
AA508422	RNA45SN3	+	RPL14P1	+	2	0	2	0	0	0	0	0	0	0	0	0	5	0	0	7
AA179246	PNO1	+	RP11-474G23.1	+	2	0	2	0	0	0	0	0	0	0	0	0	5	0	12	0
BE779709	CKB	-	PKHD1	-	2	0	2	0	0	0	0	0	0	0	0	0	0	5	11	0
BG290760	IPO7	+	NCOA1	-	2	0	2	0	0	0	0	0	0	0	0	0	5	0	0	6
BG434498	ITPRID2	+	FBXO31	-	2	0	2	0	0	0	0	0	0	0	0	0	0	5	8	0
BP388636	MYEF2	-	LINC01491	-	2	0	2	0	0	0	0	0	0	0	5	0	0	0	0	6
BX497023	TMEM167B	+	TRAPPC10	-	2	0	2	0	0	0	0	0	0	0	0	0	0	5	0	5
BE883536	GPX1	-	FAT3	-	10	7	3	22	27	30	10	18	14	23	10	0	0	7	0	5
BI520331	KDELR2	-	NELFB	-	10	7	3	8	37	8	55	33	8	6	5	0	0	5	14	0
BU532437	PDXK	+	GREB1L	+	10	7	3	7	21	7	18	7	7	8	13	0	0	0	5	5
EL949292	CALR	+	SPAG9	+	10	7	3	8	11	12	16	17	7	5	0	0	0	8	14	8
HY022598	RNA18SP5	+	RNA45SN1	+	10	7	3	7	12	5	26	10	14	11	8	0	6	0	6	0
BF327356	RNA45SN3	+	RNA28SP	+	9	6	3	11	7	6	0	9	9	5	0	5	8	9	0	0
BG112763	RBM8A	-	NFIC	+	8	5	3	5	10	5	11	8	0	0	9	0	0	18	0	6
BI858033	NAMPT	-	GNG7	+	8	5	3	17	18	0	19	5	0	54	9	0	7	0	7	0
BI908329	ILKAP	-	LINC00673	+	8	5	3	11	15	6	15	0	0	6	0	0	0	5	14	19
BQ433746	POLR2C	+	FBXL20	+	8	5	3	5	9	5	17	9	0	0	9	0	0	0	10	7
BM150496	EPB41	+	MMADHC	+	8	5	3	0	15	0	5	5	5	8	0	5	8	0	16	0
BE766819	ATP8	+	RNA45SN2	-	7	4	3	8	5	0	0	6	0	6	8	0	5	0	0	8
CK725085	RPLP2	-	RNA45SN1	-	7	4	3	0	8	0	15	18	0	12	0	0	14	5	0	17
BG114304	UBE2N	-	GALNT17	-	7	4	3	7	10	8	15	0	0	0	0	0	6	9	5	0
BG292431	NAE1	-	TDRD5	-	7	4	3	0	5	0	10	6	6	0	5	5	0	0	0	7
BI765382	TMEM176A	+	LOC107985697	-	7	4	3	38	65	0	20	5	0	0	31	9	0	0	0	5
BQ716038	SRP54	+	GRAMD1B	+	7	4	3	0	12	8	9	9	0	0	7	5	0	0	0	6
BI055157	ACTB	-	DDTL	+	6	3	3	0	0	7	16	10	0	0	0	0	8	0	10	7
AV701405	ND4	+	LOC105370328	-	6	3	3	0	5	0	13	0	0	7	0	9	15	0	8	0
AW952481	MALAT1	+	DNASE1	+	6	3	3	6	0	8	0	0	8	0	0	7	0	12	0	10
BG111674	PCBP1	+	PCCB	-	6	3	3	6	12	0	8	0	0	0	7	0	0	5	12	0
CB857865	ARHGAP31	+	TYW1	-	6	3	3	5	0	0	0	7	0	8	5	0	5	0	9	0
CV345268	RNA45SN2	+	RNA28SP	+	6	3	3	18	0	0	0	0	21	23	6	20	0	9	0	0
AL079973	HCP5	+	AF131217.1	-	5	2	3	0	7	0	0	0	5	0	6	0	0	8	0	12
BF981036	RPS5	+	LOC105372648	-	5	2	3	0	7	12	0	0	0	0	0	0	12	5	10	0
BI913346	TMEM115	-	SPAG9	+	5	2	3	0	8	0	10	0	0	0	0	0	9	0	10	7
BC017319	ZNF850	-	SMG1	-	5	2	3	0	5	0	6	0	0	0	5	6	0	7	0	0
CA429428	CDK7	-	CENPH	-	5	2	3	0	0	8	6	0	0	0	6	0	0	0	6	5
BE295478	HLA-DRA	+	CLNS1A	+	4	1	3	0	0	0	0	0	0	10	5	11	0	0	5	0
BI770590	AMIGO1	-	GPBP1	+	4	1	3	0	0	0	10	0	0	0	0	0	9	0	6	6
BM797430	NAP1L1	-	AL008725.1	-	4	1	3	0	0	8	0	0	0	0	5	0	0	8	13	0
HY061335	PHACTR4	+	YTHDF2	+	4	1	3	0	0	0	0	0	0	8	7	0	0	0	10	7
AV715540	ND4	+	DEPDC5	-	3	0	3	0	0	0	0	0	0	0	0	0	6	0	7	6
BE349381	MAFF	-	ARFGAP2	+	3	0	3	0	0	0	0	0	0	0	0	0	0	5	6	5
HY348819	PCMTD1	-	NCAPH2	-	3	0	3	0	0	0	0	0	0	0	0	0	6	0	8	10
BF025995	CTNNA1	+	MAPK6	-	11	7	4	15	27	7	21	13	19	25	13	0	7	11	19	0
BI753615	CTSA	+	SLC5A11	+	11	7	4	24	40	11	29	7	15	12	9	0	6	0	19	5
EL950379	SEPT5-GP1BB	+	SHANK2	-	11	7	4	38	32	32	107	48	121	62	12	33	7	0	10	0
BE813278	PDE3A	+	RNA45SN3	+	11	7	4	18	14	13	19	25	27	17	10	6	16	7	0	0
AI908540	FCGR2A	+	FRMPD1	+	10	6	4	12	11	5	11	5	0	12	12	12	5	0	11	0
BE260896	PPP2R5D	+	ACACB	+	10	6	4	9	5	0	12	6	5	8	0	0	11	11	6	8
BF308981	NDUFS5	+	ABO	-	10	6	4	13	18	7	28	15	0	11	0	7	0	6	6	5
BG392929	TYMS	+	AGTPBP1	+	10	6	4	15	32	12	78	35	16	0	6	7	0	10	11	0
BG481830	RPS11P5	+	LOC105376637	+	10	6	4	7	17	9	20	12	0	7	0	0	24	13	12	5
BG619941	ATRAID	+	LINC01684	-	10	6	4	27	46	40	0	32	24	12	20	24	7	20	0	0
BU198725	RNA45SN2	+	RNR2	+	10	6	4	14	13	8	23	0	7	27	10	0	9	6	12	0
BE513648	RPS14	-	TPST1	+	9	5	4	9	9	6	23	7	0	0	5	0	16	0	16	9
BG677205	LGALS3BP	-	LINC00621	-	9	5	4	56	11	0	21	18	29	0	0	0	8	6	11	6
BI756765	MPI	+	CFAP58	-	9	5	4	8	5	8	11	0	5	0	0	5	5	0	6	5
BI761665	PCBP4	-	ACTN1-AS1	+	9	5	4	7	8	5	6	5	0	0	0	6	5	5	12	0
DW439190	EIF6	-	ZNF735	-	9	5	4	16	7	10	8	7	0	0	0	0	10	7	6	5
HH960976	FCAR	+	TRA2A	-	9	5	4	10	10	8	10	0	8	0	5	0	0	5	14	6
BQ448411	TAF9B	-	PGK1	-	9	5	4	7	5	8	6	0	5	0	7	0	0	11	5	8
BE008539	RNA45SN3	+	RNA45SN3	-	8	4	4	0	0	6	11	36	12	0	0	0	5	5	5	5
CA313854	MAPKBP1	-	MAPKBP1	+	8	4	4	0	8	11	8	0	0	5	5	9	5	0	0	14
BE618265	GNG7	-	AC103871.1	+	8	4	4	0	14	9	6	0	0	5	8	0	11	0	17	11
BG675023	TXNL1	-	POM121C	+	8	4	4	7	13	0	12	9	0	0	13	0	11	7	7	0
BI042580	SPHK2	+	SPTBN4	+	8	4	4	10	7	5	13	0	0	0	6	0	5	0	8	6
BI044741	RSRP1	-	SLC9A8	+	8	4	4	5	5	11	10	0	0	0	5	0	5	5	0	6
BI764587	RPLP2	+	AHNAK	-	8	4	4	5	8	8	21	0	0	0	0	0	13	7	15	6
BI916600	ZNF362	+	FOXP1	+	8	4	4	5	0	0	8	5	0	5	5	0	6	0	5	12
BU853460	TRAPPC10	+	PPP6R2	-	8	4	4	12	5	8	0	11	0	0	7	8	23	24	0	0
AW005566	PLIN3	+	MAP4	+	7	3	4	6	0	12	9	0	0	0	5	0	0	5	5	8
BE410944	EIF3G	-	HAS2-AS1	-	7	3	4	0	6	0	10	5	0	0	0	0	11	8	9	7
AV721084	FLYWCH2	+	NCBP3	+	6	2	4	0	6	0	8	0	0	0	0	7	9	0	5	10
BE538518	NSD3	-	CACNB2	+	6	2	4	0	8	0	14	0	0	0	7	0	0	5	12	8
CD105016	NOP58	+	RITA1	+	6	2	4	0	6	0	11	0	0	0	7	0	5	5	0	8
BE743436	UBAC2	+	MYOF	+	5	1	4	0	0	0	0	0	5	0	0	5	0	5	10	5
CF457074	ND6	+	CYTB	+	5	1	4	0	0	0	8	0	0	0	0	18	11	8	15	0
BG288169	ATP2B1	-	SLC25A14	-	4	0	4	0	0	0	0	0	0	0	6	0	9	0	6	8
AA453717	RNA45SN3	+	RNA45SN1	+	12	7	5	42	21	9	23	56	50	44	25	5	30	17	0	18
BE614682	ATP6V1F	+	FTO	-	12	7	5	18	26	17	41	8	14	11	13	0	12	16	19	7
BE785933	COX7A2	-	INTS6-AS1	-	12	7	5	9	17	10	28	18	11	10	11	5	0	5	11	7
BE881522	PSAP	-	LOC107985141	-	12	7	5	97	137	9	166	45	58	64	120	27	38	0	43	17
BF685281	NDUFB2	+	PTCH2	+	12	7	5	8	13	7	18	8	6	10	10	0	7	8	8	11
BG250249	MAP3K10	+	LOC102724843	+	12	7	5	6	11	5	15	8	8	12	0	9	9	7	14	12
BG340340	MRPL52	+	LINC01442	+	12	7	5	13	25	12	35	16	15	6	19	0	11	7	15	10
BG497795	IFITM2	+	UBE2E2	-	12	7	5	36	17	10	26	14	17	13	10	5	9	28	26	0
BG571577	GRN	+	PLEKHA5	+	12	7	5	63	72	7	35	24	17	30	29	9	14	0	15	10
BI042956	SF3B6	-	LINC01894	+	12	7	5	12	24	10	22	9	5	8	5	0	6	9	15	10
BQ221054	SBNO2	-	RABEP2	-	12	7	5	6	6	7	19	8	6	12	6	6	9	5	13	0
DR005618	ATP5MF-PTCD1	-	TOM1L2	-	12	7	5	17	21	13	45	21	21	19	6	14	8	14	0	19
AL042451	LOC102723759	+	SERBP1	+	12	7	5	11	24	9	54	21	15	11	0	17	21	16	19	18
AV696548	NUP107	-	JDP2	-	12	7	5	104	77	9	41	21	15	45	63	7	15	0	29	9
CA309999	DLEU2	-	RNA45SN1	-	12	7	5	20	22	15	7	15	17	24	15	0	7	10	19	7
EL947044	EVL	+	TRAPPC3	+	12	7	5	19	21	11	10	6	7	10	16	7	19	12	20	0
AA593361	RNA45SN3	+	RNA45SN3	-	11	6	5	34	19	20	15	29	23	0	7	0	17	8	11	19
BC070330	RPL21P28	-	DTL	-	11	6	5	5	17	5	6	0	8	10	0	8	10	7	12	13
BF306995	RPL10AP6	-	SIGLEC11	+	11	6	5	6	14	9	18	0	6	6	7	0	5	5	8	6
BF791679	LIMD1	+	CCDC88C	+	11	6	5	16	21	0	31	13	12	14	30	0	11	27	31	14
BG121686	KLF16	-	ARHGAP5	-	11	6	5	0	20	5	16	11	7	7	0	5	16	9	10	10
BG170487	VAPA	+	TINCR	+	11	6	5	0	25	6	23	5	12	8	11	6	7	0	6	13
BG329028	RPL27AP6	-	AC112770.1	+	11	6	5	5	9	14	16	9	8	0	6	0	9	7	12	12
BG613408	RPL27A	+	MGA	+	11	6	5	5	11	13	12	6	0	5	7	8	7	0	13	9
BP306452	ACP5	-	ASXL1	+	11	6	5	13	10	11	34	15	11	0	0	5	5	12	25	11
CA455655	SERINC3	-	DRG1	-	11	6	5	7	7	0	12	8	5	8	7	0	6	16	5	6
BX280033	KIAA1671	+	COG8	+	11	6	5	14	18	11	30	16	9	0	11	0	8	9	16	5
AI865529	CD74	+	RNA45SN2	-	10	5	5	9	8	0	5	5	0	6	9	0	8	10	5	11
BM544898	RPL23AP53	-	RHOBTB3	+	10	5	5	19	0	19	6	5	0	9	11	7	5	0	11	17
BM806019	ZNF385A	-	FAM184B	-	10	5	5	21	28	0	18	13	0	20	20	9	14	0	16	14
BQ312302	HSPA8P5	-	HSPA8	+	10	5	5	9	13	0	46	15	27	0	5	0	10	15	8	5
AA928545	CYTB	-	RNA28SP	-	10	5	5	0	5	0	5	8	5	11	0	7	19	13	15	13
AI039754	SPDYE2	+	POLR2J2	+	10	5	5	12	0	17	0	5	5	9	11	0	9	13	10	14
BE091803	LOC112268284	-	RNA18SP5	-	10	5	5	7	10	0	0	21	11	15	6	0	14	5	6	5
BF984122	RPS5	+	CBFB	-	10	5	5	11	11	38	0	0	13	5	17	17	71	16	35	0
BG291657	MGAT4A	-	DMGDH	+	10	5	5	0	6	5	19	0	6	5	0	8	15	9	7	16
BI771029	OAZ2	-	MKRN2	-	10	5	5	13	37	11	25	0	0	5	10	7	7	17	17	0
CD522920	TRIM11	-	LOC284930	+	10	5	5	10	15	9	25	0	5	0	13	0	17	16	8	9
AK130402	EXT1	-	FAM177A1	+	10	5	5	11	5	17	0	0	5	9	11	5	10	0	13	20
DB356996	EEF1A1	+	EEF1A1P6	+	9	4	5	0	0	8	14	0	5	10	6	0	11	10	11	5
AK000264	MEPCE	+	POLDIP3	-	9	4	5	6	0	0	14	0	5	5	10	0	9	18	13	9
BE396147	FXYD5	+	MAGT1	+	9	4	5	6	22	0	13	0	5	0	9	0	10	6	8	9
BE882004	TRAPPC4	+	AP1M2	-	9	4	5	0	8	0	18	15	13	0	0	7	11	17	11	19
BG111686	PTMAP9	+	AC136431.1	+	9	4	5	5	5	0	6	5	0	0	5	6	10	0	12	5
BG121591	DDX49	+	ATF1	-	9	4	5	8	11	0	31	0	14	0	0	6	14	7	13	7
BI908263	DDX49	+	LINC02343	+	9	4	5	7	6	0	17	0	0	9	10	6	9	7	14	0
BU535926	RAE1	+	WWOX	-	9	4	5	0	11	10	29	6	0	0	8	0	10	8	23	10
CQ412967	ARFRP1	-	OSBP2	-	9	4	5	0	6	10	8	9	0	0	14	0	9	12	8	22
DW448041	SBDSP1	+	LINC02343	+	9	4	5	0	0	10	10	5	0	5	10	5	10	9	5	0
BI769375	SH2D3C	-	ZNF566	+	8	3	5	8	12	0	0	6	0	0	10	7	9	0	13	6
AV722543	TRAPPC9	-	SIAH2-AS1	-	7	2	5	0	0	6	12	0	0	0	8	0	6	7	6	15
EL945707	ITPKB	-	SIAH1	+	7	2	5	0	17	0	19	0	0	0	6	0	17	16	7	5
BG205800	DPM1	-	LINC01490	+	6	1	5	0	0	0	19	0	0	0	6	0	11	9	6	8
AV749214	MTRF1L	+	RNA45SN2	-	13	7	6	115	131	99	111	97	102	78	75	21	76	54	50	79
BE249914	RPS9P2	+	XPNPEP3	-	13	7	6	27	52	22	71	21	18	43	27	25	51	26	55	33
BG055138	MTPN	+	LUZP6	+	13	7	6	8	31	16	40	23	5	22	23	15	9	17	26	11
BP381856	MMD	-	FAT3	+	13	7	6	44	14	12	39	11	43	21	10	15	17	8	12	5
BX507428	RNA45SN2	+	RNA45SN1	+	13	7	6	67	93	28	65	61	58	75	28	13	47	35	56	29
CV326837	RNA45SN2	+	RNA45SN1	+	13	7	6	1837	1226	825	953	1434	1614	1376	977	341	1018	608	603	1046
CV327411	RNA45SN3	+	RNA45SN1	+	13	7	6	32	10	5	12	33	25	15	22	16	7	13	6	9
EL947119	ATP6V0D1	-	NEUROD2	-	13	7	6	138	254	79	244	129	70	231	85	85	86	94	138	66
AI252162	RPL14	+	NBEAP3	+	13	7	6	114	177	173	336	101	86	62	77	110	248	133	249	159
AI267918	PPP1CA	-	UBE2H	-	13	7	6	148	234	95	287	104	113	101	184	87	134	175	182	118
AL037644	MYL6	+	ZNF331	-	13	7	6	196	328	184	444	241	241	195	129	82	172	166	145	145
AV652167	NDUFAF8	+	NF1	-	13	7	6	29	57	45	59	33	25	40	22	26	54	34	37	32
AV654633	NINJ1	-	GRM8	+	13	7	6	67	76	16	15	18	8	35	30	29	34	9	31	13
AV682297	COX5B	+	PPHLN1	+	13	7	6	299	343	230	466	248	230	181	147	128	171	149	167	119
AV682333	MAP2K7	+	NBPF14	-	13	7	6	12	26	10	25	16	5	7	16	16	9	20	21	11
AV702147	CUTA	-	SPPL3	+	13	7	6	88	138	135	182	119	88	29	70	72	142	105	110	91
AV703495	CUTA	-	HOXC13	-	13	7	6	26	45	10	87	47	27	11	17	7	30	25	52	30
AV711184	SLC25A6	-	TUBB8B	+	13	7	6	40	61	53	107	33	14	58	78	39	68	45	99	43
AV711355	EIF6	-	EVL	-	13	7	6	103	151	74	189	77	56	119	76	58	75	91	121	64
AV713821	S100A4	-	AL157788.1	+	13	7	6	296	432	159	417	208	141	249	189	119	101	120	137	113
AV714391	AIF1	+	ZMYND8	+	13	7	6	175	170	51	114	51	39	227	142	85	63	41	140	47
AV715890	ENO1	-	AC022523.1	+	13	7	6	60	150	69	210	46	49	56	59	37	64	41	100	40
AV722551	TNFRSF14	+	USP50	-	13	7	6	37	67	54	98	28	26	39	58	56	64	65	79	75
AV728012	RNF187	+	RRP36	-	13	7	6	60	108	52	175	56	72	53	64	49	112	125	125	74
AV734752	FOLR2	+	LOC339192	-	13	7	6	18	30	20	36	28	42	24	25	8	21	18	36	18
AV737685	RPL18	-	PPP6R2	-	13	7	6	83	140	134	241	73	103	73	104	105	256	97	229	186
AV759481	SLC25A6	-	FAF2	-	13	7	6	41	65	22	71	32	10	48	54	39	46	43	68	42
AW274179	FCGRT	+	PSEN1	-	13	7	6	244	283	59	203	102	91	282	305	133	159	51	192	84
AW302676	EIF3K	+	RNF185	+	13	7	6	21	33	24	62	23	16	32	26	38	40	26	53	36
AW955650	ZNF444	+	SGMS1	+	13	7	6	12	23	9	37	24	13	10	20	5	21	14	22	18
AY208299	RPS15A	-	EVL	-	13	7	6	191	342	254	473	241	157	123	120	124	291	161	230	196
BC002346	CLK2	-	CHTOP	+	13	7	6	6	18	22	29	13	5	12	14	20	32	13	41	27
BD310714	MRPS18B	+	LOC101927531	-	13	7	6	17	38	19	58	33	27	7	20	14	18	16	22	17
BE139381	EIF3CL	-	CCDC57	-	13	7	6	21	48	62	157	40	46	50	99	89	63	72	103	62
BE255995	TMEM160	-	C19orf44	+	13	7	6	27	38	28	47	26	18	9	21	18	20	32	29	19
BE259511	NDUFS5	+	LOC101927521	-	13	7	6	59	123	47	198	95	62	105	60	39	38	57	69	74
BE280118	LOC105378179	-	E2F2	-	13	7	6	49	39	19	64	55	40	36	40	9	7	33	24	23
BE281517	RPS17	-	MFHAS1	+	13	7	6	41	72	58	106	37	65	26	57	39	73	62	73	59
BE383684	RPL28	+	FECH	+	13	7	6	28	62	22	85	30	29	19	15	13	40	39	37	29
BE467261	FGFR1	+	TCTEX1D2	+	13	7	6	22	18	45	20	8	7	16	34	11	15	8	27	34
BE513521	RPL27A	+	LOC101928622	-	13	7	6	43	59	73	107	28	49	38	42	28	65	40	66	79
BE540164	DAP	-	CACNA1A	-	13	7	6	34	53	18	56	15	22	36	22	19	25	18	22	18
BE614068	CAPZA1	+	EIF3J	-	13	7	6	84	130	49	160	54	56	33	44	39	46	56	74	40
BE616377	MRPL54	+	SCML2	+	13	7	6	27	37	30	63	25	26	28	24	16	29	16	21	23
BE619124	UQCRB	-	ZFR	+	13	7	6	59	98	55	136	55	37	35	37	28	74	37	55	83
BE734405	RPLP2	+	DSCAM	+	13	7	6	241	368	302	722	188	186	247	262	257	477	340	487	349
BE778164	RPL8	-	SORL1	-	13	7	6	808	1475	1259	3306	1122	622	1125	1052	921	1570	964	2219	1635
BE783819	ILF2	-	POM121C	+	13	7	6	16	32	19	40	22	23	5	20	17	14	22	17	16
BE787951	PFDN5	+	FOXP1	-	13	7	6	108	115	104	134	48	53	72	104	48	106	67	118	123
BE795754	EIF3G	-	LINGO2	+	13	7	6	158	198	60	301	119	132	187	139	64	305	398	261	137
BE875346	RPS5	+	SWI5	-	13	7	6	70	163	33	534	169	77	57	111	96	75	142	299	321
BE875537	S100A4	-	DOCK11	+	13	7	6	58	96	22	54	25	21	25	16	16	15	26	17	16
BE877999	CANX	+	HPS4	+	13	7	6	69	121	55	158	92	53	34	64	53	57	78	73	61
BE883285	CENPX	-	NXN	+	13	7	6	13	22	6	30	15	11	7	16	7	22	14	29	12
BE889897	TUBA1A	-	EDA	-	13	7	6	33	43	29	96	30	11	82	36	28	42	41	74	46
BE897576	PFDN5	+	ASCC1	+	13	7	6	160	189	136	276	90	98	108	119	128	208	155	235	196
BE904359	RPLP2	+	BMERB1	-	13	7	6	236	361	303	784	198	148	227	266	238	512	340	523	378
BF026162	SF1	-	GXYLT1P5	+	13	7	6	10	9	18	23	11	9	9	8	7	14	17	10	9
BF027299	UQCRQ	+	ARHGEF12	+	13	7	6	50	90	45	124	88	39	20	31	33	41	29	41	28
BF184078	GIGYF1	-	DGKZ	-	13	7	6	18	19	17	30	19	8	8	16	6	41	23	41	44
BF245895	RNF40	+	TTLL1	+	13	7	6	36	44	13	58	24	20	17	37	6	17	27	32	22
BF313748	RPS5	+	MARK2	+	13	7	6	302	609	324	1440	546	302	284	446	463	839	524	1190	1048
BF340231	DAD1	-	GAB1	-	13	7	6	19	30	7	38	20	25	14	6	12	9	8	9	6
BF343631	ACTG1	-	LINC00824	-	13	7	6	93	194	75	309	136	123	114	121	80	134	119	205	131
BF528721	CTSD	-	POM121C	+	13	7	6	844	1348	308	1025	346	293	391	386	187	189	229	246	182
BF663041	MYO1G	-	TMTC2	-	13	7	6	118	152	68	121	66	43	102	120	54	70	96	116	82
BF669368	IFITM3	-	PARGP1-AGAP4	+	13	7	6	1762	904	147	438	579	913	181	36	45	67	70	227	32
BF677906	RPS20	-	ADAP2	+	13	7	6	12	13	13	32	6	9	13	10	9	17	11	22	20
BF678405	COX7A2	-	FANCA	+	13	7	6	25	61	28	103	54	34	26	13	16	17	18	32	26
BF681658	LDHB	-	LOC101927400	+	13	7	6	24	45	30	143	38	24	15	17	30	98	39	94	64
BF686768	PFDN5	+	VPS13B	-	13	7	6	59	77	57	99	32	41	41	46	23	48	39	61	50
BF749501	PSMB1	-	LOC101929667	+	13	7	6	27	64	37	80	53	23	20	19	14	34	36	62	18
BF796243	USF2	+	SOX5	+	13	7	6	29	28	13	49	13	10	9	20	13	24	32	25	25
BF874572	UQCR10	+	FOXP1	+	13	7	6	103	175	96	252	118	125	73	45	36	69	53	64	55
BF927128	L3MBTL2	+	VPS13B	-	13	7	6	14	25	17	31	17	13	5	13	5	21	9	20	22
BF966039	RPS14	-	LOC105374553	+	13	7	6	9	32	35	58	21	16	16	27	16	53	17	37	23
BG026294	AIP	+	LINC00385	-	13	7	6	170	265	126	401	142	150	73	163	121	241	193	314	197
BG033196	SDCBP	+	MME	-	13	7	6	37	56	8	33	26	9	29	32	14	24	15	19	9
BG035215	NACA	-	ATP8B1	+	13	7	6	64	87	74	118	39	32	66	54	74	88	72	125	84
BG107910	PPP3CB	-	NPTN	+	13	7	6	43	40	48	68	18	35	18	34	21	39	35	51	41
BG109835	CALM1	+	ZNF835	-	13	7	6	30	43	25	100	37	15	25	31	27	42	70	74	56
BG114432	FAM168B	-	ADA2	-	13	7	6	10	20	9	22	10	11	12	31	9	18	18	7	11
BG170484	RPS8	+	SUMO1	-	13	7	6	326	598	524	1239	438	353	338	409	402	854	461	897	715
BG179124	CBX3	+	TRAPPC10	-	13	7	6	28	34	22	49	23	14	12	23	12	38	11	32	31
BG249994	CKLF	+	OSBPL2	-	13	7	6	66	156	59	178	60	61	83	60	64	87	86	97	63
BG250114	RUVBL2	+	LOC107985697	-	13	7	6	58	133	65	250	140	72	62	56	47	65	87	109	59
BG250224	SLC39A7	+	LOC105372440	+	13	7	6	6	33	7	27	26	14	6	10	9	18	18	30	8
BG250823	RPL27A	+	RBL1	-	13	7	6	5	9	17	19	7	5	7	7	12	17	6	13	13
BG256219	VPS51	+	RAP1B	-	13	7	6	57	120	99	222	82	46	93	125	84	178	144	200	179
BG261093	YWHAZP3	+	PPT2-EGFL8	+	13	7	6	33	45	34	84	36	30	38	34	18	35	49	65	40
BG281353	S100A10	-	TSPAN9	-	13	7	6	262	320	134	365	118	174	179	176	90	160	108	169	104
BG282067	RPS16	-	UGCG	+	13	7	6	126	185	180	433	145	106	130	107	125	308	191	267	308
BG291913	SQSTM1	+	STOML3	-	13	7	6	45	57	35	109	46	29	37	48	28	47	46	85	30
BG337319	PAXX	+	LINC01707	-	13	7	6	53	74	48	91	37	19	28	50	34	101	85	79	99
BG341284	CHMP6	+	TEAD1	-	13	7	6	21	16	5	27	20	13	21	30	14	28	11	33	7
BG342128	RPS11P5	+	LOC107986355	-	13	7	6	37	68	46	94	36	29	36	48	26	61	61	76	49
BG391463	ADA	-	ZFAND3	-	13	7	6	57	73	30	84	45	48	17	38	35	51	78	80	45
BG403919	LSM10	-	PRDM11	+	13	7	6	46	52	18	53	34	22	14	26	19	42	48	36	21
BG419736	RPL35	-	LOC642846	+	13	7	6	609	895	657	1525	532	611	398	545	471	944	605	829	893
BG420161	NAA10	-	DEPDC5	-	13	7	6	38	55	22	59	18	16	27	33	14	45	23	21	41
BG435191	AHNAK	-	PHLDB3	+	13	7	6	115	238	70	225	79	62	130	214	135	174	188	195	247
BG476163	ENO1	-	CRISP3	+	13	7	6	66	95	42	149	61	46	86	33	31	41	32	59	35
BG492756	ATP5PF	-	MAP2K1	-	13	7	6	26	61	10	87	44	30	32	10	13	18	32	14	21
BG574618	RAB5IF	+	LOC105370866	+	13	7	6	29	100	13	59	36	25	26	19	18	10	26	18	7
BG574803	NDUFB7	-	SPIRE2	-	13	7	6	38	74	24	95	25	24	25	35	16	39	29	24	17
BG574928	ALDOA	+	GTF2IRD2	-	13	7	6	16	22	22	40	16	11	16	12	17	16	14	19	8
BG576165	NDUFB8	-	CARS1	-	13	7	6	91	207	73	234	106	101	78	57	70	106	82	87	77
BG610950	IFITM2	+	LINC01726	+	13	7	6	48	28	13	61	23	35	27	11	18	17	36	25	9
BG622367	MRPL51	-	ZNF414	+	13	7	6	32	77	57	83	46	47	22	31	17	34	32	38	28
BG716016	ATP5ME	-	GNG7	+	13	7	6	160	212	143	351	155	130	65	64	68	111	112	81	87
BG756051	C19orf53	+	FAT3	-	13	7	6	55	126	89	222	63	57	45	60	67	100	82	76	52
BG759947	NDUFS5	+	LOC107984355	-	13	7	6	9	20	16	30	16	16	11	10	8	12	6	10	16
BG774807	RPS16	-	SEC14L5	-	13	7	6	43	81	80	126	54	48	51	39	56	116	66	107	95
BG818881	VPS4A	+	KLF12	-	13	7	6	31	42	18	43	16	15	20	17	8	40	22	43	32
BG924406	VIM	+	P4HA3	-	13	7	6	204	296	118	321	133	82	128	155	81	186	98	204	125
BG941034	EIF3K	+	ACTN4	+	13	7	6	114	178	102	223	116	82	64	88	84	107	64	131	88
BI001455	BAG6	-	FAM53C	+	13	7	6	26	64	52	79	21	29	28	41	30	48	49	93	47
BI001714	TMEM179B	+	DGKZ	-	13	7	6	39	74	49	85	47	24	28	51	24	32	25	42	28
BI042859	RHOG	-	PGAP2	-	13	7	6	223	372	78	347	119	136	204	142	88	141	119	210	103
BI088929	RPS20	-	AGBL1	-	13	7	6	239	357	380	639	195	201	160	243	217	609	256	481	451
BI094435	HINT1	-	FIG4	-	13	7	6	29	54	49	181	77	50	23	44	36	73	46	67	55
BI115413	UBA52	+	EML5	+	13	7	6	124	171	106	209	78	81	58	92	65	148	62	122	110
BI196742	CYBA	-	KIF16B	+	13	7	6	951	1280	222	583	314	450	394	598	387	497	313	301	228
BI200024	SKP1	-	RBFOX1	+	13	7	6	21	53	33	84	30	11	15	19	23	30	24	49	29
BI223030	HDGF	-	FRMD5	+	13	7	6	22	34	16	49	18	16	21	19	19	17	23	34	20
BI518629	CAPNS1	+	NTRK3	+	13	7	6	90	118	36	136	63	53	85	84	66	74	91	102	78
BI752700	RPS28	+	MIR4300HG	+	13	7	6	265	391	397	791	291	248	189	223	200	444	293	439	406
BI755332	CHKB-CPT1B	-	POM121C	+	13	7	6	98	109	71	104	71	78	48	123	67	125	137	123	116
BI759156	KLRB1	-	CHST8	-	13	7	6	39	42	19	39	13	11	26	48	51	78	146	85	103
BI760777	FBXL15	+	LOC101927200	+	13	7	6	29	27	17	40	19	15	21	29	17	35	32	39	23
BI764595	RPL18	-	GNG7	+	13	7	6	10	22	24	51	9	16	13	21	22	49	18	38	22
BI771297	NDUFS6	+	MTERF3	+	13	7	6	72	143	68	209	96	86	63	61	35	75	60	79	59
BI820712	CTSH	-	NELL1	-	13	7	6	30	107	27	80	52	54	56	37	31	41	17	23	11
BI820987	STAB1	+	CHEK2	-	13	7	6	92	113	28	81	49	29	95	35	20	11	12	25	8
BI823849	RTF2	+	AARS1	+	13	7	6	25	37	16	44	17	15	23	29	14	18	11	33	15
BI828254	HVCN1	-	TRMT11	-	13	7	6	5	14	12	13	8	6	14	18	14	19	10	36	21
BI829438	BAG1	-	LOC105370194	+	13	7	6	22	40	10	45	17	9	21	12	12	17	29	35	16
BI834077	SNRPD2	-	CDH18	-	13	7	6	16	80	35	89	28	37	19	15	21	43	33	62	31
BI837398	RPL35A	+	MRPS31	+	13	7	6	134	225	245	395	146	139	104	139	112	290	133	255	202
BI906383	CD52	+	ZNF69	+	13	7	6	350	524	405	1270	338	354	358	427	486	731	466	565	541
BI908070	CHMP6	+	UBE2J1	-	13	7	6	5	27	5	18	15	18	13	12	12	22	12	21	19
BI912068	HBA1	+	IQCE	-	13	7	6	380	510	1037	4228	241	212	596	389	995	388	225	490	2327
BI915013	GNB2	+	RHPN2P1	+	13	7	6	84	98	23	103	31	23	61	66	48	41	42	80	31
BI918140	SNHG6	-	STK32B	-	13	7	6	25	31	25	48	17	15	19	15	14	32	24	52	36
BM013559	PUF60	-	CTIF	+	13	7	6	23	63	39	98	39	19	13	33	26	48	40	50	35
BM013845	BTG1	-	ST18	+	13	7	6	100	135	100	173	36	95	72	142	106	210	178	259	188
BM013932	HSD17B10	-	AP4S1	-	13	7	6	30	40	40	77	63	34	22	42	22	27	15	46	23
BM051706	RPL27AP6	-	AC137770.1	+	13	7	6	755	938	580	1542	523	417	675	548	397	802	805	820	729
BM470647	LGALS1	+	STRAP	+	13	7	6	192	286	98	368	137	166	144	77	40	28	58	52	36
BM918850	NDUFA11	-	NBEAP3	+	13	7	6	41	76	51	114	71	41	43	35	34	49	43	55	29
BM920639	ATP6V0C	+	CACNA1B	-	13	7	6	87	118	26	102	45	41	54	60	27	47	33	73	55
BP273684	PLAAT4	+	NRG1	-	13	7	6	108	141	125	263	74	74	67	62	106	162	191	149	191
BP273953	TOMM7	-	ADGRE2	-	13	7	6	113	192	155	494	74	137	146	137	136	309	236	316	222
BP316283	GLIPR2	+	COPE	-	13	7	6	19	35	11	34	6	10	32	23	11	15	9	22	14
BP380016	PNRC1	+	AF130359.1	+	13	7	6	28	41	30	53	11	8	27	35	29	34	24	55	26
BP388472	DPP7	-	SHOC2	-	13	7	6	70	81	51	96	37	31	58	79	41	76	68	90	57
BQ064713	RPS2	-	LOC105369710	-	13	7	6	14	27	25	66	30	7	17	32	26	54	26	49	42
BU181049	SNRPD2	-	C2orf74	+	13	7	6	57	79	57	167	61	52	21	38	35	76	51	59	51
BU189527	PSMA7	-	FDX1	+	13	7	6	30	73	27	114	36	44	25	26	23	21	38	31	21
BU535778	CSE1L	+	EFCAB6	-	13	7	6	5	29	26	65	22	19	5	18	11	20	7	21	23
BU539918	SKP1	-	GMDS	+	13	7	6	37	33	35	74	19	22	14	12	18	26	25	43	13
BU564700	CORO1B	-	DPY19L1	+	13	7	6	205	341	237	528	182	137	38	149	136	316	280	278	244
BU566223	RPS28	+	LINC00571	+	13	7	6	64	102	126	202	71	82	67	60	40	140	77	112	103
BU587365	ARF5	+	GEMIN7	+	13	7	6	50	65	46	53	36	21	33	38	29	44	41	48	53
BU588018	RPS8	+	ZNF627	+	13	7	6	985	1819	1425	3854	1230	804	1063	1165	1118	2360	1346	2651	1983
BU590045	BCAP31	-	RBFOX1	-	13	7	6	60	80	48	103	43	26	38	34	18	39	41	41	31
BU601008	BSG	+	BPIFC	+	13	7	6	77	121	60	90	55	42	22	37	25	42	39	47	41
BU851944	NAA50	-	NCAM1	+	13	7	6	17	20	16	56	11	12	9	6	17	8	15	27	27
BU954757	RPS17P16	+	RP3-468K18.5	-	13	7	6	235	412	337	751	303	236	220	243	227	367	420	587	410
BU960326	RBX1	+	GRIN2B	+	13	7	6	106	190	71	163	129	104	44	64	50	84	94	88	71
BU963550	HMGN3	-	PTPRD	+	13	7	6	6	20	16	30	22	18	5	17	10	38	16	43	39
BX496909	RNA45SN1	+	RNR2	+	13	7	6	392	474	151	355	242	268	504	378	178	652	439	299	368
CA334935	RPS19	+	OOEP	-	13	7	6	1199	1937	1614	3476	1168	1436	911	1207	1161	2306	1499	2393	1779
CA335313	RPS19	+	RAB39A	+	13	7	6	23	31	50	92	17	43	35	45	34	60	39	56	40
CA336960	COPE	-	ENG	-	13	7	6	173	228	134	281	187	121	98	124	48	140	95	155	76
CB047385	PARP14	+	AC005537.1	-	13	7	6	34	19	78	15	5	8	19	22	17	26	18	30	32
CD047963	LAMTOR4	+	LINC01580	+	13	7	6	165	345	159	396	150	123	257	226	166	250	163	281	181
CD050462	RPS14	-	AFF4	-	13	7	6	15	34	30	39	15	6	14	17	18	39	13	26	18
CD050579	UBA52	+	LOC100506474	+	13	7	6	246	405	262	608	270	196	240	259	239	472	306	453	340
CD107733	ATP6V0B	+	ABCG5	-	13	7	6	99	172	80	196	86	74	113	93	48	68	53	93	52
CD238621	ARPC5L	+	LOC105370328	-	13	7	6	36	66	27	77	34	25	8	33	26	21	34	23	26
CD248846	IFITM2	+	DLGAP1-AS3	+	13	7	6	327	246	115	310	166	185	140	169	88	99	237	233	108
CD386260	RPL27A	+	INPP5J	+	13	7	6	47	55	48	107	25	24	18	32	31	65	35	57	66
CD386556	SNRPF	+	EPHA10	+	13	7	6	37	64	45	109	56	57	22	32	33	60	19	39	40
CD387596	FDFT1	+	LOC107985661	-	13	7	6	10	19	14	27	12	15	7	9	5	9	9	16	12
CD520087	TAF15	+	GPM6B	+	13	7	6	89	111	117	200	60	59	76	119	61	119	115	169	124
CD641026	MYL6	+	ZNF331	-	13	7	6	390	577	283	756	371	328	263	222	156	225	250	341	301
CD641572	CDK2AP2	-	GH-LCR	+	13	7	6	30	53	26	113	36	49	14	14	11	27	44	25	31
CD678197	TSPAN3	-	IGF2R	-	13	7	6	11	25	11	38	11	7	8	11	14	17	9	22	14
CD699367	RNA45SN2	+	RNR2	+	13	7	6	29	52	27	87	37	50	44	20	16	53	48	29	27
CK823371	BAD	-	PHACTR4	-	13	7	6	26	46	23	63	20	15	13	17	24	30	31	37	31
CN427980	PSENEN	+	CTDP1	-	13	7	6	40	70	42	88	50	23	51	45	25	46	35	35	29
CR749544	MAP4	-	EVA1C	+	13	7	6	10	15	14	32	16	7	9	10	12	16	23	28	20
DB349699	NXPE3	-	MAN1C1	-	13	7	6	16	21	24	18	8	7	21	20	11	20	23	14	18
DW437683	RNA45SN2	+	CDH1	+	13	7	6	40	18	13	63	27	5	18	6	10	15	20	37	14
EL949812	LOC100287430	-	TTC28	+	13	7	6	121	189	172	248	77	79	95	139	132	414	125	283	178
EL950746	RPL28	+	CHODL	+	13	7	6	225	320	203	513	244	231	169	172	119	315	211	297	230
EL951349	NDUFB2	+	COG5	-	13	7	6	20	32	29	31	16	12	17	13	7	17	12	10	6
EL951482	CAPNS1	+	NRG1	-	13	7	6	241	359	163	317	170	146	151	227	112	156	183	188	141
EL953359	COX3	+	CCDC192	-	13	7	6	10	16	7	19	14	6	5	17	11	21	12	42	23
F32718	SNRPD2	-	AL139035.2	-	13	7	6	14	46	18	52	15	9	5	12	15	25	21	30	26
HY340083	TRAPPC6A	-	DNAJC18	-	13	7	6	31	47	41	105	36	24	42	68	41	95	65	82	84
AA176981	ZNF704	-	SSU72	+	13	7	6	85	165	58	154	89	74	71	59	67	104	56	90	83
AV750562	LOC285442	-	RNA45SN1	-	13	7	6	57	64	55	66	46	68	44	40	8	31	15	20	39
AW265415	RNR2	+	MTRNR2L1	-	13	7	6	85	46	41	57	68	130	12	62	18	35	32	64	29
BF748880	RNA28SP	-	RNA45SN2	-	13	7	6	110	100	33	65	138	166	171	98	40	106	59	36	69
BM144917	WFDC1	+	LGALS9	-	13	7	6	107	89	26	47	51	36	53	70	30	27	22	33	17
BM145001	RAD54L2	+	TAF7	+	13	7	6	19	37	13	67	5	12	13	30	25	30	30	30	28
BM145912	PBRM1	-	STAB1	-	13	7	6	133	144	24	100	70	42	92	39	27	16	7	23	7
BX472825	DMD	+	XPO1	+	13	7	6	10	29	5	34	20	15	14	31	10	27	22	26	28
CV363870	RNA18SP5	-	RNA45SN2	-	13	7	6	21	42	12	47	38	20	42	20	18	25	34	40	38
BG283810	RPUSD1	-	LOC105376899	+	12	6	6	19	0	9	32	21	8	21	6	11	13	23	18	11
CA335443	RNA45SN1	+	RPL13	+	12	6	6	0	21	5	25	12	6	9	8	5	23	5	35	19
AV699124	MTMR14	+	KLC1	-	12	6	6	16	14	9	9	0	11	11	13	8	8	5	16	12
BE394518	CD320	-	RAPGEF2	+	12	6	6	15	20	9	54	12	17	0	7	10	13	13	10	9
BF342844	RAD21	-	WDR76	+	12	6	6	16	11	8	27	14	7	0	17	15	21	19	14	21
BF572393	RNF181	+	CCDC130	+	12	6	6	10	16	6	25	14	0	12	6	6	10	7	7	8
BF875199	RNA45SN2	+	RNA18SP5	+	12	6	6	9	15	0	22	32	21	25	13	7	11	7	11	7
BG031485	PARL	-	LRP12	+	12	6	6	20	17	10	26	13	0	22	12	8	9	18	27	16
BG257763	TRMT61A	+	TMEM211	-	12	6	6	13	8	7	17	6	0	10	16	6	12	12	22	9
BG573923	LITAF	-	TCF20	+	12	6	6	22	12	15	36	15	16	0	20	18	16	27	18	19
BG740242	CNOT11	+	WDR76	+	12	6	6	8	26	12	31	7	7	0	9	11	9	12	17	14
BG912103	NOLC1	+	TCF12	-	12	6	6	5	7	6	10	0	12	12	9	5	21	12	14	15
BI763609	MSRB2	+	TRAPPC8	+	12	6	6	24	27	0	12	9	11	35	11	8	10	9	14	7
BI765534	POP4	+	PPP6R2	-	12	6	6	15	23	9	13	17	11	0	10	10	10	5	9	7
BI767124	LDLRAP1	+	PRPSAP1	-	12	6	6	5	33	10	68	14	22	0	28	15	73	42	99	41
BI772401	PHB	-	SEPTIN3	+	12	6	6	5	16	9	21	6	11	0	9	7	18	10	21	14
BI856815	BTF3	+	SHANK2	+	12	6	6	18	20	14	34	7	13	0	15	6	23	10	31	31
BI859184	H3-3B	-	AC010931.3	+	12	6	6	21	28	0	27	7	18	11	32	5	19	8	15	5
BM451951	ATP6V1G1	+	FXN	+	12	6	6	14	24	13	20	0	5	17	24	8	36	19	18	15
DA572235	LOC102723930	+	FAM234A	+	12	6	6	11	9	7	13	0	7	12	12	12	12	8	5	9
AW276920	IQCG	-	RPL35A	+	12	6	6	10	12	0	15	7	14	5	11	12	38	19	7	7
BE874398	COX2	+	ABCB7	+	12	6	6	14	15	0	22	8	5	9	11	24	25	16	37	26
DB289786	ZNF254	+	MYH11	-	12	6	6	20	23	21	7	0	5	6	8	13	12	12	16	7
HY276037	EEF1G	-	STMN1	+	12	6	6	0	36	12	57	30	13	5	10	9	14	11	19	14
AV693660	RNA45SN3	+	TMSB4XP8	-	11	5	6	5	11	0	18	11	0	25	6	12	21	6	11	6
AV704388	RNA45SN2	+	TMSB4X	+	11	5	6	6	15	0	10	0	13	22	7	6	8	9	11	7
CB857550	RNA45SN2	+	RPL18	-	11	5	6	0	15	5	13	7	0	18	6	9	13	10	20	12
DW424068	RNA45SN2	+	MALAT1	+	11	5	6	8	5	6	9	0	0	20	10	9	9	16	6	12
AL118620	RALGDS	-	TIAM2	+	11	5	6	18	27	10	25	9	0	0	17	18	17	42	28	22
BE741517	LHX4-AS1	-	RP11-146E13.4	+	11	5	6	0	8	13	12	6	6	0	8	5	6	9	6	5
BG260881	WDR77	-	NPIPB9	-	11	5	6	9	10	0	12	13	0	5	8	6	13	10	13	11
BI763978	RPL22	-	SPTBN4	-	11	5	6	12	7	12	21	6	0	0	12	7	38	14	26	18
BI828081	DYRK1B	-	CCDC178	+	11	5	6	10	12	0	13	8	0	9	12	6	13	15	18	13
BI858747	CERS5	-	CDH7	+	11	5	6	9	12	12	11	0	14	0	5	6	9	7	18	6
BM469051	PIGQ	+	LOC107985960	+	11	5	6	12	17	7	6	0	0	7	7	6	6	7	16	10
EC565969	SPINT2	+	LOC107985960	+	11	5	6	0	11	14	38	12	0	21	21	13	13	7	19	5
DW429259	RNR2	+	ND2	+	11	5	6	21	0	0	10	7	17	7	8	9	17	7	9	10
R36210	MEF2A	+	MFAP5	-	11	5	6	11	12	24	19	0	0	18	16	11	13	11	13	23
AL117392	CGGBP1	-	PSMD12	+	10	4	6	8	18	13	21	0	0	0	8	5	13	14	24	13
BG167355	WNK1	+	NBEAP3	+	10	4	6	8	21	12	22	0	0	0	9	5	16	9	15	10
BI517681	RPL28	+	RASGRF2	+	10	4	6	6	8	0	9	0	7	0	5	10	13	8	9	9
BI820988	CRIP2	+	LOC102724715	+	10	4	6	0	9	10	47	9	0	0	6	5	20	6	22	13
CA487792	CLPB	-	CCNH	-	10	4	6	11	14	5	5	0	0	0	15	6	7	6	13	8
CF455772	COX1	+	ABCC4	+	10	4	6	0	6	5	9	6	0	0	5	13	12	9	11	7
BE874554	ND4	+	WWOX	-	7	1	6	0	8	0	0	0	0	0	9	7	15	8	5	9

## Sheet: GSE157240
chimera	chimera_type	gene1	strand1	gene2	strand2	Frequency (n=88)	Healthy freq (n=4)	Res Virus (n=84)	SRR12561102	SRR12561105	SRR12561110	SRR12561111	SRR12561112	SRR12561113	SRR12561114	SRR12561115	SRR12561116	SRR12561117	SRR12561118	SRR12561119	SRR12561120	SRR12561121	SRR12561122	SRR12561123	SRR12561124	SRR12561125	SRR12561126	SRR12561137	SRR12561138	SRR12561142	SRR12561152	SRR12561153	SRR12561154	SRR12561155	SRR12561164	SRR12561165	SRR12561166	SRR12561168	SRR12561172	SRR12561173	SRR12561174	SRR12561175	SRR12561176	SRR12561184	SRR12561185	SRR12561187	SRR12561188	SRR12561189	SRR12561190
DC380887	exon-exon	LOC107984945	+	SMAP2	+	41	0	41	0	0	0	0	26	36	6	10	11	0	11	0	17	15	13	0	0	10	11	0	0	14	9	0	5	0	6	0	0	23	6	0	12	0	0	6	18	26	15	0	0
BM711375	exon-intron	LINC00537	-	CR786580.1	-	35	0	35	0	0	0	0	12	0	0	0	0	0	7	12	5	9	8	12	18	14	14	0	0	0	23	0	7	0	8	0	0	0	23	10	0	0	0	0	34	38	0	0	0
BU960326	exon-intron	RBX1	+	GRIN2B	+	35	0	35	0	0	0	0	0	0	6	0	0	0	5	0	9	7	6	26	0	23	10	0	0	0	13	0	0	0	0	0	0	5	0	0	0	5	9	0	0	10	11	23	0
BE889897	exon-intron	TUBA1A	-	EDA	-	32	0	32	0	0	0	0	5	5	14	14	5	0	0	0	0	0	5	10	0	10	9	0	0	0	0	0	0	0	0	0	0	22	15	0	9	20	0	0	6	23	0	0	0
DA673065	exon-intron	LRRK2-DT	-	LINC02471	-	32	0	32	0	0	0	0	10	0	50	13	7	0	0	0	11	0	0	0	5	10	13	0	0	0	13	0	0	0	14	0	0	0	10	0	0	10	16	0	0	0	0	0	0
HY356078	intron-exon	RP11-463D19.2	+	UBE2W	+	31	0	31	0	0	0	0	0	26	6	0	0	0	0	0	25	0	0	0	7	6	36	0	0	5	28	0	7	0	0	0	0	0	30	0	0	26	0	0	0	0	10	0	0
BF914992	intron-exon	RBFOX2	+	APOL1	+	29	0	29	0	0	0	0	0	5	9	9	7	0	0	0	0	5	5	9	14	0	13	0	0	0	0	0	0	0	6	0	0	0	7	9	0	12	0	6	5	0	8	39	0
AW079347	exon-exon	PDAP1	-	ARPC1B	-	28	0	28	0	0	0	0	0	0	0	8	0	0	0	8	10	0	0	0	0	0	5	0	0	0	14	0	5	0	24	0	6	17	17	7	0	0	0	0	5	0	0	16	0
BQ320529	exon-exon	LOC112268123	-	LOC105370447	-	28	0	28	0	0	0	0	0	5	0	6	18	0	0	6	0	5	0	8	11	5	0	0	0	0	0	0	0	0	5	0	0	0	8	0	0	0	0	0	0	0	0	0	0
BF789908	exon-exon	RAF1	-	MKRN2	-	25	0	25	0	0	0	0	0	6	7	0	0	0	0	6	0	0	0	9	0	5	0	0	0	0	0	0	0	0	16	0	8	0	0	0	0	8	6	0	0	0	0	0	0
HV577871	exon-intron	ING4	-	ACRBP	-	25	0	25	0	0	0	0	7	0	0	0	0	0	0	24	0	0	0	0	9	0	7	0	0	0	0	0	7	0	0	0	0	0	0	14	19	0	12	0	0	0	17	0	0
DA671700	intron-exon	LOC112694746	+	KCNJ15	+	24	0	24	0	0	0	0	0	14	0	37	0	0	9	0	0	0	0	0	0	0	0	0	0	18	0	0	0	0	16	0	0	0	6	0	0	0	15	21	6	37	0	0	0
BF663041	exon-intron	MYO1G	-	TMTC2	-	23	0	23	0	0	0	0	0	7	0	0	0	0	6	7	0	12	5	11	0	5	0	0	0	0	0	0	0	0	0	0	0	0	0	0	0	6	0	0	0	5	8	15	0
CR749544	exon-intron	MAP4	-	EVA1C	+	23	0	23	0	0	0	0	7	0	0	6	0	0	0	13	0	8	0	0	14	0	0	0	0	0	8	0	0	0	0	0	0	5	0	9	6	0	0	0	0	0	6	74	0
BE938852	exon-exon	SYNC	-	RBBP4	-	21	0	21	0	0	0	0	0	51	0	71	144	0	0	0	0	74	0	0	34	35	0	0	0	9	0	0	0	0	0	5	0	0	0	0	26	0	0	0	44	0	0	0	0
AW245486	exon-intron	LOC105379508	-	FP671120.1	-	20	0	20	0	0	0	0	0	20	0	0	0	0	0	0	0	0	0	0	0	7	6	0	0	0	7	0	0	0	0	0	0	0	8	11	8	0	0	0	0	0	0	0	0
BG774807	exon-intron	RPS16	-	SEC14L5	-	20	0	20	0	0	0	0	7	0	0	5	0	0	0	0	0	0	0	0	0	0	0	0	0	0	0	0	0	0	0	0	0	0	6	5	0	9	0	0	0	0	0	40	0
BF025995	exon-intron	CTNNA1	+	MAPK6	-	19	0	19	0	0	0	0	0	6	0	6	0	0	0	8	0	5	0	5	0	7	0	0	0	0	0	0	0	0	0	0	0	0	7	10	0	0	0	7	0	6	5	12	0
DB062132	intron-exon	AGTPBP1	-	LOC101927603	-	19	0	19	0	0	0	0	0	0	5	0	0	0	0	12	0	0	0	7	0	0	7	0	0	6	0	0	0	0	0	0	0	20	0	0	0	0	5	0	0	0	0	0	0
FY212811	exon-exon	IL10RB-DT	-	IFNAR2	-	18	0	18	0	0	0	0	0	0	0	8	0	0	12	0	8	0	6	0	0	5	6	0	0	0	6	0	0	0	0	0	0	0	0	0	0	0	0	12	0	0	0	0	0
MG790286	exon-exon	TRAV12-2	+	TRAJ45	+	18	0	18	0	0	0	0	0	0	0	0	0	0	6	0	0	0	12	8	6	0	0	0	0	0	0	0	0	0	0	0	6	0	0	9	0	16	0	76	6	0	0	124	0
HY276912	exon-exon	PILRB	-	PVRIG2P	-	16	0	16	0	0	0	0	0	0	0	0	13	0	11	8	0	10	5	0	0	0	0	0	0	0	0	0	0	0	6	0	0	0	0	0	0	0	5	0	9	0	0	22	0
Z11220	exon-exon	TRGV9	-	TARP	-	16	0	16	0	0	0	0	0	9	0	0	0	0	76	0	0	0	10	0	0	0	0	0	0	0	0	0	0	0	0	0	0	0	0	0	0	0	0	0	0	0	0	0	0
AI167947	intron-exon	NPEPPS	+	LOC112268184	+	16	0	16	0	0	0	0	0	11	6	0	0	0	0	0	0	0	33	0	0	12	13	0	0	0	0	0	0	0	5	0	0	0	0	0	10	0	10	0	6	0	0	0	0
AI948542	intron-exon	SMG1P3	+	SLC7A5P2	+	16	0	16	0	0	0	0	0	0	0	10	20	0	0	5	0	0	0	0	0	5	0	0	0	0	0	0	0	0	0	0	0	0	0	0	0	0	0	0	10	0	0	0	0
BI766559	intron-exon	MYOSLID-AS1	+	MYOSLID	+	16	0	16	0	0	0	0	18	0	0	42	0	0	5	10	0	6	0	0	0	12	0	0	0	0	0	0	0	0	0	0	0	16	0	0	0	28	0	0	0	44	0	57	0
DN918193	intron-exon	NOCT	+	ELF2	+	16	0	16	0	0	0	0	22	0	5	0	0	0	0	10	0	0	0	0	0	0	6	0	0	0	0	0	0	0	0	0	0	14	0	0	6	0	0	0	13	0	0	0	0
MF536997	intron-exon	HLA-B	-	HLA-C	-	16	0	16	0	0	0	0	0	0	7	0	0	0	0	0	0	0	0	0	0	0	5	0	0	0	0	0	0	0	0	0	6	0	23	0	12	0	0	0	0	0	0	54	0
AW629396	exon-exon	CXCL16	-	MED11	-	15	0	15	0	0	0	0	0	0	0	0	0	0	0	0	0	0	16	16	0	0	5	0	0	0	8	0	6	0	8	0	0	12	0	0	0	0	0	5	0	0	11	0	0
AI432004	exon-intron	IGKC	+	IGK	+	15	0	15	0	0	0	0	0	8	0	0	0	0	0	5	6	0	6	0	0	0	0	0	0	0	0	0	0	0	0	0	0	0	0	0	0	0	0	0	0	0	0	42	0
AV715540	exon-intron	ND4	+	DEPDC5	-	15	0	15	0	0	0	0	0	14	0	0	7	0	0	0	0	0	0	0	0	0	0	0	0	0	0	0	0	0	0	0	0	0	0	0	17	8	0	0	0	10	0	8	0
BG740175	exon-intron	MT2A	+	ATP8B4	+	15	0	15	0	0	0	0	0	0	0	0	0	0	0	0	8	0	0	18	7	0	7	0	0	0	0	0	0	0	0	0	0	0	6	0	0	16	8	0	0	19	14	0	0
BI021588	exon-intron	TRAPPC1	-	LINC00571	+	15	0	15	0	0	0	0	0	0	0	0	0	0	0	0	5	0	0	0	5	0	0	0	0	0	0	0	0	0	0	0	0	0	0	8	0	0	0	0	0	6	0	9	0
CD641026	exon-intron	MYL6	+	ZNF331	-	15	0	15	0	0	0	0	0	0	0	5	0	0	0	0	0	7	0	0	0	5	6	0	0	0	0	0	0	0	0	0	0	0	0	0	0	0	0	0	0	0	0	7	0
JN376461	exon-intron	IGHV4-39	-	IGH	-	15	0	15	0	0	0	0	0	6	0	0	11	0	0	5	0	5	0	0	0	0	0	0	0	0	0	0	0	0	0	0	0	0	0	0	0	0	0	18	0	0	0	34	0
AA860793	exon-exon	PEX10	-	RER1	-	14	0	14	0	0	0	0	12	0	0	7	7	0	13	0	0	11	0	9	0	0	0	0	0	0	0	0	0	0	0	0	0	0	5	0	7	0	0	0	0	0	10	0	0
AL579250	exon-exon	EPHA1	-	ZYX	-	14	0	14	0	0	0	0	0	0	0	5	0	0	5	0	0	0	9	0	0	0	0	0	0	0	0	0	0	0	0	0	0	0	0	0	0	8	0	0	0	7	0	0	0
BQ775579	exon-exon	RANP1	-	RAN	+	14	0	14	0	0	0	0	6	0	0	0	0	0	0	0	0	7	0	12	0	0	0	0	0	0	0	0	0	0	0	0	0	0	0	0	0	0	0	0	0	0	0	22	0
DA795745	exon-exon	PIGBOS1	-	RAB27A	-	14	0	14	0	0	0	0	6	0	0	6	0	0	0	0	6	7	0	0	0	9	6	0	0	0	14	0	0	0	0	0	0	0	0	29	0	0	0	30	0	0	0	0	0
KM004141	exon-exon	TRAV38-1	+	TRAJ48	+	14	0	14	0	0	0	0	0	0	0	0	0	0	0	9	0	6	0	0	0	8	0	0	0	0	0	0	0	0	0	0	0	0	7	0	0	0	0	0	0	0	0	0	0
BE883285	exon-intron	CENPX	-	NXN	+	14	0	14	0	0	0	0	0	0	6	0	0	0	0	0	5	0	0	0	0	0	5	0	0	6	0	0	0	0	0	0	0	0	5	0	0	0	0	5	0	0	0	44	0
DA870057	intron-exon	RP11-324E6.6	-	HCAR2	-	14	0	14	0	0	0	0	0	0	0	0	0	0	0	0	7	0	0	0	0	0	14	0	0	0	0	0	0	0	10	0	0	0	0	0	0	7	0	0	0	0	0	0	0
AB977092	exon-exon	TRAV9-2	+	TRAJ54	+	13	0	13	0	0	0	0	0	6	0	0	0	0	5	19	11	0	0	0	0	0	0	0	0	0	0	0	0	0	0	0	0	0	6	0	0	0	0	0	0	0	0	0	0
AW068214	exon-exon	BUD23	-	BUD23	+	13	0	13	0	0	0	0	0	0	0	0	0	0	7	0	0	0	0	0	0	8	0	0	0	0	10	0	0	0	0	0	0	0	0	0	0	0	0	0	0	0	7	106	0
BG757594	exon-exon	CCDC142	-	MRPL53	-	13	0	13	0	0	0	0	0	0	0	12	7	0	0	8	5	0	0	0	0	0	0	0	0	0	0	0	0	0	0	0	0	0	0	0	0	8	0	0	0	20	9	0	0
BQ720232	exon-exon	HLA-B	-	HLA-C	-	13	0	13	0	0	0	0	0	0	0	0	0	0	0	66	0	0	0	0	0	0	0	0	0	0	0	0	0	0	0	0	0	0	0	0	0	6	0	0	59	10	43	0	0
BG179124	exon-intron	CBX3	+	TRAPPC10	-	13	0	13	0	0	0	0	0	0	0	0	0	0	0	0	0	0	0	0	0	7	8	0	0	0	0	0	0	0	0	0	5	0	0	0	0	0	5	0	0	0	0	0	0
BG613408	exon-intron	RPL27A	+	MGA	+	13	0	13	0	0	0	0	8	0	0	0	10	0	0	5	0	0	0	0	0	0	0	0	0	0	0	0	0	0	0	0	0	0	0	0	0	0	9	0	6	0	8	6	0
CD387596	exon-intron	FDFT1	+	LOC107985661	-	13	0	13	0	0	0	0	0	0	0	0	0	0	9	5	0	0	0	11	7	0	5	0	0	0	0	0	0	0	0	0	0	5	5	0	0	0	0	0	0	0	0	0	0
AI910671	intron-exon	LOC112268138	+	IGHG1	+	13	0	13	0	0	0	0	0	13	0	0	0	0	0	0	0	0	10	0	0	0	0	0	0	0	0	0	0	0	10	0	0	6	0	0	0	0	0	0	6	0	0	0	0
BX282750	intron-exon	TRAV12-3	+	TRAJ8	+	13	0	13	0	0	0	0	0	0	0	0	0	0	0	14	0	0	0	0	0	0	0	0	0	0	0	0	0	0	0	0	0	0	5	17	0	0	0	0	12	0	0	0	0
BX472825	intron-exon	DMD	+	XPO1	+	13	0	13	0	0	0	0	6	0	6	0	0	0	0	0	0	0	6	6	0	6	0	0	0	0	6	0	0	0	0	0	0	7	18	0	5	0	0	0	0	0	0	0	0
BM458813	exon-exon	CAPRIN1	+	HMCES	+	12	0	12	0	0	0	0	0	0	0	0	0	0	0	10	0	0	0	0	0	0	0	0	0	0	0	0	0	0	0	0	0	0	0	0	0	0	0	0	0	0	11	22	0
BP381856	exon-exon	MMD	-	FAT3	+	12	0	12	0	0	0	0	0	0	5	0	0	0	0	0	0	0	0	0	0	12	0	0	0	0	0	0	0	0	0	0	0	0	14	11	0	6	0	13	0	0	0	0	0
FY212377	exon-exon	PPP1R32	-	SDHAF2	-	12	0	12	0	0	0	0	0	0	8	0	0	0	8	0	0	0	0	0	0	0	0	0	0	0	0	0	0	0	0	0	0	5	0	0	0	0	7	0	0	14	0	0	0
AA911511	exon-intron	IGLC3	+	IGL	+	12	0	12	0	0	0	0	0	0	0	0	0	0	0	12	0	0	13	0	10	0	0	0	0	0	0	0	0	0	0	0	0	0	7	0	0	0	0	0	0	0	0	11	0
BI908329	exon-intron	ILKAP	-	LINC00673	+	12	0	12	0	0	0	0	0	0	0	15	14	0	0	5	0	0	5	0	0	0	0	0	0	0	0	0	0	0	0	0	0	0	0	0	0	0	5	5	0	6	0	66	0
BQ331947	exon-intron	IGHG3	-	IGHG1	-	12	0	12	0	0	0	0	0	14	0	0	0	0	0	0	0	0	7	0	0	0	0	0	0	5	0	0	0	0	0	0	0	0	0	0	0	0	0	0	7	0	0	0	0
AB977390	intron-exon	TRAV12-3	+	TRAJ52	+	12	0	12	0	0	0	0	0	0	0	0	0	0	0	8	0	0	0	0	0	0	0	0	0	0	0	0	0	0	7	0	0	0	6	21	0	0	0	0	10	0	0	74	0
AI215862	intron-exon	ABR	+	DUX4L50	-	12	0	12	0	0	0	0	0	10	6	12	0	0	0	0	0	0	0	0	0	0	0	0	0	0	10	0	0	0	11	0	0	0	0	0	0	0	0	0	5	0	0	0	0
DB129273	intron-exon	AL121985.1	+	CD48	+	12	0	12	0	0	0	0	0	5	0	0	0	0	0	0	6	0	0	0	0	0	0	0	0	0	31	0	6	0	0	0	0	0	0	0	0	0	6	0	0	0	0	0	0
Z47375	intron-exon	TRAV12-1	+	TRAJ44	+	12	0	12	0	0	0	0	0	0	0	0	0	0	0	0	0	0	0	0	0	0	0	0	0	0	5	0	0	0	0	0	0	0	0	0	0	0	0	0	0	0	15	5	0
AI655539	exon-exon	ST20-MTHFS	+	ST20-AS1	+	11	0	11	0	0	0	0	0	0	0	0	0	0	0	0	6	0	0	0	0	0	0	0	0	0	0	0	0	0	6	0	0	8	6	30	0	0	14	0	0	0	0	0	0
AI763406	exon-exon	SCNM1	+	VPS72	+	11	0	11	0	0	0	0	0	0	0	0	14	0	0	0	8	0	0	0	0	0	0	0	0	0	0	0	0	0	0	0	0	11	0	13	0	0	0	0	12	0	0	0	0
AI972172	exon-exon	MTPN	+	LUZP6	+	11	0	11	0	0	0	0	0	0	8	0	6	0	5	0	0	0	0	0	0	0	0	0	0	0	0	0	0	0	0	0	0	6	0	0	0	0	0	0	0	0	5	0	0
BX366320	exon-exon	ALOX5AP	+	LINC00398	+	11	0	11	0	0	0	0	0	0	0	0	0	0	0	0	0	0	0	0	0	0	0	0	0	0	0	0	0	0	0	0	0	0	0	0	0	0	0	9	0	0	0	0	0
KM004833	exon-exon	TRAJ36	+	TRAC	+	11	0	11	0	0	0	0	0	0	0	0	10	0	0	6	0	0	0	5	0	0	0	0	0	0	0	0	0	0	5	0	0	0	0	0	14	0	5	0	0	0	0	95	0
AI373213	exon-intron	NPRL3	-	MPG	-	11	0	11	0	0	0	0	0	0	0	0	0	0	0	22	0	0	0	0	26	0	0	0	0	0	0	0	0	0	0	0	0	0	0	0	0	0	0	0	0	0	0	130	0
AI439779	exon-intron	CCDC18	+	CCDC18-AS1	+	11	0	11	0	0	0	0	12	0	0	0	0	0	0	0	0	10	0	0	0	0	0	0	0	0	0	0	0	0	0	0	0	0	0	0	0	0	0	0	0	0	8	0	0
AV716191	exon-intron	SEM1	-	ZNF541	-	11	0	11	0	0	0	0	0	0	0	0	0	0	0	0	0	0	0	5	0	7	0	0	0	0	0	0	0	0	0	0	0	0	5	0	0	0	0	5	0	0	0	0	0
BE378205	exon-intron	SKP1P1	-	RP5-1164C1.2	-	11	0	11	0	0	0	0	0	0	0	11	0	0	0	19	0	0	5	0	0	5	0	0	0	0	0	0	0	0	0	0	0	0	0	0	0	0	5	0	0	0	0	0	0
BF752348	exon-intron	SKP1	-	LOC107985675	+	11	0	11	0	0	0	0	0	0	0	11	0	0	0	0	0	0	0	0	0	8	0	0	0	0	0	0	0	0	0	0	0	0	12	0	5	0	0	0	0	0	0	0	0
BU608453	exon-intron	HERC2	-	HERC2P10	-	11	0	11	0	0	0	0	0	0	0	0	0	0	0	0	10	0	0	10	0	0	0	8	0	0	0	0	0	0	14	0	0	0	0	0	0	0	0	0	0	0	0	0	0
BE828242	exon-exon	IGHG3	-	IGHG1	-	10	0	10	0	0	0	0	0	6	0	0	0	0	0	0	0	0	9	0	0	0	0	0	0	13	0	0	0	0	0	0	0	0	0	0	0	0	0	0	0	0	0	0	0
HY250558	exon-exon	LENG1	-	CNOT3	-	10	0	10	0	0	0	0	0	0	0	0	0	0	0	7	0	0	0	0	0	0	0	0	0	0	0	0	0	0	0	0	0	0	0	0	0	8	5	0	22	0	0	0	0
BE396782	exon-intron	UQCC2	-	KSR1	-	10	0	10	0	0	0	0	0	0	0	0	0	0	0	7	0	0	0	0	0	0	0	0	0	0	0	0	0	0	0	0	0	0	0	0	0	0	0	0	0	5	0	0	0
BG231221	exon-intron	IGHG4	-	IGH	-	10	0	10	0	0	0	0	0	16	0	0	0	0	6	0	0	5	6	0	0	0	0	0	0	0	0	0	0	0	0	0	0	0	0	0	0	0	0	0	0	0	8	0	0
BG284672	exon-intron	IDH2	-	SHANK3	-	10	0	10	0	0	0	0	0	0	0	0	0	0	0	19	0	0	0	0	20	0	0	0	0	0	0	0	0	0	0	0	0	0	8	0	0	17	5	0	0	0	0	0	0
BI823203	exon-intron	ZNF385A	-	TMEM120B	+	10	0	10	0	0	0	0	0	0	0	0	16	0	6	0	0	0	0	0	0	0	0	0	0	0	0	0	0	0	0	0	0	0	6	0	0	0	0	0	0	8	0	0	0
BU585241	exon-intron	PES1	-	USP30	-	10	0	10	0	0	0	0	5	0	0	0	0	0	10	0	0	0	0	0	0	0	0	0	0	0	0	0	0	0	0	0	0	6	0	0	0	6	0	0	0	0	16	0	0
HM995465	exon-intron	IGHV3-30	-	IGH	-	10	0	10	0	0	0	0	0	0	0	0	0	0	0	0	0	0	0	0	0	0	0	0	0	0	7	0	0	0	0	0	0	0	0	0	0	0	0	0	0	0	0	7	0
HY338291	exon-intron	LOC107984834	+	CORO1A	+	10	0	10	0	0	0	0	0	0	0	0	0	0	0	0	0	0	0	0	5	0	0	0	0	0	18	0	0	0	8	0	0	0	0	0	0	0	0	0	0	0	0	0	0
DA983067	intron-exon	HLX-AS1	+	HLX	+	10	0	10	0	0	0	0	0	0	0	0	0	0	0	0	0	0	0	0	11	7	0	0	0	0	8	0	0	0	0	0	0	0	6	0	0	7	0	0	0	0	0	17	0
HY100249	intron-exon	LIMD2	-	LOC101927898	-	10	0	10	0	0	0	0	0	0	9	0	9	0	10	0	0	0	0	0	5	0	0	0	0	0	0	0	0	0	10	0	0	0	0	0	0	0	0	0	7	0	6	0	0
AI094949	exon-exon	EML6	+	RTN4	+	9	0	9	0	0	0	0	21	0	0	0	7	0	7	0	5	0	0	0	0	6	0	0	0	0	0	0	0	0	0	0	0	0	0	0	0	0	0	0	0	0	21	0	0
CA454915	exon-exon	UNC93B1	-	UNC93B5	-	9	0	9	0	0	0	0	0	0	14	0	0	0	0	0	6	0	6	0	0	0	0	0	0	0	0	0	0	0	0	0	0	0	0	0	0	5	0	0	10	0	0	0	0
CB052167	exon-exon	ELOVL5	-	GCM1	-	9	0	9	0	0	0	0	26	0	0	0	0	0	0	0	0	11	0	0	0	0	0	0	0	0	0	0	0	0	0	0	0	0	0	0	0	0	0	0	0	0	0	0	0
CB160991	exon-exon	ALPK1	+	LOC107986304	+	9	0	9	0	0	0	0	0	0	6	0	0	0	0	0	9	0	0	0	0	6	11	0	0	0	0	0	0	0	0	0	0	0	0	0	5	0	0	0	0	7	0	0	0
DM478337	exon-exon	HLA-A	-	HCG4B	-	9	0	9	0	0	0	0	0	7	0	0	0	0	0	0	0	5	0	0	0	0	0	0	0	0	0	0	0	0	8	0	0	0	0	0	0	0	0	8	5	0	0	6	0
FY213071	exon-exon	CRTC2	+	SLC39A1	+	9	0	9	0	0	0	0	8	0	6	0	0	0	0	0	0	0	0	5	0	0	0	0	0	6	12	0	0	0	0	0	0	0	0	0	0	0	0	0	0	0	0	76	0
KX075278	exon-exon	TRAV26-1	+	TRAJ37	+	9	0	9	0	0	0	0	0	0	0	0	22	0	0	6	0	0	0	18	0	0	0	0	0	0	0	0	0	0	0	0	0	0	14	5	0	0	10	0	0	0	0	0	0
W39452	exon-exon	USP12	-	LOC105370124	-	9	0	9	0	0	0	0	0	0	0	0	0	0	0	0	0	0	0	13	6	0	0	0	0	0	6	0	0	0	0	0	0	0	0	0	0	0	0	0	0	0	0	0	0
BE540164	exon-intron	DAP	-	CACNA1A	-	9	0	9	0	0	0	0	0	0	0	0	0	0	0	9	0	0	0	0	6	0	5	0	0	0	5	0	0	0	0	0	0	0	6	0	0	0	0	0	0	0	0	0	0
BE796414	exon-intron	GPX1	-	LOC105373137	-	9	0	9	0	0	0	0	6	0	0	0	0	0	0	0	0	0	0	0	0	0	0	0	0	0	0	0	0	0	11	0	0	0	0	0	0	0	0	0	0	0	0	52	0
BG289026	exon-intron	STIP1	+	MIA2	-	9	0	9	0	0	0	0	7	0	0	0	0	0	0	0	0	0	0	9	0	0	0	0	0	0	6	0	0	0	0	0	0	0	0	0	0	0	0	0	0	0	0	0	0
BG329028	exon-intron	RPL27AP6	-	AC112770.1	+	9	0	9	0	0	0	0	6	0	0	0	0	0	0	0	0	0	0	0	0	7	0	0	0	0	0	0	0	0	0	0	0	0	5	0	0	0	0	0	0	0	0	5	0
BG388157	exon-intron	ACTB	-	ANK2	+	9	0	9	0	0	0	0	0	0	0	0	0	0	0	0	0	0	0	0	5	0	0	0	0	0	0	0	0	0	0	0	0	0	6	0	0	0	0	0	0	0	5	7	0
BU535778	exon-intron	CSE1L	+	EFCAB6	-	9	0	9	0	0	0	0	0	0	0	0	0	0	5	0	0	0	0	0	0	7	0	0	0	0	0	0	0	0	0	0	0	0	0	0	0	0	0	0	0	0	0	0	0
BU539972	exon-intron	TRMO	-	TMOD1	-	9	0	9	0	0	0	0	0	0	10	0	0	0	6	7	0	0	0	0	0	0	0	0	0	0	0	0	0	0	8	0	0	0	8	0	0	0	0	0	0	21	0	0	0
BG533961	intron-exon	GTF2H2	-	NAIP	-	9	0	9	0	0	0	0	0	0	5	0	0	0	0	0	0	0	0	0	0	0	0	0	0	0	11	0	8	0	0	0	0	8	0	0	0	0	0	0	0	0	0	0	0
BX104726	intron-exon	AC026992.1	+	PAQR5	+	9	0	9	0	0	0	0	0	0	0	0	20	0	0	6	0	5	0	0	0	0	0	0	0	0	0	0	0	0	0	0	0	0	0	0	0	0	0	0	0	0	0	0	0
DA586850	intron-exon	LOC116268469	-	PKM	-	9	0	9	0	0	0	0	0	0	0	0	0	0	0	0	0	0	0	0	30	0	0	0	0	0	0	0	0	0	6	0	0	0	0	0	0	7	0	0	0	0	0	0	0
DA939556	intron-exon	LOC112267855	-	APBB3	-	9	0	9	0	0	0	0	15	0	0	0	0	0	12	0	5	0	0	0	0	0	8	0	0	0	0	0	0	0	10	0	0	0	0	0	0	0	0	0	0	0	15	0	0
AA650385	exon-exon	IGLC3	-	IGLL5	-	8	0	8	0	0	0	0	0	0	0	0	0	0	0	0	5	0	0	0	0	0	0	0	0	0	0	0	0	0	0	0	0	0	0	0	0	0	0	0	0	0	0	16	0
AF532849	exon-exon	TRAV12-2	+	TRAJ23	+	8	0	8	0	0	0	0	0	0	0	0	0	0	0	0	0	17	0	0	0	0	0	0	0	0	0	0	0	0	0	0	0	0	10	0	0	0	0	0	0	0	0	0	0
AI697039	exon-exon	SYCE2	-	GCDH	-	8	0	8	0	0	0	0	0	0	0	0	0	0	0	0	0	22	0	5	0	0	0	0	0	0	0	0	0	0	0	0	6	5	0	8	0	0	0	0	0	0	0	0	0
BQ331692	exon-exon	IGHG1	-	IGHG2	-	8	0	8	0	0	0	0	0	6	0	0	0	0	0	0	0	0	0	0	0	0	0	0	0	7	0	0	0	0	0	0	0	0	0	0	0	0	0	0	0	0	0	0	0
DQ174771	exon-exon	LOC101926948	-	CD72	-	8	0	8	0	0	0	0	0	0	0	0	0	0	0	0	0	0	0	11	0	0	0	0	0	0	0	0	0	0	0	0	0	0	0	0	0	0	0	0	0	53	0	0	0
FY211398	exon-exon	C7orf61	+	TSC22D4	+	8	0	8	0	0	0	0	0	0	8	0	0	0	0	0	0	0	0	0	0	0	0	0	8	0	6	0	0	0	0	0	0	0	12	0	0	0	0	0	0	0	0	0	0
KX074340	exon-exon	TRAV29DV5	+	TRAJ37	+	8	0	8	0	0	0	0	0	0	0	8	0	0	0	0	0	0	0	0	0	0	0	0	0	0	8	0	0	0	0	0	0	0	0	0	0	0	5	0	8	0	0	0	0
M97704	exon-exon	TRAV23DV6	+	TRAJ36	+	8	0	8	0	0	0	0	0	0	0	12	0	0	9	0	0	0	0	0	0	0	0	0	0	0	0	0	0	0	0	0	0	6	0	5	0	0	16	0	0	0	0	0	0
MG790162	exon-exon	TRAV12-3	+	TRAJ11	+	8	0	8	0	0	0	0	24	0	0	0	0	0	0	0	0	0	0	8	0	0	0	0	0	0	0	0	0	0	0	0	0	0	16	0	0	0	14	0	0	0	0	0	0
AW963155	exon-intron	CLEC7A	-	MAP7	+	8	0	8	0	0	0	0	12	0	0	0	0	0	0	0	0	0	6	0	0	0	0	0	0	0	0	0	0	0	0	0	0	0	0	0	5	0	0	0	0	0	0	0	0
AY135840	exon-intron	TRAV12-2	+	TRA	+	8	0	8	0	0	0	0	0	0	0	0	0	0	0	0	0	0	0	0	0	0	0	0	0	0	0	0	0	0	0	0	0	0	36	12	16	0	6	0	0	0	0	179	0
BE968774	exon-intron	SCAMP2	-	LINC01591	+	8	0	8	0	0	0	0	0	0	0	0	0	0	0	0	0	0	0	0	0	0	0	0	0	0	0	0	0	0	0	0	0	0	7	0	0	0	0	0	0	0	0	0	0
BG170487	exon-intron	VAPA	+	TINCR	+	8	0	8	0	0	0	0	8	0	5	0	0	0	0	0	0	0	0	0	0	0	0	0	0	0	0	0	0	0	0	0	0	0	0	0	0	0	0	0	0	0	0	8	0
BG616974	exon-intron	HP	+	ME1	+	8	0	8	0	0	0	0	0	0	0	0	0	0	0	0	0	0	5	0	0	0	0	0	0	0	0	0	8	0	0	0	0	17	0	0	0	10	0	0	0	0	0	0	0
BX647731	exon-intron	EML4	+	EGLN3	+	8	0	8	0	0	0	0	14	0	0	0	0	0	0	0	0	0	0	0	0	0	0	0	0	0	0	0	0	0	0	0	0	0	0	0	0	0	7	0	0	0	0	0	0
CA337383	exon-intron	RPL30	-	LINC01581	+	8	0	8	0	0	0	0	0	0	0	0	0	0	7	0	0	0	0	6	0	0	0	0	0	0	0	0	0	0	0	0	0	0	0	0	5	0	5	0	0	0	0	0	0
AA713625	intron-exon	LOC112268138	+	IGHG3	+	8	0	8	0	0	0	0	0	7	0	0	0	0	0	0	0	0	7	0	0	0	0	0	0	0	0	0	0	0	0	0	0	0	0	0	0	0	0	0	0	0	0	0	0
BP379564	intron-exon	LOC105375402	+	GNG11	+	8	0	8	0	0	0	0	0	0	0	7	0	0	0	0	0	6	0	0	0	0	0	0	0	0	0	0	0	0	14	0	0	0	0	22	0	0	0	6	0	0	0	0	0
CR996107	intron-exon	DYNLT1	+	SYTL3	+	8	0	8	0	0	0	0	0	12	0	0	0	0	0	0	0	0	12	0	0	0	10	0	0	0	0	0	0	0	0	0	0	0	0	0	0	10	0	0	0	0	0	0	0
DA575765	intron-exon	H2BC4	-	H1-6	-	8	0	8	0	0	0	0	0	0	0	0	0	0	0	0	0	5	0	0	0	0	14	0	0	0	6	0	0	0	0	0	0	0	0	0	0	0	0	11	0	0	0	0	0
DB019539	intron-exon	TUBG1	+	TUBG2	+	8	0	8	0	0	0	0	5	0	0	0	0	0	0	0	5	0	0	6	0	0	0	0	0	0	0	0	0	0	0	0	0	0	0	0	0	0	0	0	0	0	0	0	0
HY220807	intron-exon	PIK3IP1-DT	-	PIK3IP1	-	8	0	8	0	0	0	0	0	0	0	0	0	0	0	10	0	0	0	0	0	0	0	0	0	0	0	0	0	0	0	0	0	0	0	0	14	0	0	0	0	0	0	0	0
AA421181	exon-exon	TMEM223	-	TMEM179B	-	7	0	7	0	0	0	0	7	0	0	0	5	0	0	0	0	0	0	0	0	0	0	0	0	0	5	0	0	0	7	0	0	0	0	0	0	0	0	0	0	22	0	0	0
AB306034	exon-exon	TRAV38-1	+	TRAJ30	+	7	0	7	0	0	0	0	0	0	0	0	0	0	5	8	0	0	0	12	0	0	0	0	0	0	0	0	6	0	0	0	0	0	0	0	0	0	0	0	0	0	0	0	0
BE771936	exon-exon	LOC100129931	-	TBC1D14	-	7	0	7	0	0	0	0	0	0	0	7	0	0	8	0	0	0	0	0	0	0	0	0	0	0	0	0	0	0	0	0	0	0	0	0	0	0	0	0	0	0	0	0	8
BE895752	exon-exon	GPAA1	+	PNPO	-	7	0	7	0	0	0	0	0	0	0	6	0	0	0	0	0	0	0	0	0	0	0	0	0	0	0	0	0	0	0	0	0	0	6	0	0	0	0	0	0	0	7	0	0
BG025452	exon-exon	SLC66A2	-	KCNG2	-	7	0	7	0	0	0	0	0	0	0	0	0	0	0	0	0	0	6	0	0	0	0	0	0	0	0	0	0	0	0	0	0	0	0	22	0	0	0	0	7	0	0	0	0
BG686320	exon-exon	LOC105376287	-	WDR34	-	7	0	7	0	0	0	0	0	0	0	0	0	0	0	0	0	0	0	0	0	0	0	0	0	0	12	0	0	0	0	0	0	0	0	0	0	0	0	0	0	0	0	0	0
BG977618	exon-exon	TALAM1	-	MALAT1	-	7	0	7	0	0	0	0	0	6	8	0	0	0	0	0	10	0	0	0	0	0	0	0	0	0	0	0	0	0	0	0	0	0	0	0	0	0	0	0	0	0	0	0	0
FY214030	exon-exon	IFNAR2	+	IL10RB	+	7	0	7	0	0	0	0	17	0	0	0	0	0	0	12	0	0	0	0	0	0	0	0	0	0	0	0	0	0	0	0	0	0	0	0	0	14	0	0	0	0	0	0	0
HY058558	exon-exon	TRAV1-2	+	TRAJ6	+	7	0	7	0	0	0	0	0	5	0	0	0	0	10	0	0	0	0	8	0	0	0	0	0	0	0	0	0	0	0	0	0	0	0	0	0	0	0	0	0	0	0	0	0
MG789522	exon-exon	TRAV38-1	+	TRAJ54	+	7	0	7	0	0	0	0	0	0	0	0	0	0	0	0	10	0	0	0	0	0	0	0	0	0	0	0	0	0	0	0	0	0	0	0	0	0	0	0	0	0	0	0	0
AB977130	exon-intron	TRAV21	+	TRA	+	7	0	7	0	0	0	0	0	0	0	0	0	0	6	0	0	0	0	0	0	0	0	0	0	0	0	0	0	0	0	0	0	0	0	0	0	12	0	0	0	28	0	52	0
AK296220	exon-intron	DPCD	+	POLL	+	7	0	7	0	0	0	0	0	0	0	0	0	0	0	22	0	0	0	0	0	0	0	0	0	0	0	0	0	0	0	0	0	0	0	0	0	0	9	6	6	0	0	0	0
AW450653	exon-intron	LOC105378481	+	AL355512.1	+	7	0	7	0	0	0	0	0	0	0	0	0	0	0	0	0	0	0	12	14	0	0	0	0	0	0	0	0	0	0	0	0	0	0	0	0	0	0	0	12	17	0	0	0
BE779709	exon-intron	CKB	-	PKHD1	-	7	0	7	0	0	0	0	0	0	0	0	0	0	0	0	0	0	0	0	0	0	0	0	0	0	0	0	0	0	0	0	0	0	0	0	0	6	0	0	0	0	0	0	0
BE882004	exon-intron	TRAPPC4	+	AP1M2	-	7	0	7	0	0	0	0	0	0	0	0	0	0	0	0	0	0	0	0	0	0	0	0	0	0	0	0	0	0	0	0	0	0	0	0	0	0	9	0	0	7	0	0	0
BF340231	exon-intron	DAD1	-	GAB1	-	7	0	7	0	0	0	0	0	0	0	0	0	0	0	5	0	0	0	0	0	5	0	0	0	0	0	0	0	0	0	0	0	0	0	0	0	0	0	0	0	0	0	0	0
BI001469	exon-intron	IGHGP	-	IGH	-	7	0	7	0	0	0	0	0	0	0	0	0	0	0	0	0	0	0	0	0	0	0	0	0	0	0	0	0	0	0	0	0	0	0	0	0	0	0	0	0	0	0	0	0
BI094435	exon-intron	HINT1	-	FIG4	-	7	0	7	0	0	0	0	0	0	0	0	0	0	0	0	0	0	0	0	0	0	0	0	0	0	0	0	0	0	0	0	0	0	9	0	0	0	0	0	0	0	0	0	0
BI765534	exon-intron	POP4	+	PPP6R2	-	7	0	7	0	0	0	0	0	0	0	0	0	0	5	0	0	0	0	0	0	0	0	0	0	0	0	0	0	0	0	0	0	0	0	0	0	0	0	0	6	0	0	17	0
BI771029	exon-intron	OAZ2	-	MKRN2	-	7	0	7	0	0	0	0	0	0	0	0	6	0	0	0	0	0	0	0	0	0	0	0	0	0	0	0	0	0	0	0	0	0	0	9	0	6	16	0	0	0	0	0	0
BM746934	exon-intron	STMN1	-	PDZD2	-	7	0	7	0	0	0	0	0	0	0	0	0	6	0	0	0	0	0	0	0	0	0	0	0	0	0	0	0	0	0	0	0	0	0	0	0	0	0	0	0	0	0	0	0
CA455655	exon-intron	SERINC3	-	DRG1	-	7	0	7	0	0	0	0	0	0	0	8	0	0	0	0	0	0	0	0	0	0	0	0	0	0	0	0	0	0	0	0	0	0	0	0	0	0	0	8	0	0	14	0	0
EC518618	exon-intron	MYL6	+	POLA1	-	7	0	7	0	0	0	0	0	0	0	0	0	0	0	5	0	0	0	0	0	0	0	0	0	0	0	0	0	0	0	0	0	0	0	0	0	0	0	0	0	0	0	24	0
EL945707	exon-intron	ITPKB	-	SIAH1	+	7	0	7	0	0	0	0	0	0	0	0	0	0	0	0	0	0	0	0	0	0	0	0	0	0	0	0	0	0	0	0	0	0	0	0	0	0	0	0	0	0	0	25	0
KX077068	exon-intron	TRAV12-2	+	TRA	+	7	0	7	0	0	0	0	0	0	0	0	0	0	0	0	0	0	8	12	0	0	0	0	0	0	0	0	0	0	0	0	0	0	0	0	6	0	0	0	0	0	0	0	0
X06776	exon-intron	TRGV8	-	TARP	-	7	0	7	0	0	0	0	0	0	0	0	0	0	34	0	6	0	0	0	0	0	0	0	0	0	0	0	0	0	0	0	0	0	0	0	0	0	0	0	0	0	0	0	0
AA609292	intron-exon	EXOC3L2	-	BLOC1S3	-	7	0	7	0	0	0	0	0	15	0	0	0	0	6	0	0	0	0	0	0	0	6	0	0	7	0	0	0	0	0	0	0	0	0	0	0	0	0	0	0	0	0	0	0
AI972965	intron-exon	LOC105379243	-	NEIL2	-	7	0	7	0	0	0	0	0	0	0	0	0	0	0	0	0	0	0	0	0	0	0	0	0	0	0	0	0	0	0	0	0	5	0	0	0	0	0	0	7	0	0	0	0
BG024403	intron-exon	IGH	-	IGHM	-	7	0	7	0	0	0	0	0	10	0	0	0	0	0	0	0	0	0	0	0	0	0	0	0	0	0	0	0	0	0	0	0	0	0	0	0	0	0	0	0	0	0	0	0
DA407303	intron-exon	LOC111875821	-	STN1	-	7	0	7	0	0	0	0	0	6	6	0	0	0	0	0	0	0	0	0	0	0	0	0	0	0	0	0	0	0	0	0	0	0	0	0	0	0	0	0	0	0	0	0	0
DB330635	intron-exon	IGH	+	IGHA1	+	7	0	7	0	0	0	0	0	0	0	0	0	0	0	6	5	0	0	0	0	0	0	0	0	0	0	0	0	0	0	0	0	0	0	0	0	0	0	0	0	0	0	17	0
A23756	exon-exon	TGFB2	+	TGFB1	-	6	0	6	0	0	0	0	0	0	0	0	0	0	0	0	0	0	0	8	0	0	0	0	0	0	0	0	0	0	0	0	0	0	0	0	0	0	0	0	0	24	0	0	0
AB976780	exon-exon	TRAV17	+	TRAJ26	+	6	0	6	0	0	0	0	18	0	0	0	8	0	0	0	0	0	0	0	0	0	0	0	0	0	0	0	0	0	0	0	0	0	7	0	0	0	0	0	0	0	0	0	0
AI493020	exon-exon	LOC105371787	+	FAM215A	+	6	0	6	0	0	0	0	0	0	0	0	0	0	0	0	0	14	0	0	0	0	0	0	0	0	8	0	0	0	0	0	0	0	16	0	0	0	0	0	0	0	0	0	0
AL547275	exon-exon	EPHA1	-	ZYX	-	6	0	6	0	0	0	0	0	0	0	0	0	0	0	0	0	0	0	0	0	0	0	0	0	0	0	0	0	0	0	0	0	0	0	0	0	0	19	0	0	10	0	30	0
AL564940	exon-exon	PTGIR	-	CALM3	-	6	0	6	0	0	0	0	0	0	0	8	0	0	6	0	0	0	0	0	0	0	0	0	0	0	0	0	0	0	0	0	0	5	0	0	0	0	0	0	0	0	0	0	0
AY135836	exon-exon	TRAV12-2	+	TRAJ43	+	6	0	6	0	0	0	0	14	0	0	0	0	0	0	14	0	0	0	0	0	0	0	0	0	0	0	0	0	0	0	0	0	0	0	0	0	0	0	0	0	9	0	0	0
AY135837	exon-exon	TRAV12-2	+	TRAJ41	+	6	0	6	0	0	0	0	0	0	0	0	7	0	7	0	0	49	0	0	0	0	0	0	0	0	0	0	0	0	0	0	0	0	0	0	0	0	0	0	0	0	0	0	0
BE300170	exon-exon	FAM166A	-	TUBB4B	-	6	0	6	0	0	0	0	0	0	0	12	0	0	0	0	0	0	0	0	0	0	0	0	0	0	0	0	0	0	0	0	0	0	0	0	0	0	0	0	0	0	0	27	0
BG033418	exon-exon	H3-3B	-	H3-3A	+	6	0	6	0	0	0	0	0	0	0	0	0	0	0	0	0	0	0	0	0	0	0	0	0	0	0	0	0	0	0	0	0	0	0	0	0	0	0	0	0	0	0	0	0
BM083545	exon-exon	AFF1	-	AFF1-AS1	-	6	0	6	0	0	0	0	0	0	0	0	0	0	0	0	0	0	0	0	0	0	0	0	0	0	0	0	0	0	0	0	0	0	0	0	0	0	12	0	0	0	0	0	0
BU568940	exon-exon	LOC105370203	-	MLNR	-	6	0	6	0	0	0	0	0	0	0	0	0	0	0	0	0	0	0	8	0	0	0	0	0	0	6	0	0	0	0	0	6	0	0	0	0	0	0	0	0	0	30	0	0
CD702748	exon-exon	IGHG3	-	IGHG1	-	6	0	6	0	0	0	0	0	5	0	0	0	0	0	0	0	0	0	0	0	0	0	0	0	0	0	0	0	0	0	0	0	0	0	0	0	0	0	0	0	0	0	0	0
FY211079	exon-exon	RNF185	+	LIMK2	+	6	0	6	0	0	0	0	0	0	8	0	0	0	0	0	0	0	0	0	0	0	0	0	0	0	6	0	0	0	0	0	0	0	6	0	0	0	0	0	0	22	0	0	0
GQ502791	exon-exon	TRAV14DV4	+	TRAJ9	+	6	0	6	0	0	0	0	53	0	0	0	0	0	0	0	0	0	0	10	0	5	0	0	0	0	0	0	0	0	0	0	0	0	12	0	0	0	0	0	0	0	0	0	0
KM004882	exon-exon	TRAV16	+	TRAJ10	+	6	0	6	0	0	0	0	0	6	0	0	0	0	0	0	0	0	0	0	0	0	0	0	0	0	0	0	0	0	0	0	0	0	0	0	0	0	0	0	0	0	0	0	0
KX074732	exon-exon	TRAV12-1	+	TRAJ11	+	6	0	6	0	0	0	0	0	0	0	8	0	0	0	0	0	0	0	0	0	0	0	0	0	0	0	0	0	0	0	0	0	0	0	0	0	0	0	0	0	0	0	10	0
KX075679	exon-exon	TRAV17	+	TRAJ6	+	6	0	6	0	0	0	0	0	0	0	0	0	0	0	0	0	0	0	0	0	0	0	0	0	0	0	0	0	0	0	0	0	0	0	0	0	0	0	0	0	8	0	0	0
KX075742	exon-exon	TRAV12-3	+	TRAJ17	+	6	0	6	0	0	0	0	0	0	0	0	0	0	0	0	0	0	0	8	8	0	0	0	0	0	0	0	0	0	0	0	0	0	0	0	0	0	0	6	0	0	0	0	0
MG789488	exon-exon	TRAV21	+	TRAJ39	+	6	0	6	0	0	0	0	5	0	0	0	0	0	0	0	0	0	0	0	0	6	0	0	0	0	0	0	0	0	0	0	0	0	0	10	0	0	0	0	0	0	0	0	0
MG790051	exon-exon	TRAV13-1	+	TRAJ18	+	6	0	6	0	0	0	0	0	0	0	21	0	0	0	24	0	0	0	0	0	0	0	0	0	0	0	0	0	0	8	0	0	6	0	0	0	0	0	0	0	0	0	0	0
S69284	exon-exon	TRAV41	+	TRAJ30	+	6	0	6	0	0	0	0	0	0	0	12	0	0	0	0	0	0	0	0	0	0	0	0	0	0	0	0	0	0	0	0	0	0	0	0	0	0	0	0	0	0	0	0	0
BF237449	exon-intron	CDC42BPB	-	BICD1	-	6	0	6	0	0	0	0	0	0	0	6	0	0	0	0	0	0	0	0	0	0	0	0	0	0	0	0	0	0	5	0	0	0	0	0	0	0	0	0	0	0	0	0	0
BF981036	exon-intron	RPS5	+	LOC105372648	-	6	0	6	0	0	0	0	0	0	0	0	0	0	0	5	0	0	0	0	0	0	0	0	0	0	0	0	0	0	0	0	0	0	0	0	0	0	0	0	0	0	0	0	0
BI820987	exon-intron	STAB1	+	CHEK2	-	6	0	6	0	0	0	0	0	0	0	0	0	0	0	0	0	0	0	0	0	0	0	0	0	0	0	0	0	0	0	0	0	0	7	0	0	0	0	0	0	0	0	0	0
BI822604	exon-intron	IFIH1	-	MAGI1	+	6	0	6	0	0	0	0	0	0	5	0	0	0	0	0	0	0	0	0	7	0	8	0	0	0	5	0	0	0	0	0	0	0	0	0	0	0	0	0	0	0	0	0	0
BI857151	exon-intron	PARP9	-	UBASH3B	-	6	0	6	0	0	0	0	0	0	0	0	0	0	0	0	0	0	0	0	0	0	6	0	0	0	0	0	0	0	5	0	0	0	7	5	0	0	0	0	0	0	0	0	0
BI868823	exon-intron	CAPN2	+	ALG8	+	6	0	6	0	0	0	0	0	0	0	0	0	0	8	0	0	0	0	0	0	0	0	0	0	0	0	0	0	0	0	0	0	0	5	0	0	0	0	0	0	0	13	0	0
BI911465	exon-intron	HM13	+	SLC5A11	+	6	0	6	0	0	0	0	0	0	0	0	0	0	0	0	0	0	0	0	0	0	0	0	0	0	0	0	0	0	0	0	0	0	0	0	0	0	6	0	0	0	24	0	0
BM850425	exon-intron	IST1	+	PARD3	+	6	0	6	0	0	0	0	0	0	7	0	0	0	0	0	0	0	0	0	11	0	0	0	0	0	0	0	0	0	0	0	0	0	0	0	0	0	0	0	0	0	0	0	0
BP198893	exon-intron	RPS29	-	LOC107984701	-	6	0	6	0	0	0	0	0	0	0	0	0	0	0	0	0	0	0	0	0	0	0	0	0	0	0	0	0	0	0	0	0	0	0	7	0	0	0	10	0	10	0	41	0
BP371317	exon-intron	ZCCHC17	+	TTC1	-	6	0	6	0	0	0	0	0	0	0	0	0	0	0	0	0	9	6	0	0	0	0	0	0	0	0	0	0	0	0	0	0	7	0	0	0	0	0	0	0	0	0	0	0
CB857865	exon-intron	ARHGAP31	+	TYW1	-	6	0	6	0	0	0	0	0	0	0	0	0	0	0	0	0	5	0	0	0	0	0	0	0	0	0	0	0	0	0	0	0	0	0	0	8	0	0	0	6	0	7	0	0
CD512751	exon-intron	POMC	-	CACNA1B	-	6	0	6	0	0	0	0	0	0	0	0	0	0	0	0	0	0	0	5	5	0	0	0	0	0	0	0	0	0	0	0	0	0	0	0	0	0	0	0	0	0	0	38	0
DA855453	exon-intron	IFIT3	+	LIPA	+	6	0	6	0	0	0	0	0	0	0	0	0	0	0	0	0	0	0	0	0	0	0	0	0	0	0	0	0	0	0	0	0	0	0	0	0	8	0	0	14	10	28	0	0
EL583850	exon-intron	OLIG1	-	AP000282.2	-	6	0	6	0	0	0	0	0	0	0	0	0	0	0	0	5	0	0	0	0	0	0	0	0	0	0	0	0	0	0	0	0	0	0	0	0	0	6	0	0	0	0	0	0
KT371272	exon-intron	IGLV6-57	+	IGL	+	6	0	6	0	0	0	0	0	0	0	0	0	0	0	0	0	0	0	0	0	0	0	0	0	0	0	0	0	0	0	0	0	0	7	0	0	0	0	0	0	0	10	0	0
MG192741	exon-intron	TRBV20-1	+	TRBJ1-2	+	6	0	6	0	0	0	0	0	0	0	0	0	0	0	0	0	0	10	0	0	0	0	0	0	0	0	0	0	0	0	0	0	0	0	0	0	0	0	5	0	0	20	0	0
MG192845	exon-intron	TRBV20-1	+	TRBJ2-5	+	6	0	6	0	0	0	0	0	0	0	5	0	0	0	32	0	0	0	0	0	0	0	0	0	0	0	0	0	0	0	0	0	0	10	0	0	0	0	0	0	14	0	0	0
MG790907	exon-intron	TRAV1-2	+	TRA	+	6	0	6	0	0	0	0	0	0	0	0	0	0	0	0	0	0	8	0	0	0	0	0	0	0	0	0	0	0	8	0	0	0	0	0	0	0	0	0	0	0	0	0	0
AA321097	intron-exon	FOXP1	+	LOC105377155	+	6	0	6	0	0	0	0	0	0	0	0	0	0	0	0	0	6	0	0	0	0	0	0	0	0	0	0	0	0	10	0	0	0	0	0	0	0	0	0	0	0	0	0	0
AW190397	intron-exon	IGH	+	IGHA1	+	6	0	6	0	0	0	0	0	0	0	0	0	0	0	0	0	0	0	0	0	0	5	0	0	0	0	0	0	0	0	0	0	0	0	0	0	0	0	0	0	0	0	0	0
BE245134	intron-exon	IGH	-	IGHG3	-	6	0	6	0	0	0	0	0	0	0	0	0	0	0	0	0	0	0	0	0	0	0	0	0	0	0	0	0	0	0	0	0	0	0	0	0	0	0	0	0	0	0	0	0
BI461352	intron-exon	LOC112935946	-	RHOA	-	6	0	6	0	0	0	0	0	0	0	0	0	0	0	0	0	0	10	14	0	0	0	0	0	0	0	0	0	0	0	0	0	0	0	0	0	13	0	0	0	0	0	32	0
BX342734	intron-exon	LOC112841600	-	LINC01814	-	6	0	6	0	0	0	0	0	0	8	0	0	0	0	0	0	0	0	0	0	0	0	0	0	0	0	0	0	0	0	0	0	0	0	0	0	0	0	0	0	0	0	0	0
DA938324	intron-exon	AL512353.1	-	ERMAP	-	6	0	6	0	0	0	0	0	0	0	0	16	0	0	0	0	0	0	0	0	0	0	0	0	0	5	0	0	0	0	0	0	0	0	0	0	0	0	0	0	0	0	0	0
DB342985	intron-exon	AL683807.1	-	LOC105373105	-	6	0	6	0	0	0	0	0	0	0	10	0	0	0	34	0	0	10	0	0	0	0	0	0	0	0	0	0	0	0	0	0	0	0	36	0	0	0	0	0	0	0	0	0
X92055	intron-exon	TRAV14DV4	+	TRAJ6	+	6	0	6	0	0	0	0	0	0	0	0	0	0	0	0	0	8	0	0	0	0	0	0	0	0	0	0	0	0	0	0	0	0	0	0	0	0	0	0	0	14	0	0	0
AB305644	exon-exon	TRAV13-2	+	TRAJ42	+	5	0	5	0	0	0	0	0	0	0	0	0	0	0	12	0	0	0	0	0	0	0	0	0	0	0	0	0	0	0	0	0	0	0	0	0	0	0	0	0	0	0	0	0
AB976942	exon-exon	TRAV13-2	+	TRAJ9	+	5	0	5	0	0	0	0	0	10	0	0	6	0	9	0	0	0	0	0	0	0	0	0	0	0	0	0	0	0	0	0	0	0	0	0	0	0	0	0	0	10	0	0	0
AB977135	exon-exon	TRAV13-1	+	TRAJ30	+	5	0	5	0	0	0	0	0	0	0	0	0	0	0	0	0	6	0	0	0	0	0	0	0	0	0	0	0	0	0	0	0	0	11	0	0	0	0	0	0	0	0	0	0
AI473762	exon-exon	SLC35E2B	-	CDK11B	-	5	0	5	0	0	0	0	0	0	0	0	0	0	0	0	0	0	0	0	0	0	0	0	0	0	18	0	0	0	0	0	0	0	0	0	0	10	0	0	0	0	0	0	0
AW151695	exon-exon	SPDYE8	-	PMS2P7	-	5	0	5	0	0	0	0	0	0	0	0	0	0	0	0	0	0	0	5	0	0	0	0	0	0	0	0	0	0	0	0	0	0	5	0	0	0	7	0	0	0	19	0	0
BE789658	exon-exon	LUCAT1	-	LOC107986433	-	5	0	5	0	0	0	0	0	0	0	0	0	0	0	0	5	0	0	6	0	0	0	0	0	0	0	0	0	0	0	0	0	0	0	0	0	0	0	0	0	0	0	0	0
BF089101	exon-exon	IGHG1	+	IGHG3	+	5	0	5	0	0	0	0	0	0	0	0	0	0	0	26	0	0	0	0	0	0	0	0	0	0	0	0	0	0	0	0	0	0	0	0	0	0	0	0	0	0	0	0	0
BF830214	exon-exon	MT1M	+	MT1X	+	5	0	5	0	0	0	0	0	0	0	0	0	0	0	0	0	6	0	0	0	0	0	0	0	0	5	0	0	0	0	0	0	0	0	0	0	0	0	0	0	0	0	0	0
BF998856	exon-exon	NPIPB12	-	NPIPB11	-	5	0	5	0	0	0	0	0	0	0	0	0	0	0	0	0	0	0	0	0	0	0	0	0	0	0	0	0	0	0	0	0	0	0	0	0	0	0	0	0	0	0	0	0
BI015081	exon-exon	IGHG2	+	IGHG1	+	5	0	5	0	0	0	0	0	0	0	0	0	0	0	0	0	0	0	0	0	0	0	0	0	0	0	0	0	0	0	0	0	0	0	0	0	0	0	0	0	0	0	0	0
BQ376558	exon-exon	COX3	-	ATP6	-	5	0	5	0	0	0	0	0	0	0	0	0	0	0	0	0	0	0	0	0	0	0	0	0	0	0	0	0	0	0	0	0	0	0	0	0	10	0	0	0	0	0	8	0
BU507322	exon-exon	FTH1	-	EIF5A	+	5	0	5	0	0	0	0	0	0	0	10	0	0	0	0	0	0	0	0	0	0	0	0	0	0	0	0	0	0	5	0	0	0	0	0	0	0	0	0	0	0	0	0	0
CD697074	exon-exon	TRAV26-2	+	TRAJ52	+	5	0	5	0	0	0	0	0	0	0	0	10	0	0	6	0	0	0	0	0	0	0	0	0	0	0	0	0	0	0	0	0	0	0	0	0	0	0	0	0	0	0	0	0
DA807395	exon-exon	PCBP1	-	PCBP1-AS1	-	5	0	5	0	0	0	0	0	0	0	15	0	0	7	0	0	0	0	0	10	0	0	0	0	0	0	0	0	0	0	0	0	0	7	0	0	0	0	0	0	0	0	0	0
DR002453	exon-exon	RNF185	+	LIMK2	+	5	0	5	0	0	0	0	0	0	0	0	0	0	0	0	0	0	0	0	0	0	0	0	0	0	0	0	0	0	8	0	0	0	5	0	0	0	5	0	0	0	0	0	0
KM004176	exon-exon	TRAV9-2	+	TRAJ39	+	5	0	5	0	0	0	0	0	0	0	6	0	0	0	0	0	0	0	0	0	0	0	0	0	0	0	0	0	0	0	0	0	0	6	0	0	18	0	0	0	0	0	0	0
KM004419	exon-exon	TRAV13-1	+	TRAJ47	+	5	0	5	0	0	0	0	0	0	0	0	0	0	0	0	0	0	0	0	0	0	0	0	0	0	0	0	0	0	0	0	0	0	0	17	0	0	0	0	7	0	0	0	0
KX075472	exon-exon	TRAV26-2	+	TRAJ48	+	5	0	5	0	0	0	0	0	0	0	0	0	0	0	0	0	0	0	0	0	0	0	0	0	0	0	0	0	0	0	0	0	0	0	24	0	0	0	0	0	0	0	0	0
MG790167	exon-exon	TRAV2	+	TRAJ16	+	5	0	5	0	0	0	0	0	0	0	0	5	0	0	0	0	0	0	0	0	0	0	0	0	0	0	0	0	0	12	0	0	0	0	12	0	0	0	0	0	0	0	0	0
MG790424	exon-exon	TRAV13-1	+	TRAJ50	+	5	0	5	0	0	0	0	0	0	0	0	0	0	0	0	0	0	0	0	0	0	0	0	0	0	0	0	0	0	11	0	0	0	0	6	0	0	0	0	0	0	0	64	0
MG790516	exon-exon	TRAV4	+	TRAJ18	+	5	0	5	0	0	0	0	11	0	0	0	0	0	0	18	0	0	0	0	0	0	0	0	0	0	0	0	0	0	0	0	0	0	0	9	0	0	0	0	0	0	0	0	0
MG791181	exon-exon	TRAV9-2	+	TRAJ53	+	5	0	5	0	0	0	0	0	0	0	0	0	0	0	0	0	0	0	0	0	0	0	0	0	0	0	0	0	0	0	0	0	0	0	0	0	0	0	0	0	0	0	0	0
AY135851	exon-intron	TRAV12-2	+	TRA	+	5	0	5	0	0	0	0	0	0	0	0	0	0	0	0	0	0	0	0	0	0	0	0	0	0	0	0	0	0	0	0	0	0	16	0	0	0	0	0	0	0	0	0	0
AY135858	exon-intron	TRAV12-3	+	TRA	+	5	0	5	0	0	0	0	0	0	0	0	0	0	0	0	0	0	0	0	0	0	0	0	0	0	0	0	0	0	7	0	0	0	0	0	0	0	8	0	0	0	0	0	0
BF572393	exon-intron	RNF181	+	CCDC130	+	5	0	5	0	0	0	0	0	0	0	0	0	0	0	0	0	0	0	0	0	8	0	0	0	0	0	0	0	0	0	0	0	0	0	0	0	0	0	0	0	0	0	0	0
BG763526	exon-intron	ACTG1	-	AP001604.1	+	5	0	5	0	0	0	0	5	0	0	0	0	0	0	0	0	0	0	0	0	0	0	0	0	0	0	0	0	0	0	0	0	7	0	0	0	0	0	5	0	0	0	5	0
BG941034	exon-intron	EIF3K	+	ACTN4	+	5	0	5	0	0	0	0	0	0	0	0	0	0	0	0	0	0	0	6	0	0	0	0	0	0	0	0	0	0	0	0	0	0	0	0	0	0	0	0	0	0	0	0	0
BI520331	exon-intron	KDELR2	-	NELFB	-	5	0	5	0	0	0	0	0	0	0	0	0	0	0	0	0	0	0	0	0	0	0	0	0	0	0	0	0	0	0	0	0	0	0	0	0	0	9	0	0	0	0	0	0
BI521561	exon-intron	HBG2	-	ERC1	-	5	0	5	0	0	0	0	0	0	0	0	0	0	0	0	0	0	0	0	0	0	0	0	0	0	0	0	0	0	0	0	0	0	0	0	0	0	0	0	0	0	0	0	0
BI763609	exon-intron	MSRB2	+	TRAPPC8	+	5	0	5	0	0	0	0	0	0	0	0	0	0	0	0	0	0	0	0	0	0	0	0	0	0	0	0	0	0	0	0	0	0	5	0	0	8	0	0	0	0	0	0	0
BI833388	exon-intron	S100A4	-	VSTM1	-	5	0	5	0	0	0	0	0	0	0	0	0	0	0	0	0	0	0	0	0	0	0	0	0	0	0	0	0	0	0	0	0	0	0	0	0	0	0	0	0	0	0	7	0
BP317404	exon-intron	UBTD1	+	VPS36	+	5	0	5	0	0	0	0	0	0	0	0	0	0	0	0	0	0	10	0	0	0	0	0	0	0	0	0	0	0	0	0	0	0	0	0	0	0	0	0	0	9	0	0	0
CB963630	exon-intron	SMAD3	+	RP11-146E13.4	+	5	0	5	0	0	0	0	0	0	0	0	0	0	0	0	0	0	0	0	0	0	0	0	0	0	10	0	0	0	0	0	0	0	0	6	0	0	0	0	0	0	0	0	0
CD701273	exon-intron	TRAV39	+	TRA	+	5	0	5	0	0	0	0	0	0	0	0	0	0	0	0	0	0	0	0	0	0	0	0	0	0	0	0	0	0	0	0	0	0	0	0	0	0	0	0	0	0	9	0	0
CR749612	exon-intron	TAGLN	+	EIF3L	+	5	0	5	0	0	0	0	0	0	0	0	6	0	0	0	0	0	0	0	0	0	0	0	0	0	0	0	0	0	0	0	0	0	0	0	0	0	5	0	0	0	8	0	0
DB111899	exon-intron	IGHV3-30	-	IGH	-	5	0	5	0	0	0	0	0	0	0	0	0	0	0	0	0	0	0	6	0	0	0	0	0	0	0	0	0	0	0	0	0	0	0	0	0	0	0	0	0	0	0	0	0
EF566905	exon-intron	IGHV3-30	-	IGH	-	5	0	5	0	0	0	0	0	0	0	0	6	0	0	0	0	0	0	7	0	0	0	0	0	0	0	0	0	0	0	0	0	0	0	0	0	0	0	8	0	0	0	0	0
HI151438	exon-intron	FLOT1	-	TUBB	-	5	0	5	0	0	0	0	0	0	0	0	0	0	0	0	0	0	0	0	0	0	0	0	0	0	0	0	0	0	0	0	0	0	0	0	0	0	15	12	0	0	0	0	0
KM004927	exon-intron	TRAV12-3	+	TRA	+	5	0	5	0	0	0	0	0	0	0	0	0	0	0	0	0	10	0	0	0	0	0	0	0	0	0	0	0	0	0	0	0	0	0	0	0	0	0	0	0	0	0	0	0
T25330	exon-intron	LOC100996437	+	AC027644.4	+	5	0	5	0	0	0	0	0	0	0	0	0	0	0	12	0	0	0	0	8	0	0	0	0	0	0	0	0	0	0	0	0	0	0	0	0	0	0	0	0	0	0	0	0
X60142	exon-intron	TRAJ28	+	TRA	+	5	0	5	0	0	0	0	0	0	0	0	0	0	0	0	0	0	0	0	0	0	0	0	0	0	0	0	0	0	0	0	0	0	0	0	0	12	0	0	0	0	0	0	0
AA781343	intron-exon	LOC105376392	-	ATP5F1C	-	5	0	5	0	0	0	0	0	0	0	0	0	0	0	0	0	0	0	0	0	0	0	0	0	0	0	0	0	0	0	0	6	8	0	0	0	0	0	0	0	0	0	0	0
BG461938	intron-exon	TRA	-	TRAV8-6	-	5	0	5	0	0	0	0	0	0	0	0	0	0	0	0	0	0	0	22	0	0	0	0	0	0	0	0	0	0	8	0	0	0	0	0	0	0	0	0	0	0	0	0	0
BU657138	intron-exon	HSD17B11	-	HSD17B13	-	5	0	5	0	0	0	0	0	0	18	0	0	0	0	0	0	0	0	0	0	0	0	0	0	0	0	0	0	0	0	0	0	0	0	0	0	0	0	0	0	0	0	0	0
BX350504	intron-exon	LOC101928816	-	SP100	-	5	0	5	0	0	0	0	0	0	0	0	0	0	0	0	0	0	14	0	0	0	12	0	0	0	0	0	0	0	0	0	0	0	0	0	0	0	0	0	0	0	0	0	0
BX413984	intron-exon	QPRT	-	SPN	-	5	0	5	0	0	0	0	0	0	0	0	9	0	0	0	0	0	0	0	0	0	0	0	0	0	0	0	0	0	0	0	0	0	0	0	0	6	0	0	0	0	0	0	0
CA445337	intron-exon	HIVEP2	-	GNAI3	-	5	0	5	0	0	0	0	5	0	0	0	0	0	0	0	0	0	0	0	0	7	0	0	0	0	0	0	0	0	0	0	0	0	0	0	0	0	0	0	0	0	0	0	0
DA175935	intron-exon	IGH	-	IGHG4	-	5	0	5	0	0	0	0	0	0	0	7	0	0	0	0	0	0	0	0	6	0	0	0	0	0	0	0	0	0	0	0	0	0	0	0	0	0	0	0	0	0	0	0	0
DA595367	intron-exon	NQO2-AS1	+	NQO2	+	5	0	5	0	0	0	0	0	0	0	19	0	0	0	0	0	0	0	0	0	0	0	0	0	0	12	0	0	0	0	0	0	0	0	0	0	0	0	0	0	0	0	0	0
DB147016	intron-exon	LOC107987132	-	SH2D3C	-	5	0	5	0	0	0	0	0	0	16	0	0	0	0	0	0	0	0	0	0	0	0	0	0	0	0	0	0	0	0	0	6	0	0	0	0	0	0	0	0	0	0	0	0
FY210897	intron-exon	AC073517.1	+	ORAI2	+	5	0	5	0	0	0	0	0	0	0	0	0	0	0	0	0	0	0	0	0	5	0	0	0	0	0	0	0	0	0	0	0	0	0	0	0	0	0	0	0	0	0	0	0
HI161390	intron-exon	TRAV21	+	TRAJ53	+	5	0	5	0	0	0	0	0	0	0	19	0	0	0	0	0	0	0	0	0	0	0	0	0	0	0	0	0	0	0	0	0	0	0	0	0	0	0	0	0	0	0	52	0
HY191369	intron-exon	VKORC1L1	+	PSPH	+	5	0	5	0	0	0	0	0	0	0	0	0	0	0	0	0	0	0	0	0	0	8	0	0	0	0	0	0	0	0	0	0	0	0	0	5	0	0	0	0	0	0	0	0
KX074982	intron-exon	TRAV29DV5	+	TRAJ57	+	5	0	5	0	0	0	0	0	0	0	0	0	0	0	18	0	0	0	0	0	0	0	0	0	0	0	0	0	0	0	0	0	0	0	0	0	0	0	0	0	0	0	55	0
MG789343	intron-exon	TRA	+	TRAJ21	+	5	0	5	0	0	0	0	20	0	0	0	0	0	0	0	0	0	0	0	0	0	0	0	0	0	0	0	0	0	0	0	0	0	0	0	0	0	0	0	18	0	0	0	0
AA844315	exon-exon	IFITM3	+	MICOS10	+	4	0	4	0	0	0	0	0	0	0	0	5	0	0	0	0	0	0	0	0	0	0	0	0	0	0	0	0	0	0	0	0	0	0	0	0	8	0	0	0	0	0	8	0
AB976719	exon-exon	TRAV14DV4	+	TRAJ15	+	4	0	4	0	0	0	0	0	0	0	0	0	0	0	0	0	0	0	0	0	12	0	0	0	0	0	0	0	0	0	0	0	0	0	0	0	0	0	6	0	0	0	0	0
AB977051	exon-exon	TRAV38-2DV8	+	TRAJ26	+	4	0	4	0	0	0	0	0	0	0	0	0	0	0	0	0	0	0	0	0	0	0	0	0	0	0	0	0	0	0	0	0	0	6	0	0	0	10	0	0	0	0	0	0
AB977081	exon-exon	TRAV24	+	TRAJ52	+	4	0	4	0	0	0	0	0	0	0	0	8	0	0	0	0	0	0	0	0	0	0	0	0	0	0	0	0	0	0	0	0	0	0	0	0	0	6	0	0	0	0	33	0
AB977199	exon-exon	TRAV8-3	+	TRAJ4	+	4	0	4	0	0	0	0	0	0	0	0	0	0	5	0	0	0	18	0	0	0	0	0	0	0	0	0	0	0	0	0	0	0	0	0	0	0	0	5	0	0	0	0	0
AB977368	exon-exon	TRAV19	+	TRAJ42	+	4	0	4	0	0	0	0	0	0	0	0	14	0	0	12	6	0	0	0	0	0	0	0	0	0	0	0	0	0	0	0	0	0	0	0	0	0	0	0	0	0	0	0	0
AF532854	exon-exon	TRAV12-2	+	TRAJ32	+	4	0	4	0	0	0	0	0	0	0	0	0	0	0	0	0	0	0	0	0	0	0	0	0	0	0	0	0	0	0	0	0	0	0	0	0	0	0	0	0	0	0	0	0
AL574487	exon-exon	LUZP6	+	MTPN	+	4	0	4	0	0	0	0	0	0	0	0	8	0	0	0	0	0	0	0	0	0	0	0	0	0	0	0	0	0	0	0	0	0	0	0	5	0	0	0	32	0	0	0	0
BF375181	exon-exon	QDPR	-	DHX34	-	4	0	4	0	0	0	0	0	0	0	0	14	0	0	0	0	0	0	0	0	0	0	0	0	0	5	0	0	0	0	0	0	0	0	0	0	0	0	0	0	0	0	0	0
BF894088	exon-exon	MTPN	+	LUZP6	+	4	0	4	0	0	0	0	0	0	0	0	0	0	6	0	0	0	0	0	0	0	0	0	0	0	0	0	0	0	0	0	0	0	0	0	0	0	0	0	0	0	0	0	0
BI047175	exon-exon	RNA45SN1	-	RNA45SN2	-	4	0	4	0	0	0	0	0	0	0	0	0	0	0	0	0	0	0	0	0	0	6	0	0	0	0	0	0	0	0	0	0	0	0	0	0	0	0	0	8	0	0	0	0
BM806019	exon-exon	ZNF385A	-	FAM184B	-	4	0	4	0	0	0	0	13	0	0	0	0	0	0	0	0	0	0	0	0	0	0	0	0	0	0	0	0	0	0	0	0	0	0	0	0	0	0	0	0	0	0	0	0
BU626797	exon-exon	LOC105379414	-	LOC105373105	-	4	0	4	0	0	0	0	0	0	0	0	0	0	0	6	0	0	0	0	0	0	0	0	0	0	5	0	0	0	0	0	0	0	0	0	0	0	0	0	8	0	0	0	0
CB153060	exon-exon	OAZ1	+	FKBP8	-	4	0	4	0	0	0	0	0	0	0	9	0	0	0	6	0	0	0	6	0	0	0	0	0	0	0	0	0	0	0	0	0	0	0	0	0	0	0	0	0	0	0	0	0
DA364405	exon-exon	POLL	+	DPCD	+	4	0	4	0	0	0	0	0	0	0	0	0	0	0	0	0	0	0	0	0	0	0	0	0	0	0	0	0	0	0	0	0	0	0	0	0	0	0	0	20	0	0	71	0
DM478319	exon-exon	HLA-A	-	HCG4B	-	4	0	4	0	0	0	0	0	7	0	0	0	0	0	0	0	0	0	0	0	0	0	0	0	0	0	0	0	0	0	0	0	0	0	0	0	0	0	6	0	0	0	0	0
FN176195	exon-exon	AKTIP	-	RBL2	-	4	0	4	0	0	0	0	0	0	0	8	0	0	0	0	0	0	8	0	0	0	0	0	0	0	0	0	0	0	0	0	0	0	0	0	0	0	0	0	0	0	0	0	0
FY210983	exon-exon	C7orf61	+	TSC22D4	+	4	0	4	0	0	0	0	0	0	0	0	0	0	0	13	0	0	0	0	0	0	0	0	0	0	0	0	0	0	0	0	0	0	0	0	0	0	0	0	10	0	0	0	0
GD149414	exon-exon	UBE2Q2P1	-	GOLGA6L5P	-	4	0	4	0	0	0	0	0	0	0	0	0	0	0	0	0	0	14	0	0	0	0	0	0	0	0	0	0	0	0	0	0	0	0	0	0	0	0	6	0	0	0	0	0
JQ956403	exon-exon	TRGV9	-	TARP	-	4	0	4	0	0	0	0	16	0	0	0	0	0	0	0	0	0	0	0	0	0	0	0	0	0	0	0	0	0	0	0	0	0	0	0	0	0	0	0	0	0	0	0	0
KM004843	exon-exon	TRAV23DV6	+	TRAJ10	+	4	0	4	0	0	0	0	0	0	0	0	0	0	0	10	0	0	0	0	0	0	0	0	0	0	0	0	0	0	0	0	0	0	0	0	0	0	0	0	0	0	0	0	0
KR081949	exon-exon	GNAO1	+	GNAQ	-	4	0	4	0	0	0	0	5	0	0	0	0	0	0	0	0	0	0	0	0	0	0	0	0	0	0	0	0	0	0	0	0	0	0	0	0	0	0	0	7	0	0	0	0
KX074972	exon-exon	TRAV13-1	+	TRAJ23	+	4	0	4	0	0	0	0	0	0	0	0	0	0	0	0	0	0	0	0	0	0	0	0	0	0	0	0	0	0	0	0	0	0	0	0	0	0	0	0	0	0	0	0	0
KX076453	exon-exon	TRAV8-3	+	TRAJ6	+	4	0	4	0	0	0	0	0	0	0	0	0	0	0	5	0	0	0	0	0	0	0	0	0	0	8	0	0	0	0	0	0	0	0	0	0	0	0	0	0	0	0	0	0
M90479	exon-exon	TRAV16	+	TRAJ53	+	4	0	4	0	0	0	0	0	0	0	0	0	0	0	0	0	0	0	0	0	0	0	0	0	0	0	0	0	0	6	0	0	0	0	0	0	0	6	0	0	0	0	0	0
MG789530	exon-exon	TRAV13-1	+	TRAJ24	+	4	0	4	0	0	0	0	0	0	0	0	0	0	0	0	0	0	0	0	0	0	0	0	0	0	0	0	0	0	6	0	0	0	0	0	0	0	0	0	0	0	0	0	0
MG789585	exon-exon	TRAV35	+	TRAJ53	+	4	0	4	0	0	0	0	0	0	0	6	0	0	0	0	0	10	0	0	0	0	0	0	0	0	0	0	0	0	0	0	0	0	0	0	0	0	0	0	0	0	0	0	0
MG789756	exon-exon	TRAV13-1	+	TRAJ40	+	4	0	4	0	0	0	0	0	0	0	6	0	0	0	0	0	0	0	0	0	0	0	0	0	0	0	0	0	0	0	0	0	0	0	0	0	0	0	0	0	0	0	0	0
MG790207	exon-exon	TRAV4	+	TRAJ9	+	4	0	4	0	0	0	0	0	0	0	0	0	0	0	0	0	0	0	0	0	0	0	0	0	0	0	0	0	0	0	0	0	0	0	0	0	0	0	0	12	0	0	0	0
MG790397	exon-exon	TRAV13-1	+	TRAJ48	+	4	0	4	0	0	0	0	0	0	0	0	0	0	0	0	0	0	0	0	0	0	0	0	0	0	0	0	0	0	0	0	0	0	0	0	0	0	0	0	0	0	0	0	0
MG790614	exon-exon	TRAV26-1	+	TRAJ53	+	4	0	4	0	0	0	0	0	0	0	16	0	0	0	0	0	0	0	0	0	0	0	0	0	0	0	0	0	0	0	0	0	0	6	0	0	0	0	0	0	0	0	0	0
X58334	exon-exon	TRAV13-2	+	TRAJ8	+	4	0	4	0	0	0	0	0	0	0	0	0	0	0	6	0	0	0	0	0	0	0	0	0	0	0	0	0	0	0	0	0	0	0	0	0	0	0	0	0	0	32	0	0
AA280701	exon-intron	LOC105373105	+	AL683807.1	+	4	0	4	0	0	0	0	0	0	0	0	0	0	8	0	0	0	0	5	0	6	0	0	0	0	0	0	0	0	0	0	0	0	0	0	0	0	0	0	0	0	0	0	0
AA522693	exon-intron	IGKC	+	IGK	+	4	0	4	0	0	0	0	0	0	0	0	0	0	0	0	0	0	0	0	0	0	0	0	0	0	0	0	0	0	0	0	0	0	0	0	0	0	0	6	0	0	0	0	0
AA744207	exon-intron	IGLC3	+	IGL	+	4	0	4	0	0	0	0	0	0	0	0	0	0	0	0	0	0	0	0	0	0	0	0	0	0	0	0	0	0	0	0	0	0	0	0	0	0	0	0	0	0	0	6	0
AB035342	exon-intron	TCL6	+	TCL1B	+	4	0	4	0	0	0	0	0	0	0	8	0	0	0	0	0	0	0	0	0	0	0	0	0	0	0	0	0	0	0	0	0	0	16	0	0	0	0	0	0	0	0	0	0
AB749859	exon-intron	TRBV9	+	TRBJ2-1	+	4	0	4	0	0	0	0	0	0	0	0	0	0	0	16	0	0	0	0	0	0	0	0	0	0	0	0	0	0	0	0	0	0	0	0	0	0	0	0	0	0	0	0	0
AI369369	exon-intron	NUDT15	-	SUCLA2	-	4	0	4	0	0	0	0	0	0	0	0	0	0	0	0	0	0	0	12	0	0	0	0	0	0	0	0	0	0	0	0	0	0	0	0	12	0	0	0	0	0	8	0	0
AI908540	exon-intron	FCGR2A	+	FRMPD1	+	4	0	4	0	0	0	0	0	0	0	0	17	0	0	0	0	0	0	0	0	0	0	0	0	0	0	0	0	0	0	0	0	6	0	0	0	0	0	0	0	0	0	0	0
AK125463	exon-intron	CTTN	-	PPFIA1	-	4	0	4	0	0	0	0	0	0	0	0	0	0	0	0	0	0	0	0	0	0	0	0	0	0	0	0	0	0	6	0	0	0	0	0	12	0	0	0	0	0	0	0	0
AV734752	exon-intron	FOLR2	+	LOC339192	-	4	0	4	0	0	0	0	0	0	0	0	0	0	0	0	0	0	0	0	14	0	0	0	0	0	0	0	0	0	0	0	0	0	0	0	0	0	9	0	0	0	7	0	0
AV736086	exon-intron	RPS25P6	-	ARL14EPL	-	4	0	4	0	0	0	0	0	0	0	0	0	0	0	0	0	0	0	0	0	0	0	0	0	0	0	0	0	0	0	0	0	0	0	0	0	0	0	0	0	0	0	9	0
AV758686	exon-intron	BANF1P3	-	CAB39	-	4	0	4	0	0	0	0	0	0	0	0	9	0	0	0	0	0	0	0	0	0	0	0	0	0	0	0	0	0	0	0	0	0	0	0	0	0	0	0	0	0	0	47	0
AW876409	exon-intron	GLG1	-	LOC107984827	-	4	0	4	0	0	0	0	0	0	0	9	0	0	0	0	0	0	0	0	0	0	0	0	0	0	0	0	0	0	0	0	0	0	0	0	0	0	0	0	0	0	0	0	0
BC038464	exon-intron	ALKBH5	-	MYO15A	-	4	0	4	0	0	0	0	0	0	0	0	0	0	0	0	0	0	0	0	0	0	0	0	0	0	0	0	0	0	0	0	0	0	0	0	0	0	0	0	0	0	0	0	0
BC088367	exon-intron	POLR3H	-	ASIP	-	4	0	4	0	0	0	0	9	0	0	0	0	0	0	0	0	0	0	0	0	0	0	0	0	0	0	0	0	0	0	0	0	0	0	0	0	0	0	0	0	0	0	0	0
BF027299	exon-intron	UQCRQ	+	ARHGEF12	+	4	0	4	0	0	0	0	0	0	0	0	0	0	0	0	0	0	0	0	0	0	0	0	0	0	0	0	0	0	0	0	0	0	0	0	0	0	0	0	0	0	0	0	0
BF035213	exon-intron	LMNA	+	MIDEAS	-	4	0	4	0	0	0	0	0	0	0	0	0	0	0	0	0	0	0	0	0	0	0	0	0	0	0	0	0	0	0	0	0	0	0	0	0	0	0	6	0	0	0	0	0
BG197922	exon-intron	RHCE	-	TMEM50A	-	4	0	4	0	0	0	0	0	0	0	0	0	0	0	5	0	0	0	0	0	0	0	0	0	0	0	0	0	0	0	0	0	0	0	0	0	0	0	0	0	0	0	0	0
BG722996	exon-intron	CKS2	+	MPV17L	-	4	0	4	0	0	0	0	0	0	0	0	0	0	0	0	0	0	0	0	0	0	0	0	0	0	0	0	0	0	0	0	0	0	0	0	0	0	0	7	0	0	0	0	0
BG998117	exon-intron	VPS28	-	FAM13B	-	4	0	4	0	0	0	0	0	0	0	0	0	0	0	0	0	0	0	0	0	0	0	0	0	0	0	0	0	0	0	0	0	0	0	0	0	0	0	0	0	0	6	13	0
BI762870	exon-intron	IPO4	-	ZP3	+	4	0	4	0	0	0	0	0	0	0	0	0	0	0	0	0	0	0	0	0	0	0	0	0	0	0	0	0	0	0	0	0	0	0	0	0	0	0	0	0	6	0	25	0
BI908263	exon-intron	DDX49	+	LINC02343	+	4	0	4	0	0	0	0	0	0	0	0	6	0	0	5	0	0	0	0	0	0	0	0	0	0	0	0	0	0	0	0	0	0	0	0	0	0	0	0	0	0	0	0	0
BJ995685	exon-intron	LOC107984036	-	NAA15	-	4	0	4	0	0	0	0	0	0	0	0	0	0	0	0	0	0	7	0	0	5	7	0	0	0	0	0	0	0	0	0	0	0	0	0	0	0	0	0	0	0	0	0	0
BM927009	exon-intron	CHUK	-	AGO4	+	4	0	4	0	0	0	0	0	0	7	0	0	0	0	0	0	0	0	5	0	0	0	0	0	0	0	0	0	0	0	0	0	0	0	0	0	0	7	0	0	0	0	0	0
BQ438035	exon-intron	SUGT1	+	AF241725.1	-	4	0	4	0	0	0	0	0	0	0	0	0	0	0	0	0	0	0	0	0	0	0	0	0	0	0	0	0	0	0	0	0	0	6	0	0	0	0	0	6	0	0	0	0
BQ711291	exon-intron	IGHG1	-	IGH	-	4	0	4	0	0	0	0	0	0	0	0	0	0	0	0	0	0	0	0	0	0	0	0	0	0	0	0	0	0	0	0	0	0	0	0	0	0	0	0	0	0	0	0	0
BQ716038	exon-intron	SRP54	+	GRAMD1B	+	4	0	4	0	0	0	0	0	0	0	0	0	0	0	6	0	0	0	0	0	0	0	0	0	0	0	0	0	0	0	0	0	0	0	0	0	0	0	0	0	0	0	0	0
BQ925871	exon-intron	OIP5-AS1	+	OIP5	+	4	0	4	0	0	0	0	0	0	0	27	0	0	0	0	0	0	12	0	0	0	0	0	0	0	0	0	0	0	0	0	0	0	0	0	0	11	0	0	0	0	0	0	0
BU584150	exon-intron	LIMK2	+	LOC101928762	+	4	0	4	0	0	0	0	0	0	0	0	0	0	0	0	0	0	0	0	0	6	0	0	0	0	0	0	0	0	0	0	0	0	0	0	0	15	0	0	0	0	0	0	0
BU585264	exon-intron	CLTCL1	-	LAMTOR4	+	4	0	4	0	0	0	0	0	0	0	0	0	0	0	0	0	0	0	0	0	0	0	0	0	0	0	0	0	0	0	0	0	0	0	0	0	0	0	0	0	0	14	0	0
BU587365	exon-intron	ARF5	+	GEMIN7	+	4	0	4	0	0	0	0	0	0	0	0	0	0	0	0	0	0	0	0	0	0	0	0	0	0	0	0	0	0	0	0	0	5	0	0	0	0	0	0	0	0	0	6	0
BU963550	exon-intron	HMGN3	-	PTPRD	+	4	0	4	0	0	0	0	0	0	0	0	0	0	0	0	0	0	0	0	0	0	0	0	0	0	0	0	0	0	0	0	0	0	0	0	0	0	7	0	0	0	0	25	0
BX415238	exon-intron	ELF2	-	NOCT	-	4	0	4	0	0	0	0	0	0	0	0	0	0	0	0	0	0	0	7	0	0	0	0	0	0	0	0	0	0	0	0	0	8	0	0	0	0	0	0	0	0	0	0	0
CD384874	exon-intron	TIMM10	-	KMT2C	+	4	0	4	0	0	0	0	0	0	0	0	0	0	0	0	0	0	0	0	0	10	0	0	0	0	0	0	0	0	0	0	0	0	0	0	0	0	0	0	0	0	0	0	0
CQ409543	exon-intron	TAF8	+	CAP1	+	4	0	4	0	0	0	0	0	0	0	0	0	0	0	0	0	0	0	0	0	0	0	0	0	0	0	0	0	0	0	6	0	0	0	0	6	0	0	0	0	0	0	6	0
DA976194	exon-intron	IGHV1-69	-	IGH	-	4	0	4	0	0	0	0	0	0	0	0	0	0	0	0	0	0	0	0	0	0	0	0	0	0	0	0	0	0	0	0	0	0	0	0	0	0	0	0	0	0	0	0	0
DW439190	exon-intron	EIF6	-	ZNF735	-	4	0	4	0	0	0	0	0	0	0	0	0	0	0	0	0	0	0	0	0	0	0	0	0	0	0	0	0	0	0	0	0	0	0	0	0	0	0	0	0	0	5	0	0
FY212781	exon-intron	OARD1	+	APOBEC2	+	4	0	4	0	0	0	0	0	0	0	0	0	0	8	0	0	0	0	0	0	0	0	0	0	0	0	0	0	0	0	0	0	0	0	0	8	0	0	0	0	0	0	0	0
FY213326	exon-intron	SAR1A	-	AIFM2	-	4	0	4	0	0	0	0	0	0	0	0	8	0	0	0	0	0	0	0	0	0	0	0	0	0	0	0	0	0	0	0	0	0	0	0	0	0	0	0	0	0	0	0	0
HI161388	exon-intron	TRAV21	+	TRA	+	4	0	4	0	0	0	0	0	0	0	0	0	0	0	6	0	0	0	0	0	0	0	0	0	0	0	0	0	0	0	0	0	0	0	40	0	0	0	8	0	0	0	0	0
HI161414	exon-intron	TRAV29DV5	+	TRA	+	4	0	4	0	0	0	0	0	0	0	0	0	0	0	0	0	0	0	0	0	0	0	0	0	0	0	0	0	0	0	0	0	0	0	0	0	0	0	0	0	0	0	86	0
HI161426	exon-intron	TRAV41	+	TRA	+	4	0	4	0	0	0	0	0	0	0	0	0	0	5	0	8	0	0	0	0	0	0	0	0	0	0	0	0	0	0	0	0	0	0	0	0	0	0	0	0	0	0	0	0
HY067328	exon-intron	SERP1	-	EIF2A	-	4	0	4	0	0	0	0	0	0	0	12	0	0	0	0	0	0	0	0	0	0	0	0	0	0	0	0	0	0	0	0	0	0	0	0	0	0	0	0	0	0	0	0	0
MG790821	exon-intron	TRAV12-3	+	TRA	+	4	0	4	0	0	0	0	0	0	0	12	0	0	0	0	0	0	0	0	0	0	0	0	0	0	0	0	0	0	0	0	0	0	0	10	0	0	0	0	0	0	0	0	0
AW812903	intron-exon	AC009120.6	+	LOC283922	+	4	0	4	0	0	0	0	0	0	0	0	0	0	0	0	0	0	0	0	0	0	0	0	0	0	0	0	0	0	0	0	0	0	0	0	6	0	0	0	0	0	0	0	0
AW861225	intron-exon	NPIPB3	+	NPIPB4	-	4	0	4	0	0	0	0	0	0	0	0	0	0	6	0	0	0	0	0	0	0	0	0	0	0	0	0	0	0	0	0	0	0	0	0	0	0	0	0	0	0	0	51	0
BF439736	intron-exon	PATZ1	-	PIK3IP1	-	4	0	4	0	0	0	0	0	0	0	0	0	0	0	0	0	10	0	0	0	0	0	0	0	0	8	0	0	0	0	0	0	0	0	0	0	0	0	0	0	0	0	0	0
BG027262	intron-exon	SHC4	+	EID1	+	4	0	4	0	0	0	0	0	0	0	0	0	0	0	0	0	0	0	0	0	0	0	0	0	0	0	0	0	0	0	0	0	0	0	0	0	0	0	0	0	0	0	0	0
BG218002	intron-exon	AL009181.1	-	OPRD1	-	4	0	4	0	0	0	0	13	0	0	0	0	0	0	0	0	0	0	0	0	0	0	0	0	0	0	0	0	0	0	0	0	0	0	0	0	0	8	0	0	0	0	0	0
BM021905	intron-exon	AL162377.1	+	LOC107984561	+	4	0	4	0	0	0	0	0	0	5	0	0	0	0	0	0	0	0	0	0	0	0	0	0	0	0	0	0	0	0	0	0	0	0	0	0	0	0	0	0	0	0	0	0
BX117604	intron-exon	AC003101.1	+	MIR365B	+	4	0	4	0	0	0	0	0	0	5	0	0	0	0	0	0	0	0	0	0	0	0	0	0	0	0	0	0	0	0	0	0	0	0	0	0	0	0	0	0	0	0	0	0
CN265767	intron-exon	AL162411.1	+	RNF2P1	+	4	0	4	0	0	0	0	0	0	0	0	0	0	0	0	5	0	0	0	0	0	0	0	0	0	0	0	0	0	0	0	0	0	0	0	0	0	0	0	0	0	0	0	0
DA415946	intron-exon	AC022182.1	+	CLVS1	+	4	0	4	0	0	0	0	0	0	0	0	0	0	0	0	0	0	0	0	0	0	0	0	0	0	0	0	0	0	0	0	0	0	0	0	0	0	0	0	0	0	0	0	0
FY213628	intron-exon	LOC105374063	-	POPDC2	-	4	0	4	0	0	0	0	0	0	0	15	0	0	0	0	0	0	0	0	0	0	0	0	0	0	6	0	0	0	0	0	0	0	0	0	0	0	10	0	0	0	0	0	0
H09523	intron-exon	IGFBP7	-	POLR2B	-	4	0	4	0	0	0	0	0	0	0	0	0	0	0	8	5	0	0	0	0	0	0	0	0	0	0	0	0	0	0	0	0	0	0	0	0	0	10	0	0	0	0	0	0
KX074923	intron-exon	TRAV21	+	TRAJ42	+	4	0	4	0	0	0	0	0	0	0	0	0	0	0	0	0	0	0	0	0	0	0	0	0	0	0	0	0	0	0	0	0	0	9	0	0	0	0	0	0	0	0	0	0
KX075215	intron-exon	TRAV12-1	+	TRAJ27	+	4	0	4	0	0	0	0	0	0	0	0	11	0	0	0	0	0	0	0	0	0	0	0	0	0	0	0	0	0	0	0	0	0	0	5	0	0	5	0	0	0	0	0	0
X04946	intron-exon	TRAV12-2	+	TRAJ18	+	4	0	4	0	0	0	0	0	0	0	0	0	0	0	0	0	0	0	0	0	0	0	0	0	0	0	0	0	0	0	0	0	0	0	0	0	0	6	0	0	0	0	0	0
AA918029	exon-exon	PLTP	-	CTSA	-	3	0	3	0	0	0	0	0	0	0	0	0	0	0	7	0	0	0	0	0	0	0	0	0	0	0	0	0	0	0	0	0	0	0	0	0	7	0	0	0	0	0	0	0
AB977009	exon-exon	TRAV38-2DV8	+	TRAJ58	+	3	0	3	0	0	0	0	0	0	20	0	0	0	0	0	0	0	0	0	0	0	0	0	0	0	0	0	0	0	0	0	0	0	0	0	0	0	0	0	0	0	0	0	0
AB977159	exon-exon	TRAV24	+	TRAJ34	+	3	0	3	0	0	0	0	0	0	0	0	0	0	0	0	0	0	0	0	0	0	0	0	0	0	0	0	0	0	0	0	5	0	0	0	0	0	0	0	0	0	0	0	0
AI671899	exon-exon	COA6-AS1	+	COA6	+	3	0	3	0	0	0	0	0	0	0	0	0	0	0	33	0	0	0	0	0	0	0	0	0	0	0	0	0	0	0	0	0	0	0	0	0	0	0	0	0	0	0	0	0
AI862796	exon-exon	TTC23L	+	RAD1	+	3	0	3	0	0	0	0	0	0	0	0	0	0	0	0	0	0	0	0	0	0	0	0	0	0	0	0	0	0	0	0	0	0	0	0	0	0	6	0	0	0	0	0	0
AI928137	exon-exon	CDC37L1-DT	+	AK3	+	3	0	3	0	0	0	0	0	0	0	0	0	0	0	0	0	0	0	0	0	0	0	0	0	0	0	0	0	0	0	0	0	0	10	0	0	0	7	0	0	0	0	0	0
AK293909	exon-exon	TMEM199	+	SARM1	+	3	0	3	0	0	0	0	0	0	0	0	0	0	6	0	0	0	0	0	0	0	0	0	0	0	0	0	0	0	0	0	0	0	0	0	0	0	0	0	0	0	0	0	0
AL562105	exon-exon	SLA2	-	RAB5IF	-	3	0	3	0	0	0	0	0	0	0	0	0	0	0	0	0	0	0	0	0	0	0	0	0	0	0	0	5	0	0	0	0	14	0	0	0	0	0	0	0	0	0	0	0
BF911090	exon-exon	H4C8	-	LOC105374985	-	3	0	3	0	0	0	0	0	0	0	0	0	0	0	0	5	0	0	0	0	6	0	0	0	0	0	0	0	0	0	0	0	0	6	0	0	0	0	0	0	0	0	0	0
BG990863	exon-exon	SDR39U1	-	KHNYN	-	3	0	3	0	0	0	0	0	0	0	0	0	0	0	0	0	0	0	0	0	0	0	0	0	0	0	0	0	0	0	0	0	0	0	0	0	0	0	0	0	0	0	0	0
BQ215982	exon-exon	GGNBP1	-	BAK1	-	3	0	3	0	0	0	0	0	0	0	0	0	0	0	0	0	0	0	0	0	0	0	0	0	0	8	0	0	0	0	0	0	0	0	0	0	0	0	0	0	0	0	0	0
BU615934	exon-exon	PDZD7	-	LZTS2	-	3	0	3	0	0	0	0	0	0	0	0	0	0	0	0	0	0	0	0	0	0	0	0	0	0	0	0	0	0	7	0	0	0	0	0	0	0	0	0	0	0	5	0	0
BU741965	exon-exon	SHISA8	-	SREBF2	-	3	0	3	0	0	0	0	15	0	0	0	0	0	0	0	0	0	0	0	0	0	0	0	0	0	0	0	0	0	0	0	0	0	0	0	0	0	0	0	5	0	0	0	0
BX409777	exon-exon	FIS1	-	CLDN15	-	3	0	3	0	0	0	0	0	0	0	0	0	0	10	0	0	0	0	0	0	0	0	0	0	0	0	0	0	0	0	0	0	0	0	0	0	0	0	0	0	0	0	0	0
BX537709	exon-exon	LETM1	-	FGFR3	-	3	0	3	0	0	0	0	0	0	0	0	0	0	0	0	5	0	0	0	0	6	0	0	0	0	0	0	0	0	0	0	0	0	0	0	0	0	0	0	0	0	0	0	0
CD709278	exon-exon	TRAV4	+	TRAV5	+	3	0	3	0	0	0	0	0	0	0	0	0	0	0	0	0	0	0	8	0	0	0	0	0	0	0	0	0	0	0	0	0	0	0	0	0	0	0	12	0	0	0	0	0
DA368599	exon-exon	BRWD3	+	LOC105373283	+	3	0	3	0	0	0	0	0	0	0	0	0	0	0	0	0	0	0	0	0	0	0	0	0	0	0	0	0	0	0	0	0	0	0	0	0	0	0	0	0	0	0	0	0
DA375564	exon-exon	CEPT1	+	DENND2D	+	3	0	3	0	0	0	0	0	0	8	6	0	0	0	0	0	0	0	0	0	0	0	0	0	0	0	0	0	0	0	0	0	0	0	0	0	0	0	0	0	0	0	0	0
DA436769	exon-exon	FTH1	-	LOC107984334	-	3	0	3	0	0	0	0	9	0	0	0	0	0	0	0	0	0	5	0	14	0	0	0	0	0	0	0	0	0	0	0	0	0	0	0	0	0	0	0	0	0	0	0	0
DA441967	exon-exon	ISCA1	-	GOLM1	-	3	0	3	0	0	0	0	0	0	0	0	0	0	0	0	0	0	0	0	0	0	0	0	0	0	0	0	0	0	0	0	0	0	0	0	0	8	0	0	0	0	0	0	0
DA767886	exon-exon	SEPTIN7	+	SEPTIN7P3	+	3	0	3	0	0	0	0	0	0	0	0	0	0	12	0	0	0	0	0	0	7	0	0	0	0	0	0	0	0	0	0	0	0	0	0	0	0	0	0	0	0	0	0	0
DA942412	exon-exon	LOC101926933	+	HAUS4	+	3	0	3	0	0	0	0	0	0	0	0	0	0	0	0	0	0	7	0	0	0	0	0	0	0	0	0	0	0	0	0	0	0	0	0	0	0	0	0	0	0	0	0	0
DC338957	exon-exon	BAG1	+	CHMP5	+	3	0	3	0	0	0	0	0	0	0	0	0	0	0	0	0	6	0	0	0	0	0	0	0	0	0	0	0	0	0	0	0	0	0	0	0	0	0	0	0	0	0	0	0
DC406323	exon-exon	GPC2	-	GAL3ST4	-	3	0	3	0	0	0	0	0	0	0	0	0	0	0	0	0	0	0	0	0	0	0	0	0	0	0	0	0	0	0	0	0	0	0	0	0	0	0	0	0	0	0	0	0
FUS177	exon-exon	MANBA	-	UBE2D3	-	3	0	3	0	0	0	0	0	0	0	0	0	0	0	0	0	0	0	0	0	0	0	0	0	0	0	0	0	0	0	0	0	0	0	0	0	0	0	0	0	7	12	0	0
FY211071	exon-exon	GNMT	-	CNPY3	-	3	0	3	0	0	0	0	10	0	0	0	0	0	0	0	0	0	0	0	0	0	0	0	0	0	0	0	0	0	0	0	0	7	0	0	0	0	0	0	0	0	0	0	0
FY211614	exon-exon	ATF2	-	CHN1	-	3	0	3	0	0	0	0	0	0	0	7	0	0	0	0	0	0	0	0	0	0	0	0	0	0	0	0	0	0	0	0	0	0	0	0	0	0	0	0	0	0	0	0	0
HY004606	exon-exon	WDR26	+	CNIH3	+	3	0	3	0	0	0	0	0	0	0	7	0	0	0	0	0	0	0	0	0	0	0	0	0	0	0	0	0	0	0	0	0	0	0	0	0	0	0	0	0	0	0	0	0
HY124553	exon-exon	FLVCR1-DT	-	SPATA45	-	3	0	3	0	0	0	0	0	0	0	0	0	0	0	0	0	0	0	0	0	0	0	0	0	0	0	0	0	0	0	0	0	0	0	0	0	0	0	0	0	0	0	0	0
KM004057	exon-exon	TRAV23DV6	+	TRAJ24	+	3	0	3	0	0	0	0	0	0	0	16	0	0	0	0	0	0	0	0	0	0	0	0	0	0	0	0	0	0	0	0	0	0	0	0	0	0	0	0	0	0	0	0	0
KM004320	exon-exon	TRAV1-1	+	TRAJ11	+	3	0	3	0	0	0	0	0	0	0	0	0	0	0	0	0	0	0	0	0	0	0	0	0	0	0	0	0	0	0	0	0	0	0	0	0	0	0	0	5	0	0	0	0
KM004464	exon-exon	TRAV19	+	TRAJ53	+	3	0	3	0	0	0	0	0	0	0	0	0	0	0	0	0	0	0	0	0	0	0	0	0	0	0	0	0	0	0	0	0	0	0	6	0	0	0	0	6	0	0	33	0
KX074269	exon-exon	TRAV13-2	+	TRAJ20	+	3	0	3	0	0	0	0	0	0	0	0	0	0	52	0	0	0	0	0	0	0	0	0	0	0	0	0	0	0	0	0	0	0	0	0	0	0	0	0	0	0	0	0	0
KX075354	exon-exon	TRAV12-3	+	TRAJ54	+	3	0	3	0	0	0	0	0	0	0	0	0	0	0	0	0	0	0	0	0	0	0	0	0	0	0	0	0	0	0	0	0	0	0	0	0	0	0	0	0	0	0	0	0
KX075597	exon-exon	TRAV13-1	+	TRAJ9	+	3	0	3	0	0	0	0	0	6	0	0	0	0	0	6	0	0	0	0	0	0	0	0	0	0	0	0	0	0	0	0	0	0	0	0	0	0	0	0	0	0	0	0	0
KX075975	exon-exon	TRAV17	+	TRAJ22	+	3	0	3	0	0	0	0	0	0	0	0	0	0	0	0	0	0	0	0	0	0	0	0	0	0	0	0	0	0	0	0	0	0	0	0	0	0	0	0	0	0	0	0	0
KX075983	exon-exon	TRAV9-2	+	TRAJ15	+	3	0	3	0	0	0	0	0	0	0	0	0	0	0	0	0	0	0	0	0	0	0	0	0	0	0	0	0	0	0	0	0	0	0	9	0	0	0	0	0	0	0	0	0
KX076396	exon-exon	TRAV23DV6	+	TRAJ15	+	3	0	3	0	0	0	0	0	0	0	0	0	0	0	0	0	0	18	0	0	0	0	0	0	0	0	0	0	0	0	0	0	0	0	0	0	0	0	0	0	0	0	57	0
KX076455	exon-exon	TRAV9-2	+	TRAJ18	+	3	0	3	0	0	0	0	0	0	0	0	0	0	0	0	0	0	0	0	0	0	0	0	0	0	0	0	0	0	0	0	0	0	0	0	0	0	0	0	0	16	0	0	0
KX076620	exon-exon	TRAV6	+	TRAJ13	+	3	0	3	0	0	0	0	0	0	0	0	0	0	0	0	0	0	0	0	0	0	0	0	0	0	0	0	0	0	0	0	0	0	0	0	0	0	0	0	0	0	0	82	0
KX077170	exon-exon	TRAV38-2DV8	+	TRAJ21	+	3	0	3	0	0	0	0	0	0	0	0	0	0	14	0	0	0	0	0	0	0	0	0	0	0	0	0	0	0	0	0	0	0	0	0	0	0	0	0	0	0	0	0	0
M90472	exon-exon	TRAV9-2	+	TRAJ12	+	3	0	3	0	0	0	0	0	0	0	0	0	0	0	0	10	0	0	0	0	0	0	0	0	0	0	0	0	0	0	0	0	0	0	0	0	0	0	14	0	12	0	0	0
MG789080	exon-exon	TRAV17	+	TRAJ39	+	3	0	3	0	0	0	0	0	0	0	0	0	0	0	0	0	0	0	0	0	0	0	0	0	0	0	0	0	0	6	0	0	0	7	0	0	0	0	0	0	0	0	0	0
MG789123	exon-exon	TRAV41	+	TRAJ49	+	3	0	3	0	0	0	0	0	0	0	0	0	0	0	0	0	0	0	0	0	0	0	0	0	0	0	0	0	0	0	0	0	0	0	0	0	0	0	0	0	0	0	0	0
MG789216	exon-exon	TRAV21	+	TRAJ26	+	3	0	3	0	0	0	0	0	0	0	0	0	0	0	0	0	0	0	0	0	0	0	0	0	0	0	0	0	0	0	6	0	0	0	0	0	0	10	0	14	0	0	0	0
MG789328	exon-exon	TRAV19	+	TRAJ10	+	3	0	3	0	0	0	0	0	0	0	23	0	0	0	0	0	0	0	0	0	0	0	0	0	0	0	0	0	0	0	0	0	0	8	0	0	0	0	0	0	0	0	0	0
MG789777	exon-exon	TRAV26-1	+	TRAJ26	+	3	0	3	0	0	0	0	0	0	0	0	0	0	0	6	0	0	0	0	0	0	0	0	0	0	0	0	0	0	0	0	0	0	0	0	0	0	0	0	0	18	0	0	0
MG789922	exon-exon	TRAV36DV7	+	TRAJ54	+	3	0	3	0	0	0	0	0	0	0	0	0	0	0	0	0	0	0	0	0	0	0	0	0	0	0	0	0	0	0	0	0	0	0	0	0	12	0	0	0	0	0	0	0
MG790121	exon-exon	TRAV19	+	TRAJ28	+	3	0	3	0	0	0	0	0	0	0	0	0	0	0	0	0	0	0	0	0	0	0	0	0	0	0	0	0	0	0	0	0	0	0	0	0	0	0	0	0	0	0	0	0
MG790178	exon-exon	TRAV26-1	+	TRAJ52	+	3	0	3	0	0	0	0	0	0	0	0	0	0	0	0	0	0	0	0	0	0	0	0	0	0	0	0	0	0	0	0	0	0	0	0	0	0	0	0	0	0	0	0	0
MG790271	exon-exon	TRAV14DV4	+	TRAJ28	+	3	0	3	0	0	0	0	0	0	0	0	0	0	0	0	0	0	0	0	0	0	0	0	0	0	0	0	0	0	0	0	0	0	0	0	0	0	0	0	0	0	0	0	0
MG790393	exon-exon	TRAV6	+	TRAJ36	+	3	0	3	0	0	0	0	0	0	0	0	0	0	0	0	0	0	0	0	0	0	0	0	0	0	0	0	0	0	0	0	0	0	0	0	0	14	0	0	0	0	0	0	0
MG790540	exon-exon	TRAV1-2	+	TRAJ13	+	3	0	3	0	0	0	0	28	0	0	6	0	0	0	0	0	0	0	0	0	0	0	0	0	0	0	0	0	0	0	0	0	0	0	0	0	0	0	0	0	0	0	0	0
MG790989	exon-exon	TRAV19	+	TRAJ11	+	3	0	3	0	0	0	0	0	0	0	0	0	0	0	16	0	0	0	0	0	0	0	0	0	0	0	0	0	0	0	0	0	0	0	0	0	0	0	0	0	32	0	0	0
MG791603	exon-exon	TRAV5	+	TRAJ30	+	3	0	3	0	0	0	0	0	0	0	0	0	0	0	0	0	0	0	0	0	0	0	0	0	0	0	0	0	0	0	0	0	0	0	0	0	0	0	0	0	0	0	0	0
N98871	exon-exon	HBG2	-	HBG1	-	3	0	3	0	0	0	0	0	0	0	0	0	0	0	0	0	0	0	0	0	0	0	0	0	0	0	0	0	0	0	0	0	0	0	0	0	0	0	0	0	0	0	0	0
R12011	exon-exon	LOC100133286	+	CBR1	+	3	0	3	0	0	0	0	0	0	0	0	0	0	0	0	0	0	0	0	0	0	0	0	0	0	0	0	0	0	0	0	0	0	0	0	0	0	0	0	0	0	9	0	0
R77667	exon-exon	FCGR2B	-	FCGR2C	-	3	0	3	0	0	0	0	0	0	0	0	0	0	0	0	0	0	12	0	0	0	0	0	0	0	0	0	0	0	0	0	0	0	0	0	0	0	0	5	0	0	0	0	0
X04942	exon-exon	TRAV16	+	TRAJ23	+	3	0	3	0	0	0	0	0	0	0	0	0	0	6	0	0	0	0	0	0	0	0	0	0	0	0	0	0	0	0	0	0	0	0	0	10	0	0	0	0	0	0	0	0
X74775	exon-exon	TRGV11	-	TARP	-	3	0	3	0	0	0	0	0	0	0	7	0	0	0	0	6	0	0	0	0	0	0	0	0	0	0	0	0	0	0	0	0	0	0	0	0	0	0	0	0	0	0	0	0
Y15201	exon-exon	TRAV9-2	+	TRAJ45	+	3	0	3	0	0	0	0	0	0	0	0	0	0	0	0	0	0	0	0	0	0	0	0	0	0	0	0	0	0	0	0	0	0	0	0	0	0	0	0	0	0	0	0	0
AB209147	exon-intron	CASP9	-	CELA2B	-	3	0	3	0	0	0	0	0	0	0	0	0	0	6	0	0	0	0	0	0	0	0	0	0	0	0	0	0	0	8	0	0	0	0	0	0	0	0	0	0	0	0	0	0
AB977250	exon-intron	TRAV29DV5	+	TRA	+	3	0	3	0	0	0	0	18	0	0	0	0	0	0	0	0	0	0	0	0	0	0	0	0	0	0	0	0	0	0	0	0	0	0	0	0	0	0	0	0	0	0	0	0
AI183396	exon-intron	CFLAR	-	FAM107B	+	3	0	3	0	0	0	0	0	0	0	0	0	0	0	0	0	0	0	0	0	5	0	0	0	0	0	0	0	0	0	0	0	0	0	10	0	0	0	0	0	0	0	0	0
AI337901	exon-intron	GATAD1	-	DNAH2	-	3	0	3	0	0	0	0	0	0	0	0	0	0	0	0	0	8	0	0	0	0	0	0	0	0	0	0	0	0	0	0	0	0	0	0	0	0	0	0	0	0	0	0	0
AI383516	exon-intron	NPRL3	-	MPG	-	3	0	3	0	0	0	0	0	0	0	0	0	0	0	0	0	0	0	0	12	0	0	0	0	0	0	0	0	0	0	0	0	0	0	6	0	0	0	0	0	0	0	0	0
AI620282	exon-intron	UFSP2	+	C4orf47	+	3	0	3	0	0	0	0	0	0	0	0	0	0	0	0	0	0	0	0	0	0	0	0	0	0	0	0	0	0	0	0	0	5	0	0	0	0	0	0	0	0	0	0	0
AK309810	exon-intron	DHTKD1	+	RP11-6J21.2	-	3	0	3	0	0	0	0	0	0	0	0	0	0	0	0	0	0	0	0	0	0	0	0	0	0	0	0	0	0	0	0	0	0	0	0	0	0	0	0	0	0	0	0	0
AL117392	exon-intron	CGGBP1	-	PSMD12	+	3	0	3	0	0	0	0	0	0	0	0	0	0	0	7	0	0	0	0	0	0	0	0	0	0	0	0	0	0	0	0	0	0	0	0	0	0	0	0	0	0	0	0	0
AL120697	exon-intron	PRMT2	+	AF131217.1	-	3	0	3	0	0	0	0	0	0	0	0	0	0	0	0	0	0	0	0	7	0	0	0	0	0	0	0	0	0	0	0	0	0	9	0	0	0	0	0	0	0	0	0	0
AW955650	exon-intron	ZNF444	+	SGMS1	+	3	0	3	0	0	0	0	0	0	0	0	0	0	0	0	0	0	0	0	0	0	0	0	0	0	0	0	0	0	0	0	0	0	0	0	0	0	0	0	6	0	0	0	0
BC132962	exon-intron	LINC01138	-	TRN-GTT23-1	-	3	0	3	0	0	0	0	0	0	0	0	0	0	0	16	0	0	0	0	0	0	6	0	0	0	0	0	0	0	0	0	0	8	0	0	0	0	0	0	0	0	0	0	0
BF173191	exon-intron	IGKV2D-29	+	IGK	+	3	0	3	0	0	0	0	0	0	0	0	0	0	0	16	0	0	0	0	0	0	0	0	0	0	0	0	0	0	0	0	0	0	0	0	0	0	0	0	7	0	0	126	0
BF245895	exon-intron	RNF40	+	TTLL1	+	3	0	3	0	0	0	0	0	5	0	0	0	0	0	0	0	0	0	0	0	0	0	0	0	0	0	0	0	0	0	0	0	0	0	0	0	0	0	0	0	0	6	0	0
BF343353	exon-intron	BST2	-	ZNF83	+	3	0	3	0	0	0	0	0	0	0	0	0	0	0	0	0	0	0	0	0	0	0	0	0	0	0	0	0	0	0	0	0	0	0	0	0	6	0	0	0	9	0	0	0
BF673401	exon-intron	LOC105374808	+	LOC102724497	+	3	0	3	0	0	0	0	0	0	0	0	0	0	0	0	0	0	0	0	0	0	0	0	0	0	0	0	0	0	0	0	0	0	0	0	0	0	0	0	0	0	7	0	0
BF684055	exon-intron	FOXP4	+	FBLN1	+	3	0	3	0	0	0	0	0	0	0	0	0	0	0	0	0	0	0	0	0	0	0	0	0	0	0	0	0	0	0	0	0	0	0	0	0	0	0	0	0	0	0	0	0
BF968723	exon-intron	HMGB1P6	-	THSD4	-	3	0	3	0	0	0	0	0	0	0	0	0	0	0	0	0	0	0	0	0	0	0	0	0	0	6	0	0	0	0	0	0	0	0	0	0	0	0	0	0	0	0	0	0
BG108075	exon-intron	MYG1	+	USP9YP36	+	3	0	3	0	0	0	0	0	0	0	0	0	0	0	0	0	0	0	6	0	0	0	0	0	0	0	0	0	0	0	0	0	0	0	0	0	0	0	0	0	0	0	0	0
BG168585	exon-intron	ADH5	-	RAB11B-AS1	-	3	0	3	0	0	0	0	0	0	0	0	0	0	0	0	0	0	0	0	0	0	0	0	0	0	0	0	0	0	0	0	0	0	0	0	0	6	0	0	0	0	0	0	0
BG254999	exon-intron	COX6A1	+	UBR2	-	3	0	3	0	0	0	0	0	0	0	0	0	0	0	0	0	0	0	0	0	0	0	0	0	0	0	0	0	0	0	0	0	0	0	0	0	0	0	0	0	0	0	21	0
BG287758	exon-intron	SLC35E1	-	LOC112267968	+	3	0	3	0	0	0	0	0	0	0	0	0	0	0	0	0	0	0	0	0	0	0	0	0	0	0	0	0	0	0	0	0	0	0	0	5	0	0	0	0	0	0	0	0
BG288357	exon-intron	ZC3H13	-	SYNJ1	+	3	0	3	0	0	0	0	0	0	0	0	0	0	0	0	0	0	0	0	0	0	0	0	0	0	0	0	0	0	0	0	0	7	0	0	0	0	0	0	0	0	0	0	0
BG292431	exon-intron	NAE1	-	TDRD5	-	3	0	3	0	0	0	0	0	0	0	0	0	0	0	6	0	0	0	0	0	0	0	0	0	0	0	0	0	0	0	0	0	0	5	0	0	0	0	0	6	0	0	0	0
BG574688	exon-intron	EIF3I	+	ZBTB8B	+	3	0	3	0	0	0	0	0	0	0	0	0	0	0	0	0	0	0	0	0	0	0	0	0	0	0	0	0	0	0	0	0	0	0	0	0	0	0	0	0	0	8	0	0
BG675709	exon-intron	SLC18B1	-	PAK2	-	3	0	3	0	0	0	0	0	0	0	0	0	0	0	0	0	0	0	0	0	6	0	0	0	0	0	0	0	0	0	0	0	0	0	0	0	0	0	0	0	0	0	0	0
BG682417	exon-intron	DHRS3	-	CACNA1A	-	3	0	3	0	0	0	0	0	0	0	0	0	0	0	0	0	0	0	0	0	0	0	0	0	0	0	0	0	0	0	0	0	0	0	0	0	0	0	0	0	0	0	46	0
BG723439	exon-intron	ISCA1	-	C9orf153	-	3	0	3	0	0	0	0	0	0	0	0	0	0	0	0	0	0	0	0	0	0	0	0	0	0	0	0	0	0	0	0	0	0	0	0	0	0	0	0	0	0	0	0	0
BG991493	exon-intron	IGHGP	-	IGH	-	3	0	3	0	0	0	0	0	0	0	0	0	0	0	0	0	0	0	0	0	0	0	0	0	0	0	0	0	0	0	0	0	0	0	0	0	0	0	0	0	0	0	0	0
BI200024	exon-intron	SKP1	-	RBFOX1	+	3	0	3	0	0	0	0	0	0	0	0	0	0	0	0	0	0	0	0	0	0	0	0	0	0	0	0	0	0	0	0	0	0	0	9	0	0	0	0	0	0	0	0	0
BI222644	exon-intron	GPX1	-	MIR325HG	-	3	0	3	0	0	0	0	0	0	0	0	0	0	0	0	0	0	0	0	0	0	0	0	0	0	0	0	0	0	0	0	0	0	0	0	0	0	0	0	0	0	0	8	0
BI759909	exon-intron	SLC25A38	+	LYAR	+	3	0	3	0	0	0	0	0	0	0	0	0	0	0	0	0	0	0	0	0	0	0	0	0	0	0	0	0	0	0	0	0	0	0	0	0	0	0	0	0	0	0	0	0
BI764396	exon-intron	NDUFA13	+	LOC105377706	-	3	0	3	0	0	0	0	0	0	0	0	0	0	0	5	0	0	0	0	13	0	0	0	0	0	0	0	0	0	0	0	0	0	0	0	0	0	0	0	0	0	0	0	0
BI768664	exon-intron	CNPY4	+	LINC02055	+	3	0	3	0	0	0	0	0	0	0	0	8	0	5	0	0	0	0	0	0	0	0	0	0	0	0	0	0	0	0	0	0	0	0	0	0	0	0	0	0	0	0	0	0
BI769300	exon-intron	LOC728613	-	AC026412.3	-	3	0	3	0	0	0	0	0	0	0	0	0	0	0	0	0	0	0	0	0	0	0	0	0	0	0	0	0	0	0	0	0	0	0	0	0	0	6	0	0	0	0	0	0
BI830231	exon-intron	MRPL47	-	GTF2IRD2B	+	3	0	3	0	0	0	0	0	0	0	0	0	0	0	0	0	0	0	0	0	0	0	0	0	0	0	0	0	0	0	0	0	0	6	0	0	0	0	0	0	0	0	0	0
BI859955	exon-intron	ATP5MD	-	LOC105374191	+	3	0	3	0	0	0	0	0	0	0	0	0	0	0	7	0	0	0	9	0	0	0	0	0	0	0	0	0	0	0	0	0	0	0	0	0	0	0	0	0	0	0	0	0
BI910580	exon-intron	RACK1	-	VPS13B	-	3	0	3	0	0	0	0	0	0	0	0	0	0	0	0	0	0	0	0	0	0	0	0	0	0	0	0	0	0	0	0	0	0	0	0	0	0	0	0	0	0	0	0	0
BI916600	exon-intron	ZNF362	+	FOXP1	+	3	0	3	0	0	0	0	0	0	0	0	7	0	0	0	0	0	0	0	0	0	0	0	0	0	0	0	0	0	0	0	0	0	0	0	0	0	0	0	0	0	0	0	0
BM045469	exon-intron	C19orf33	+	SYNJ1	+	3	0	3	0	0	0	0	0	0	0	0	8	0	0	0	0	0	0	0	0	0	0	0	0	0	0	0	0	0	0	0	0	0	0	0	0	0	0	6	0	0	0	0	0
BU532676	exon-intron	LOC105374363	+	EIF2B4	+	3	0	3	0	0	0	0	0	0	0	0	0	0	0	0	0	0	5	0	0	0	0	0	0	0	0	0	0	0	0	0	0	0	0	0	0	6	0	0	0	0	0	0	0
BU589701	exon-intron	PEMT	+	AC020558.1	+	3	0	3	0	0	0	0	0	0	0	0	10	0	0	0	0	0	0	0	0	0	0	0	0	0	0	0	0	0	0	0	0	0	0	0	0	0	0	0	0	0	0	0	0
BX497023	exon-intron	TMEM167B	+	TRAPPC10	-	3	0	3	0	0	0	0	0	0	0	0	0	0	0	0	0	0	0	0	0	0	0	0	0	0	0	0	0	0	0	0	0	0	0	0	0	10	0	0	0	0	0	0	0
CA335313	exon-intron	RPS19	+	RAB39A	+	3	0	3	0	0	0	0	0	0	0	0	0	0	0	10	0	0	0	0	0	0	0	0	0	0	0	0	0	0	0	0	0	0	0	0	0	0	0	0	0	10	0	0	0
CD105016	exon-intron	NOP58	+	RITA1	+	3	0	3	0	0	0	0	0	0	0	0	0	0	0	7	0	0	0	0	0	0	0	0	0	0	0	0	0	0	0	0	0	0	0	0	0	0	0	0	0	0	0	0	0
CD641359	exon-intron	PLAGL2	-	AL445242.1	+	3	0	3	0	0	0	0	0	0	0	0	0	0	0	0	0	0	0	7	0	0	0	0	0	0	0	0	0	0	0	0	0	0	0	18	0	0	0	0	0	0	0	0	0
CT003550	exon-intron	CYP2D7	-	AC254562.2	-	3	0	3	0	0	0	0	0	0	0	0	0	0	0	0	0	0	0	0	0	0	0	0	0	0	6	0	0	0	0	0	0	0	0	0	0	0	0	6	0	0	0	0	0
DB103966	exon-intron	IGHV4-39	-	IGH	-	3	0	3	0	0	0	0	0	0	0	0	0	0	0	0	0	0	0	0	0	0	0	0	0	0	0	0	0	0	0	0	0	0	0	0	0	0	0	0	0	0	0	0	0
DC410606	exon-intron	SMG1P1	+	NPIPB5	+	3	0	3	0	0	0	0	0	0	0	0	0	0	0	0	0	0	0	0	0	0	0	0	0	0	0	0	0	0	0	0	0	0	0	0	0	0	0	8	0	0	0	29	0
EL585054	exon-intron	LILRA1	+	AC245884.5	-	3	0	3	0	0	0	0	0	0	0	17	0	0	0	0	0	0	0	0	0	0	0	0	0	0	0	0	0	0	0	0	0	0	0	0	0	0	0	0	0	0	0	0	0
HI166615	exon-intron	IGLV1-47	+	IGL	+	3	0	3	0	0	0	0	0	0	0	0	0	0	0	0	0	0	0	0	0	0	0	0	0	0	0	0	0	0	0	0	0	0	0	0	0	0	0	0	0	0	0	0	0
HM774512	exon-intron	IGHV3-33	-	IGH	-	3	0	3	0	0	0	0	0	0	0	0	0	0	0	0	0	0	0	0	0	0	0	0	0	0	0	0	0	0	0	0	0	0	0	0	0	0	0	0	0	0	0	0	0
KX076767	exon-intron	TRAV13-1	+	TRA	+	3	0	3	0	0	0	0	0	0	0	0	0	0	0	0	0	0	0	0	0	0	0	0	0	0	0	0	0	0	0	0	0	0	15	0	0	0	0	0	0	0	0	104	0
MG789365	exon-intron	TRAV35	+	TRA	+	3	0	3	0	0	0	0	0	0	0	0	0	0	0	0	0	7	0	0	0	0	0	0	0	0	0	0	0	0	0	0	0	0	0	0	0	0	0	0	0	0	0	0	0
MG790890	exon-intron	TRAV38-1	+	TRA	+	3	0	3	0	0	0	0	0	0	0	10	0	0	0	0	0	0	0	0	0	0	0	0	0	0	0	0	0	0	0	0	0	0	0	0	0	0	8	0	0	0	0	0	0
AA713560	intron-exon	IGL	-	IGLC2	-	3	0	3	0	0	0	0	0	0	0	0	0	0	0	0	0	0	0	0	0	0	0	0	0	0	0	0	0	0	0	0	0	0	0	0	0	0	0	0	0	0	0	0	0
AA713630	intron-exon	LOC112268138	+	IGHG1	+	3	0	3	0	0	0	0	0	0	0	0	0	0	0	0	0	0	0	0	0	0	0	0	0	0	0	0	0	0	0	0	0	0	0	0	0	0	0	0	0	0	0	0	0
AB977453	intron-exon	TRAV25	+	TRAJ48	+	3	0	3	0	0	0	0	0	0	0	0	0	0	0	0	0	0	0	0	0	0	0	0	0	0	0	0	0	0	0	0	0	0	0	0	0	0	5	0	0	0	0	0	0
AF052538	intron-exon	IGL	+	IGLV1-51	+	3	0	3	0	0	0	0	0	0	0	0	0	0	0	0	0	0	0	0	0	0	0	0	0	0	0	0	0	0	0	0	0	0	0	5	0	0	0	0	0	0	0	0	0
AK123263	intron-exon	LOC100506974	-	LOC107985014	-	3	0	3	0	0	0	0	0	0	5	0	0	0	0	0	0	0	0	0	0	0	0	0	0	0	0	0	0	0	0	0	0	0	0	0	0	0	0	0	0	0	0	0	0
AK128076	intron-exon	MATN1	+	MATN1-AS1	+	3	0	3	0	0	0	0	0	0	0	0	0	0	0	0	0	0	0	0	0	0	0	0	0	0	0	0	0	0	0	0	0	0	0	16	0	0	0	0	0	0	0	0	0
AL523699	intron-exon	GBA	-	GBAP1	-	3	0	3	0	0	0	0	0	0	0	0	0	0	0	0	0	0	0	0	0	0	0	0	0	0	0	0	0	0	0	0	0	0	0	0	0	0	0	0	0	0	0	0	0
AW206100	intron-exon	LRRC57	-	SNAP23	-	3	0	3	0	0	0	0	0	0	6	0	0	0	0	0	0	0	0	0	0	0	0	0	0	0	0	0	0	0	0	0	0	0	0	0	0	0	0	0	0	0	0	0	0
AW779666	intron-exon	TMED10	-	NEK9	-	3	0	3	0	0	0	0	0	0	0	0	0	0	0	0	0	0	0	0	0	0	0	0	0	0	0	0	0	0	0	0	0	0	0	0	0	0	6	0	0	0	0	0	0
BC021693	intron-exon	AC011997.1	+	BOLL	+	3	0	3	0	0	0	0	0	0	0	0	0	0	0	0	0	0	0	7	0	0	0	0	0	0	0	0	0	0	0	0	0	0	0	0	0	0	0	0	0	0	0	0	0
BE901751	intron-exon	LOC105372411	-	ZNF428	-	3	0	3	0	0	0	0	0	0	0	0	0	0	0	0	0	0	0	0	0	0	0	0	0	0	0	0	0	0	0	0	0	0	12	0	0	0	0	0	0	0	0	0	0
BF062298	intron-exon	FAM230G	+	USP41	+	3	0	3	0	0	0	0	0	0	0	0	0	0	0	0	0	0	0	0	0	0	0	0	0	0	0	0	0	0	0	0	0	0	0	12	0	0	0	0	0	0	0	0	0
BG613762	intron-exon	DNAH3	+	TMEM159	+	3	0	3	0	0	0	0	0	0	0	0	0	0	0	6	0	0	0	0	0	0	0	0	0	0	0	0	0	0	0	0	0	0	0	0	0	0	0	0	0	0	0	0	0
BM145001	intron-exon	RAD54L2	+	TAF7	+	3	0	3	0	0	0	0	0	0	0	0	0	0	0	0	0	0	0	0	0	0	0	0	0	0	0	0	0	0	0	0	0	0	0	0	0	7	0	0	0	0	0	5	0
BX382160	intron-exon	IGH	-	IGHG1	-	3	0	3	0	0	0	0	0	0	0	0	0	0	0	0	0	0	0	0	0	0	0	0	0	0	0	0	0	0	0	0	0	0	0	0	0	0	0	0	0	0	0	0	0
CD370536	intron-exon	AF241726.2	-	CYBB	-	3	0	3	0	0	0	0	0	0	0	0	0	0	0	0	0	0	0	0	0	0	0	0	0	0	0	0	0	0	0	0	0	0	0	0	0	0	0	0	0	0	0	0	0
CD616978	intron-exon	PDZD9	-	UQCRC2	-	3	0	3	0	0	0	0	7	0	0	0	0	0	0	0	0	0	0	0	0	0	0	0	0	0	0	0	0	0	0	0	0	0	0	0	0	0	0	0	0	0	0	7	0
CN265175	intron-exon	DHRSX	-	POLE3	-	3	0	3	0	0	0	0	0	0	0	0	0	0	0	17	0	0	0	0	0	0	0	0	0	0	0	0	0	0	0	0	0	0	0	0	0	6	0	0	0	7	0	0	0
CN429801	intron-exon	C12orf60	-	ESRG	-	3	0	3	0	0	0	0	0	0	0	0	0	0	0	0	0	0	0	0	0	0	0	0	0	0	0	0	0	0	0	0	0	0	0	0	0	0	0	0	0	0	0	0	0
CQ412526	intron-exon	ZPBP	-	MARVELD1	-	3	0	3	0	0	0	0	16	0	0	8	0	0	0	0	0	0	0	0	0	0	0	0	0	0	0	0	0	0	0	0	0	0	0	0	0	0	0	0	0	0	0	0	0
CR745859	intron-exon	AC004471.2	-	TSSK1A	-	3	0	3	0	0	0	0	0	0	0	0	0	0	0	0	0	10	0	0	0	0	0	0	0	0	6	0	0	0	0	0	0	0	0	0	0	0	0	0	0	0	0	0	0
DA074130	intron-exon	LOC105369350	+	TSGA10IP	+	3	0	3	0	0	0	0	0	0	0	0	0	0	0	0	0	0	7	0	6	0	0	0	0	0	0	0	0	0	0	0	0	0	0	0	0	0	0	0	0	0	0	0	0
DA917907	intron-exon	AL589843.1	+	LOC441455	+	3	0	3	0	0	0	0	0	0	0	0	0	0	0	0	0	7	0	0	0	0	0	0	0	0	0	0	0	0	0	0	0	0	0	0	10	0	0	0	0	0	0	0	0
DB093738	intron-exon	CKS1B	-	SHC1	-	3	0	3	0	0	0	0	0	0	0	0	0	0	0	0	0	0	0	0	0	0	0	0	0	0	0	0	0	0	0	0	0	0	0	0	0	0	5	0	0	0	0	0	0
DB107522	intron-exon	AL121985.1	+	CD48	+	3	0	3	0	0	0	0	0	5	0	0	0	0	0	0	0	0	0	0	0	0	0	0	0	0	0	0	0	0	0	0	0	0	0	0	0	0	0	0	0	0	0	0	0
DC396931	intron-exon	PLAGL2	+	POFUT1	+	3	0	3	0	0	0	0	0	0	0	0	0	0	0	0	0	8	0	0	0	0	0	0	0	0	0	0	0	0	0	0	0	0	0	0	0	0	0	0	6	0	0	0	0
HY223080	intron-exon	UBL7-AS1	-	LOC102723714	-	3	0	3	0	0	0	0	0	0	0	0	0	0	0	0	0	0	0	0	0	0	0	0	0	0	0	0	0	0	0	0	0	0	6	0	0	0	0	0	0	0	0	0	0
HY262318	intron-exon	AC105036.3	-	PTPN9	-	3	0	3	0	0	0	0	0	0	0	0	0	0	0	0	0	6	0	0	0	0	0	0	0	0	0	0	0	0	0	0	0	0	0	0	5	0	0	0	0	0	0	0	0
HY272414	intron-exon	LOC112268138	+	IGHG3	+	3	0	3	0	0	0	0	0	0	0	0	0	0	0	0	0	0	0	0	0	0	0	0	0	0	0	0	0	0	0	0	0	0	0	0	0	0	0	0	0	0	0	0	0
HY307981	intron-exon	ATAD5	+	TEFM	+	3	0	3	0	0	0	0	0	0	0	0	0	0	0	6	0	9	0	0	0	0	0	0	0	0	0	0	0	0	0	0	0	0	0	0	0	0	0	0	0	0	0	0	0
KM004047	intron-exon	TRAV20	+	TRAJ13	+	3	0	3	0	0	0	0	0	0	0	0	0	0	0	0	0	0	0	0	0	0	0	0	0	0	0	0	0	0	0	0	0	0	0	0	8	0	0	0	0	0	0	0	0
MG790347	intron-exon	TRA	+	TRAJ36	+	3	0	3	0	0	0	0	0	0	0	0	0	0	0	0	0	0	0	0	0	0	0	0	0	0	0	0	0	0	0	0	0	0	0	0	0	0	0	0	0	0	0	0	0
MG791731	intron-exon	TRAV20	+	TRAJ53	+	3	0	3	0	0	0	0	0	0	0	0	0	0	0	0	0	0	0	0	0	0	10	0	0	0	0	0	0	0	0	0	0	0	0	0	0	0	0	0	0	0	0	0	0
AA814001	exon-exon	HLA-E	-	HLA-E	+	2	0	2	0	0	0	0	0	0	0	0	0	0	0	0	0	0	0	0	0	0	0	0	0	0	0	0	0	0	0	0	0	0	0	0	0	0	14	0	0	0	0	0	0
AB306081	exon-exon	TRAV14DV4	+	TRAJ47	+	2	0	2	0	0	0	0	0	0	0	0	0	0	0	0	0	0	0	0	0	0	0	0	0	0	0	0	0	0	0	0	0	0	0	0	0	0	8	0	0	0	0	0	0
AB977326	exon-exon	TRAV20	+	TRAJ57	+	2	0	2	0	0	0	0	0	0	0	0	0	0	0	0	0	0	0	0	0	0	0	0	0	0	0	0	0	0	0	0	0	0	0	0	0	0	0	0	5	0	0	0	0
AB977362	exon-exon	TRAV19	+	TRAJ18	+	2	0	2	0	0	0	0	0	0	0	0	0	0	0	0	0	0	0	0	0	0	0	0	0	0	0	0	0	0	0	0	0	0	0	0	0	0	0	0	18	0	0	0	0
AB977412	exon-exon	TRAV19	+	TRAJ24	+	2	0	2	0	0	0	0	0	0	0	0	0	0	0	0	0	0	0	0	0	0	0	0	0	0	0	0	0	0	0	0	0	0	0	0	0	0	0	0	0	0	0	0	0
AI221063	exon-exon	RNA45SN1	+	FTH1	-	2	0	2	0	0	0	0	0	0	0	0	0	0	0	0	0	0	0	0	0	0	0	0	0	0	0	0	0	0	0	0	0	0	6	0	0	0	0	0	0	0	0	0	0
AI445252	exon-exon	IGHG1	+	IGHG3	+	2	0	2	0	0	0	0	0	0	0	0	0	0	0	0	0	0	0	0	0	0	0	0	0	0	0	0	0	0	0	0	0	0	0	0	0	0	0	0	0	0	0	0	0
AI570622	exon-exon	SRI	+	SRIP3	+	2	0	2	0	0	0	0	0	0	0	0	0	0	0	0	0	0	0	0	0	0	0	0	0	0	0	0	0	0	0	0	0	0	0	0	0	0	0	0	0	0	0	0	0
AI825772	exon-exon	MAP4K1	+	LOC105372397	+	2	0	2	0	0	0	0	0	0	0	0	0	0	0	0	0	0	0	0	0	0	0	0	0	0	0	0	0	0	0	0	0	0	0	0	0	0	0	7	0	0	0	54	0
AI911617	exon-exon	LOC112268184	-	NPEPPS	-	2	0	2	0	0	0	0	0	0	0	0	0	0	0	0	0	0	0	0	0	0	0	0	0	0	0	0	0	0	0	0	0	0	0	6	0	0	0	0	0	0	0	0	0
AK091404	exon-exon	SFT2D2	+	TBX19	+	2	0	2	0	0	0	0	0	0	0	0	0	0	0	0	0	0	0	0	0	0	0	0	0	0	0	0	0	0	0	0	0	0	0	0	0	0	0	0	0	0	0	0	0
AK310364	exon-exon	NPL	+	DHX9	+	2	0	2	0	0	0	0	0	0	0	0	0	0	0	0	0	0	0	0	0	0	0	0	0	0	0	0	0	0	0	0	0	0	0	0	0	0	0	0	0	9	0	0	0
AL559390	exon-exon	EEF2KMT	-	ALG1	-	2	0	2	0	0	0	0	0	0	0	0	0	0	0	0	0	0	0	0	0	0	0	0	0	0	0	0	0	0	0	0	0	0	0	0	0	0	0	0	0	0	0	0	0
AV699701	exon-exon	RHCE	-	TMEM50A	-	2	0	2	0	0	0	0	0	0	0	0	0	0	0	0	0	10	0	0	0	0	0	0	0	0	0	0	0	0	0	0	0	0	0	0	0	14	0	0	0	0	0	0	0
AW467499	exon-exon	LYZ	-	DDOST	+	2	0	2	0	0	0	0	0	0	0	0	0	0	0	0	0	0	0	0	0	0	14	0	0	0	0	0	0	0	0	0	0	0	0	0	0	0	0	0	0	0	0	0	0
AW674128	exon-exon	CFAP298	-	CFAP298-TCP10L	-	2	0	2	0	0	0	0	0	0	0	0	0	0	0	0	0	0	0	0	0	0	0	0	0	0	0	0	0	0	0	0	0	0	0	0	0	0	0	0	10	0	0	0	0
AW874103	exon-exon	SSC4D	+	ZP3	+	2	0	2	0	0	0	0	0	0	0	0	0	0	0	0	0	0	0	0	0	0	0	0	0	0	0	0	0	0	0	0	0	0	0	0	0	0	0	0	0	0	0	21	0
AW939354	exon-exon	TALAM1	-	MALAT1	-	2	0	2	0	0	0	0	0	0	0	0	0	0	0	0	0	0	0	0	0	0	0	0	0	0	0	0	0	0	0	0	0	0	0	0	0	0	0	0	0	0	0	0	0
AY671154	exon-exon	IGHV4-61	-	IGHM	-	2	0	2	0	0	0	0	0	0	0	0	0	0	0	0	0	0	0	0	0	0	0	0	0	0	0	0	0	0	0	0	0	0	0	0	0	0	0	0	0	0	0	0	0
BE299678	exon-exon	FYN	+	LOC105377945	+	2	0	2	0	0	0	0	0	0	0	0	0	0	0	0	0	0	0	0	0	0	0	0	0	0	0	0	0	0	0	0	0	0	0	0	0	0	0	0	0	15	0	0	0
BE703998	exon-exon	PMS2P2	-	PMS2P10	-	2	0	2	0	0	0	0	0	0	0	0	0	0	0	0	0	0	0	0	0	0	0	0	0	0	0	0	0	0	0	0	0	0	0	0	0	0	0	0	0	0	0	0	0
BF376266	exon-exon	TALAM1	-	MALAT1	-	2	0	2	0	0	0	0	0	0	6	0	0	0	0	0	0	0	0	10	0	0	0	0	0	0	0	0	0	0	0	0	0	0	0	0	0	0	0	0	0	0	0	0	0
BF880489	exon-exon	IGHG3	-	IGHG1	-	2	0	2	0	0	0	0	0	0	0	0	0	0	0	0	0	0	0	0	0	0	0	0	0	0	0	0	0	0	0	0	0	0	0	0	0	0	0	0	0	0	0	0	0
BF949268	exon-exon	AUNIP	-	MTFR1L	-	2	0	2	0	0	0	0	0	0	0	0	0	0	0	0	0	0	0	0	0	0	0	0	0	0	0	0	0	0	0	0	0	0	0	0	0	0	0	0	0	0	0	0	0
BF990848	exon-exon	TALAM1	-	MALAT1	-	2	0	2	0	0	0	0	0	0	0	0	0	0	0	0	0	0	0	0	0	0	0	0	0	0	0	0	0	0	0	0	0	0	0	0	7	0	0	0	0	0	0	0	0
BG201561	exon-exon	LOC107987293	-	LOC105379508	-	2	0	2	0	0	0	0	0	0	0	0	0	0	0	5	0	0	0	0	0	0	0	0	0	0	0	0	0	0	0	0	0	0	0	0	0	0	0	0	0	0	0	0	0
BG485445	exon-exon	RPE	+	KANSL1L-AS1	+	2	0	2	0	0	0	0	0	0	0	0	0	0	0	0	0	0	0	0	0	0	0	0	0	0	0	0	0	0	0	0	0	0	0	0	0	26	0	0	0	0	0	0	0
BG684824	exon-exon	POLR3C	-	RNF115	-	2	0	2	0	0	0	0	0	0	0	10	0	0	0	0	0	0	0	0	0	0	0	0	0	0	0	0	0	0	0	0	0	0	0	0	0	0	0	0	0	0	0	0	0
BI058885	exon-exon	TGFBI	+	MYH9	-	2	0	2	0	0	0	0	8	0	0	0	0	0	0	0	0	0	0	0	0	0	0	0	0	0	0	0	0	0	0	0	0	0	0	0	0	0	0	0	0	0	0	0	0
BM145220	exon-exon	TLR4	+	LOC105376244	+	2	0	2	0	0	0	0	0	0	0	0	0	0	0	0	0	0	0	0	0	0	0	0	0	0	0	0	0	0	0	0	0	0	0	0	0	0	0	8	0	0	0	0	0
BM791492	exon-exon	SUMF2	+	PHKG1	+	2	0	2	0	0	0	0	0	0	0	0	0	0	0	0	0	0	0	0	0	0	0	0	0	0	0	0	0	0	0	0	0	0	0	0	0	0	0	0	0	0	0	0	0
BM982332	exon-exon	AKTIP	-	RBL2	-	2	0	2	0	0	0	0	0	0	0	0	0	0	0	0	6	0	0	0	0	0	0	0	0	0	0	0	0	0	0	0	0	0	0	0	0	0	0	0	0	0	0	0	0
BQ331679	exon-exon	IGHG3	-	IGHG1	-	2	0	2	0	0	0	0	0	0	0	0	0	0	0	0	0	0	0	0	0	0	0	0	0	0	0	0	0	0	0	0	0	0	0	0	0	0	0	0	0	0	0	0	0
BQ331740	exon-exon	IGHG3	-	IGHG1	-	2	0	2	0	0	0	0	0	0	0	0	0	0	0	0	0	0	0	0	0	0	0	0	0	0	0	0	0	0	0	0	0	0	0	0	0	0	0	0	0	0	0	0	0
BU507148	exon-exon	FTH1	-	PRELID1	+	2	0	2	0	0	0	0	0	0	0	0	0	0	0	0	0	0	0	0	0	0	6	0	0	0	0	0	0	0	0	0	0	0	0	0	0	0	0	0	0	0	0	0	0
BU624441	exon-exon	C1RL	+	EVI5	+	2	0	2	0	0	0	0	0	0	0	0	0	0	0	0	0	0	0	0	0	0	0	0	0	0	0	0	0	0	0	0	0	0	0	0	0	0	0	0	0	0	0	0	0
BX344380	exon-exon	LOC105371566	-	DRG2	-	2	0	2	0	0	0	0	0	0	0	0	0	0	0	0	0	0	0	0	0	0	0	0	0	0	0	0	0	0	0	0	0	0	0	0	0	0	0	0	0	7	0	0	0
BX392439	exon-exon	PDAP1	-	ARPC1B	-	2	0	2	0	0	0	0	0	0	0	0	0	0	0	0	0	0	0	0	0	0	0	0	0	0	0	0	0	0	0	0	0	0	0	0	0	0	0	0	0	0	0	0	0
BX397847	exon-exon	NAA10	-	ARHGAP4	-	2	0	2	0	0	0	0	0	0	0	0	0	0	0	0	0	0	0	0	0	0	0	0	0	0	0	0	0	0	0	0	0	0	0	0	0	0	0	0	0	0	0	0	0
BX429766	exon-exon	SEPTIN7	+	SEPTIN7P3	+	2	0	2	0	0	0	0	0	0	0	0	0	0	0	0	0	0	0	0	0	0	0	0	0	0	0	0	0	0	0	0	0	0	0	0	0	0	0	0	0	0	0	0	0
CA773811	exon-exon	PGBD2	+	RPL23AP82	+	2	0	2	0	0	0	0	0	0	0	0	0	0	0	0	0	0	0	0	0	0	0	0	0	0	0	0	0	0	0	0	0	0	0	0	0	16	0	0	0	0	0	0	0
CB106236	exon-exon	LINC02320	-	LOC107984698	-	2	0	2	0	0	0	0	0	0	0	0	9	0	0	0	0	5	0	0	0	0	0	0	0	0	0	0	0	0	0	0	0	0	0	0	0	0	0	0	0	0	0	0	0
CF528936	exon-exon	GGACT	-	PCCA	-	2	0	2	0	0	0	0	0	0	0	0	0	0	0	0	0	0	0	0	0	0	0	0	0	0	0	0	0	0	0	0	0	0	0	0	0	0	0	0	0	0	0	0	0
CV370285	exon-exon	ND4	-	COX2	-	2	0	2	0	0	0	0	0	0	0	0	0	0	0	0	0	0	0	0	0	0	0	0	0	0	0	0	0	0	0	0	0	0	0	0	5	0	0	0	0	0	0	0	0
CV806720	exon-exon	ANKRD39	-	ANKRD23	-	2	0	2	0	0	0	0	0	0	0	0	0	0	0	0	0	0	0	0	0	0	0	0	0	0	0	0	0	0	0	0	0	0	0	0	0	0	0	17	0	0	0	0	0
D80006	exon-exon	DIP2A	+	MOB1A	-	2	0	2	0	0	0	0	0	0	0	0	0	0	0	0	0	0	0	0	0	0	0	0	0	0	5	0	0	0	0	0	0	0	0	0	0	0	0	0	0	0	0	0	0
DA101004	exon-exon	RGP1	-	GBA2	-	2	0	2	0	0	0	0	0	0	0	0	0	0	0	0	0	0	0	0	0	0	0	0	0	0	0	0	0	0	0	0	0	0	0	0	0	0	0	0	0	0	0	0	0
DA566229	exon-exon	ZNF586	+	ZNF552	+	2	0	2	0	0	0	0	0	0	0	0	0	0	0	0	0	0	0	0	0	0	0	0	0	0	0	0	0	0	0	0	0	0	0	0	0	0	0	0	0	0	0	0	0
DA700400	exon-exon	TAGLN2	-	CFAP45	-	2	0	2	0	0	0	0	0	0	0	0	0	0	0	0	0	0	0	0	0	0	0	0	0	0	0	0	0	0	0	0	0	0	0	0	0	0	0	0	0	0	0	0	0
DA739481	exon-exon	SAR1A	-	AIFM2	-	2	0	2	0	0	0	0	0	0	0	0	0	0	0	0	0	0	0	0	0	0	0	0	0	0	0	0	0	0	0	0	0	0	0	0	0	0	0	0	0	0	0	0	0
DA757539	exon-exon	PYGO2	-	PBXIP1	-	2	0	2	0	0	0	0	0	0	0	0	7	0	0	0	0	0	0	0	0	0	0	0	0	0	0	0	0	0	0	0	0	0	0	0	0	0	0	0	0	0	0	0	0
DA783049	exon-exon	ZNF775	+	LOC728743	+	2	0	2	0	0	0	0	0	0	0	0	0	0	0	0	0	0	0	0	0	0	0	0	0	0	0	0	0	0	0	0	0	0	0	0	0	0	0	0	0	0	0	0	0
DA979338	exon-exon	FKBP1A	-	SDCBP2	-	2	0	2	0	0	0	0	0	0	0	0	0	0	0	0	0	0	0	0	0	0	0	0	0	0	0	0	0	0	0	0	0	0	0	0	0	0	0	0	0	0	0	0	0
DB300695	exon-exon	STARD5	-	IL16	-	2	0	2	0	0	0	0	0	0	0	0	0	0	0	0	0	0	0	0	0	0	0	0	0	0	0	0	0	0	0	0	0	0	0	0	0	0	6	0	0	0	0	0	0
DB518450	exon-exon	PHTF1	-	MAGI3	-	2	0	2	0	0	0	0	0	0	0	0	9	0	0	0	0	0	0	0	0	0	0	0	0	0	0	0	0	0	0	0	0	0	0	0	0	0	0	0	0	0	12	0	0
DB557949	exon-exon	TUBA4A	-	STK16	-	2	0	2	0	0	0	0	0	0	0	0	0	0	0	0	0	0	0	0	0	0	0	0	0	0	0	0	0	0	0	0	0	0	0	0	0	0	0	0	0	0	0	0	0
DC350884	exon-exon	CCDC3	+	OPTN	+	2	0	2	0	0	0	0	0	0	0	0	0	0	0	0	0	0	0	0	0	0	0	0	0	0	0	0	0	0	0	0	0	0	0	0	0	0	0	0	0	0	0	0	0
DM478314	exon-exon	HLA-A	-	HCG4B	-	2	0	2	0	0	0	0	0	0	0	0	0	0	0	0	0	0	0	0	5	0	0	0	0	0	0	0	0	0	0	0	0	0	0	0	0	0	0	0	8	0	0	0	0
DT932708	exon-exon	AKAP14	-	NDUFA1	-	2	0	2	0	0	0	0	0	0	0	0	0	0	0	0	0	0	0	0	0	0	0	0	0	0	0	0	0	0	0	0	0	0	0	0	0	0	0	0	0	0	0	0	0
FUS1151	exon-exon	OTUB1	+	COX8A	+	2	0	2	0	0	0	0	0	0	0	0	0	0	0	0	0	0	0	0	0	0	0	0	0	0	0	0	0	0	0	0	0	6	0	0	0	0	0	7	0	0	0	0	0
FUS616	exon-exon	OAZ1	+	BTBD2	-	2	0	2	0	0	0	0	0	0	0	8	0	0	0	0	0	0	0	0	0	0	0	0	0	0	0	0	0	0	0	0	0	0	0	0	0	0	0	0	0	0	0	0	0
FY210754	exon-exon	TNFSF13	-	TNFSF12	-	2	0	2	0	0	0	0	0	0	0	0	0	0	0	0	0	0	0	0	0	0	0	0	0	0	0	0	0	0	0	0	0	0	0	0	0	0	0	0	0	0	0	0	0
FY213894	exon-exon	PCBP2	-	PRR13	-	2	0	2	0	0	0	0	0	0	0	5	0	0	0	0	0	0	0	0	0	0	0	0	0	0	0	0	0	0	0	0	0	0	0	0	0	0	0	0	0	0	0	0	0
FY214004	exon-exon	UNC5CL	+	TSPO2	+	2	0	2	0	0	0	0	0	0	0	0	0	0	0	0	0	7	0	0	0	0	0	0	0	0	0	0	0	0	0	0	0	0	0	0	0	0	0	0	0	0	0	0	0
GR940324	exon-exon	CHODL	-	C21orf91	-	2	0	2	0	0	0	0	0	0	0	0	0	0	0	0	0	0	0	0	0	0	0	0	0	0	0	0	0	0	0	0	0	0	0	0	0	0	0	0	0	0	0	0	0
H24839	exon-exon	IGLC2	+	IGLC6	+	2	0	2	0	0	0	0	0	0	0	0	0	0	0	0	0	0	0	0	0	0	0	0	0	0	0	0	0	0	0	0	0	0	0	0	0	0	0	0	0	5	0	0	0
HY084945	exon-exon	TRAV13-1	+	TRAJ39	+	2	0	2	0	0	0	0	0	0	0	0	0	0	0	0	0	6	0	0	0	0	0	0	0	0	0	0	0	0	0	0	0	0	0	0	0	0	0	8	0	0	0	0	0
HY099650	exon-exon	GNL1	+	PRR3	+	2	0	2	0	0	0	0	0	0	0	0	0	0	0	0	0	0	0	0	0	0	0	0	0	0	0	0	0	0	0	0	0	0	0	0	0	0	0	0	0	0	0	0	0
HY174488	exon-exon	SRA1	-	ANKHD1-EIF4EBP3	-	2	0	2	0	0	0	0	0	0	7	0	0	0	0	0	0	0	0	0	0	0	0	0	0	0	0	0	0	0	0	0	0	0	0	0	0	0	0	0	0	0	0	0	0
KM004326	exon-exon	TRAV19	+	TRAJ23	+	2	0	2	0	0	0	0	0	0	0	0	0	0	0	0	0	0	0	0	0	0	0	0	0	0	0	0	0	0	0	0	0	0	0	0	0	0	0	0	0	0	0	0	0
KM004819	exon-exon	TRAV1-2	+	TRAJ31	+	2	0	2	0	0	0	0	0	0	0	0	0	0	0	0	0	0	0	0	0	0	0	0	0	0	0	0	0	0	0	0	0	0	0	0	0	0	0	0	0	0	0	0	0
KM004875	exon-exon	TRAV2	+	TRAJ20	+	2	0	2	0	0	0	0	0	0	0	0	0	0	0	0	0	0	0	0	0	0	0	0	0	0	0	0	0	0	0	0	0	0	14	0	0	0	0	0	0	0	0	0	0
KX074563	exon-exon	TRAV25	+	TRAJ40	+	2	0	2	0	0	0	0	0	0	0	0	0	0	12	0	0	0	0	0	0	0	0	0	0	0	0	0	0	0	0	0	0	0	0	0	0	0	0	0	0	0	0	0	0
KX074817	exon-exon	TRAV12-1	+	TRAJ12	+	2	0	2	0	0	0	0	0	0	0	0	0	0	0	0	0	0	0	0	0	0	0	0	0	0	0	0	0	0	0	0	0	0	0	0	0	0	0	0	0	0	0	0	0
KX075085	exon-exon	TRAV2	+	TRAJ37	+	2	0	2	0	0	0	0	0	0	0	0	0	0	0	0	0	0	0	0	0	0	0	0	0	0	0	0	0	0	0	0	0	0	0	0	0	0	6	0	0	0	0	0	0
KX076017	exon-exon	TRAV36DV7	+	TRAJ52	+	2	0	2	0	0	0	0	0	0	0	0	0	0	0	0	0	0	0	0	0	0	0	0	0	0	0	0	0	0	0	0	0	0	0	0	0	0	6	0	0	0	0	0	0
KX076341	exon-exon	TRAV38-2DV8	+	TRAJ58	+	2	0	2	0	0	0	0	0	0	0	0	0	0	0	0	0	0	0	0	0	0	0	0	0	0	0	0	0	0	0	0	0	0	0	0	0	0	0	0	0	0	0	0	0
KX076520	exon-exon	TRAV26-1	+	TRAJ16	+	2	0	2	0	0	0	0	0	0	0	0	0	0	0	0	0	0	0	0	0	0	0	0	0	0	0	0	0	0	0	0	0	0	0	0	0	0	0	0	0	0	0	0	0
KX076522	exon-exon	TRAV38-2DV8	+	TRAJ56	+	2	0	2	0	0	0	0	0	0	0	0	0	0	7	0	0	0	0	0	0	0	0	0	0	0	0	0	0	0	0	0	0	0	0	0	0	0	0	0	0	0	0	0	0
KX076566	exon-exon	TRAV20	+	TRAJ54	+	2	0	2	0	0	0	0	0	0	0	0	0	0	0	0	0	0	0	0	0	0	0	0	0	0	0	0	0	0	0	0	0	0	0	0	0	0	0	18	0	0	0	0	0
LP896383	exon-exon	MBOAT1	+	LOC101928573	+	2	0	2	0	0	0	0	0	0	8	0	0	0	0	0	0	0	0	0	0	0	0	0	0	0	0	0	0	0	0	0	0	0	0	0	0	0	0	0	0	0	0	0	0
MG789236	exon-exon	TRAV17	+	TRAJ52	+	2	0	2	0	0	0	0	0	0	0	0	0	0	0	0	0	0	0	0	0	0	0	0	0	0	0	0	0	0	0	0	0	0	0	0	0	0	0	0	0	0	0	0	0
MG789502	exon-exon	TRAV9-2	+	TRAJ26	+	2	0	2	0	0	0	0	0	0	0	0	0	0	0	0	0	0	14	0	0	0	0	0	0	0	0	0	0	0	0	0	0	0	0	0	0	0	0	0	0	0	0	0	0
MG789854	exon-exon	TRAV2	+	TRAJ42	+	2	0	2	0	0	0	0	0	0	0	0	0	0	0	0	0	141	0	0	0	0	0	0	0	0	0	0	0	0	0	0	0	0	0	0	0	0	0	0	0	0	0	0	0
MG789857	exon-exon	TRAV13-2	+	TRAJ44	+	2	0	2	0	0	0	0	0	0	0	0	0	0	0	0	0	0	0	0	0	0	0	0	0	0	0	0	0	0	0	0	0	0	0	0	0	0	0	14	0	0	0	0	0
MG790073	exon-exon	TRAV6	+	TRAJ39	+	2	0	2	0	0	0	0	0	0	0	0	0	0	0	0	10	0	0	0	0	0	0	0	0	0	0	0	0	0	0	0	0	0	0	0	0	0	0	0	0	0	0	0	0
MG790189	exon-exon	TRAV13-1	+	TRAJ28	+	2	0	2	0	0	0	0	0	0	0	0	0	0	0	0	0	0	0	0	0	0	0	0	0	0	0	0	0	0	0	0	0	0	0	9	0	0	0	0	0	0	0	0	0
MG790342	exon-exon	TRAV19	+	TRAJ40	+	2	0	2	0	0	0	0	0	0	0	0	0	0	0	0	0	0	0	0	0	0	0	0	0	0	0	0	0	0	0	0	0	0	0	0	0	0	0	0	0	0	0	0	0
MG790586	exon-exon	TRAV6	+	TRAJ9	+	2	0	2	0	0	0	0	0	0	0	0	0	0	0	0	0	0	0	0	0	0	0	0	0	0	0	0	0	0	0	0	0	0	0	10	0	0	0	0	0	7	0	0	0
MG790737	exon-exon	TRAV1-2	+	TRAJ18	+	2	0	2	0	0	0	0	0	0	0	0	0	0	0	0	0	0	0	0	0	0	0	0	0	0	0	0	0	0	0	0	0	0	0	0	0	0	0	0	0	0	0	0	0
MG791551	exon-exon	TRAV9-2	+	TRAJ37	+	2	0	2	0	0	0	0	0	0	0	0	0	0	0	0	6	0	0	0	0	0	0	0	0	0	0	0	0	0	0	0	0	0	0	0	0	0	0	0	0	0	0	0	0
N94302	exon-exon	HBG2	-	HBG1	-	2	0	2	0	0	0	0	0	0	0	0	0	0	0	0	0	0	0	0	0	0	0	0	0	0	0	0	0	0	0	0	0	0	0	0	0	0	0	0	0	0	0	0	0
R08450	exon-exon	LONP1	-	RPL36	-	2	0	2	0	0	0	0	0	0	0	0	0	0	0	0	0	0	0	0	0	0	0	0	0	0	8	0	0	0	0	0	0	0	0	0	0	0	0	0	0	0	0	0	0
U39106	exon-exon	TRAV14DV4	+	TRAJ33	+	2	0	2	0	0	0	0	0	0	0	0	0	0	0	0	0	0	0	0	0	0	0	0	0	0	0	0	0	0	0	0	0	0	0	0	0	0	0	0	0	0	0	0	0
AA065280	exon-intron	ATXN2	+	BRAP	+	2	0	2	0	0	0	0	0	0	0	0	0	0	0	0	0	0	0	0	0	0	0	0	0	0	0	0	0	0	0	0	0	0	0	0	5	0	0	0	0	0	0	0	0
AA173521	exon-intron	HMGB2	-	AC092306.1	+	2	0	2	0	0	0	0	0	0	7	0	0	0	0	0	0	0	0	0	0	0	0	0	0	8	0	0	0	0	0	0	0	0	0	0	0	0	0	0	0	0	0	0	0
AA353038	exon-intron	POLE4	+	TACR1	+	2	0	2	0	0	0	0	0	0	0	0	0	0	0	0	0	0	0	0	0	0	0	0	0	0	0	0	0	0	0	0	0	0	0	0	0	0	0	0	0	0	0	0	0
AA494074	exon-intron	IGHGP	-	IGH	-	2	0	2	0	0	0	0	0	0	0	0	0	0	0	0	0	0	0	0	0	0	0	0	0	0	0	0	0	0	0	0	0	0	0	0	0	0	0	0	0	0	0	0	0
AA609837	exon-intron	AKR1C2	+	LOC101928051	+	2	0	2	0	0	0	0	0	0	0	0	0	0	0	0	0	0	0	0	0	0	0	0	0	0	0	0	0	0	0	0	0	0	0	0	0	0	0	0	0	0	0	0	0
AA610118	exon-intron	YEATS2	-	CRADD	+	2	0	2	0	0	0	0	0	0	0	0	0	0	0	0	0	0	0	0	0	0	0	0	0	0	0	0	0	0	0	0	0	0	0	0	0	0	0	18	0	0	0	0	0
AA665694	exon-intron	LOC105373071	-	LOC107985535	-	2	0	2	0	0	0	0	0	0	0	0	0	0	0	0	0	0	0	0	0	0	0	0	0	0	0	0	0	0	0	0	0	0	0	0	0	0	0	0	0	0	0	0	0
AA865057	exon-intron	PPP1R14B	+	PPP1R14B-AS1	+	2	0	2	0	0	0	0	0	0	0	0	0	0	0	0	0	0	0	0	0	0	0	0	0	0	0	0	0	0	0	0	0	0	0	0	0	0	0	0	0	0	0	0	0
AB305797	exon-intron	TRAV26-1	+	TRA	+	2	0	2	0	0	0	0	0	0	0	0	0	0	0	0	0	0	0	0	0	0	8	0	0	0	0	0	0	0	0	0	0	0	0	0	0	0	0	0	0	0	0	0	0
AB977056	exon-intron	TRAV38-1	+	TRA	+	2	0	2	0	0	0	0	0	0	0	0	0	0	0	0	0	0	0	0	0	0	0	0	0	0	0	0	0	0	0	0	0	0	0	0	0	0	0	9	0	0	0	0	0
AI525920	exon-intron	LINC01137	-	LOC107984942	-	2	0	2	0	0	0	0	0	0	0	0	8	0	0	0	0	0	0	0	0	0	0	0	0	0	0	0	0	0	0	0	0	0	0	0	0	0	0	0	0	0	0	0	0
AJ710925	exon-intron	IGHGP	-	IGH	-	2	0	2	0	0	0	0	0	0	0	0	0	0	0	0	0	0	0	0	0	0	0	0	0	0	0	0	0	0	0	0	0	0	0	0	0	0	0	0	0	0	0	0	0
AK123826	exon-intron	ZNF23	+	ZNF19	+	2	0	2	0	0	0	0	0	0	0	0	0	0	0	0	0	0	0	0	0	0	0	0	0	0	0	0	0	0	0	0	0	0	0	0	0	0	0	0	0	0	0	0	0
AL699246	exon-intron	OARD1	-	APOBEC2	-	2	0	2	0	0	0	0	0	0	0	0	0	0	0	0	0	0	0	0	0	0	0	0	0	0	0	0	0	0	0	0	0	0	0	14	0	0	0	0	0	0	0	0	0
AV737685	exon-intron	RPL18	-	PPP6R2	-	2	0	2	0	0	0	0	0	0	0	5	0	0	0	0	0	0	0	0	0	0	0	0	0	0	0	0	0	0	0	0	0	0	0	0	0	0	0	0	0	0	0	0	0
AW341698	exon-intron	OSBPL9	+	NRDC	+	2	0	2	0	0	0	0	0	0	0	0	0	0	0	0	0	0	0	0	0	0	0	0	0	0	0	0	0	0	0	0	0	0	0	0	0	0	0	0	0	0	0	0	0
BC071633	exon-intron	C19orf25	-	APC2	-	2	0	2	0	0	0	0	0	0	0	0	0	0	0	0	0	0	0	0	0	0	0	0	0	0	0	0	0	0	0	0	0	0	0	0	0	0	0	0	0	0	0	0	0
BE007593	exon-intron	IGLC2	+	IGL	+	2	0	2	0	0	0	0	0	0	0	0	0	0	0	0	0	0	0	0	0	0	0	0	0	0	0	0	0	0	0	0	0	0	0	0	0	0	0	0	0	0	0	0	0
BE253364	exon-intron	RPL23AP42	-	LINC02067	-	2	0	2	0	0	0	0	0	0	0	0	0	0	0	0	0	0	0	0	0	0	0	0	0	0	0	0	0	0	0	0	0	0	0	0	0	0	0	0	0	0	0	5	0
BE618265	exon-intron	GNG7	-	AC103871.1	+	2	0	2	0	0	0	0	0	0	0	0	0	0	0	0	0	0	0	0	0	0	0	0	0	0	0	0	0	0	0	0	0	0	0	0	0	0	0	0	0	0	0	29	0
BE877828	exon-intron	PRR34-AS1	+	CD99P1	-	2	0	2	0	0	0	0	0	0	0	0	0	0	0	0	0	0	8	0	0	0	0	0	0	0	0	0	0	0	0	0	0	0	0	0	0	0	0	0	0	0	0	0	0
BE893177	exon-intron	CDC42P6	-	GBA3	-	2	0	2	0	0	0	0	0	0	0	0	0	0	0	0	0	0	0	0	0	0	0	0	0	0	0	0	0	0	0	0	0	0	0	0	0	0	0	0	0	0	5	0	0
BF528560	exon-intron	RPLP2	+	NIPSNAP1	+	2	0	2	0	0	0	0	0	0	0	0	0	0	0	0	0	0	0	0	0	0	0	0	0	0	0	0	0	0	0	0	0	0	0	6	0	0	0	0	0	0	0	0	0
BF678405	exon-intron	COX7A2	-	FANCA	+	2	0	2	0	0	0	0	0	0	0	0	0	0	0	0	0	0	0	0	0	0	0	0	0	0	0	0	0	0	0	0	0	0	0	0	0	0	0	0	0	0	0	0	0
BF760690	exon-intron	AREG	-	SPPL3	+	2	0	2	0	0	0	0	0	6	0	0	0	0	0	0	0	0	0	0	0	0	0	0	0	0	0	0	0	0	0	0	0	0	0	0	0	0	0	0	0	0	0	0	0
BF832859	exon-intron	CRTC3-AS1	+	CRTC3-AS1	-	2	0	2	0	0	0	0	0	0	0	8	23	0	0	0	0	0	0	0	0	0	0	0	0	0	0	0	0	0	0	0	0	0	0	0	0	0	0	0	0	0	0	0	0
BF978305	exon-intron	SLC1A4	+	MARCHF3	+	2	0	2	0	0	0	0	0	0	0	0	0	0	0	9	0	0	0	0	0	0	0	0	0	0	0	0	0	0	0	0	0	0	0	0	0	0	0	0	0	0	6	0	0
BF980432	exon-intron	ND4L	+	ND4	+	2	0	2	0	0	0	0	0	0	0	0	0	0	0	0	0	0	0	0	0	0	0	0	0	0	0	0	0	0	0	0	0	0	0	8	0	0	0	0	0	0	0	0	0
BG104844	exon-intron	DOLK	-	CROT	+	2	0	2	0	0	0	0	0	0	0	0	0	0	0	0	0	0	0	0	11	0	0	0	0	0	0	0	0	0	0	0	0	0	0	0	0	0	0	0	0	0	0	0	0
BG116141	exon-intron	ND4L	+	ND4	+	2	0	2	0	0	0	0	0	0	0	0	0	0	0	0	0	0	0	0	0	0	0	0	0	0	0	0	0	0	0	0	0	5	0	0	0	0	0	0	0	0	0	0	0
BG120432	exon-intron	MYL6	+	LOC105376147	-	2	0	2	0	0	0	0	0	0	0	0	5	0	0	0	0	0	0	0	0	0	0	0	0	0	0	0	0	0	0	0	0	0	0	0	0	0	0	0	0	0	0	0	0
BG194384	exon-intron	WDFY1	-	AC093884.1	-	2	0	2	0	0	0	0	0	0	0	0	0	0	0	0	0	0	0	0	9	0	0	0	0	0	0	0	0	0	0	0	0	0	0	0	0	0	0	0	0	0	0	0	0
BG203653	exon-intron	NRDC	+	LOC105378721	+	2	0	2	0	0	0	0	0	0	0	0	0	0	0	0	0	0	0	0	0	0	0	0	0	0	0	0	0	0	0	0	0	0	0	0	0	0	0	8	0	5	0	0	0
BG211437	exon-intron	ANKRD18DP	-	LMLN	-	2	0	2	0	0	0	0	0	0	0	0	0	0	0	0	0	10	0	0	0	0	0	0	0	0	0	0	0	0	0	0	0	0	0	0	0	0	0	0	0	26	0	0	0
BG286520	exon-intron	C1QBP	-	WDR20	-	2	0	2	0	0	0	0	0	0	0	0	0	0	0	0	0	0	0	0	0	0	0	0	0	0	0	0	0	0	0	0	0	0	0	0	0	0	0	0	0	0	0	0	0
BG292463	exon-intron	SF3B3	+	BCAS3	-	2	0	2	0	0	0	0	0	0	0	0	0	0	0	0	0	0	0	0	0	0	0	0	0	0	0	0	0	0	0	0	0	0	0	0	0	6	0	0	0	0	0	11	0
BG341284	exon-intron	CHMP6	+	TEAD1	-	2	0	2	0	0	0	0	0	0	0	0	0	0	0	0	0	0	0	0	0	0	5	0	0	0	0	0	0	0	0	0	0	0	0	0	0	0	0	0	0	0	0	0	0
BG392929	exon-intron	TYMS	+	AGTPBP1	+	2	0	2	0	0	0	0	0	0	0	0	14	0	0	0	0	0	0	0	0	0	0	0	0	0	0	0	0	0	0	0	0	0	0	0	0	0	0	0	0	0	0	0	0
BG403159	exon-intron	KRT7	+	NUBPL	-	2	0	2	0	0	0	0	0	0	0	0	0	0	0	0	0	0	0	0	0	0	0	0	0	0	0	0	0	0	0	0	0	0	6	0	0	0	0	0	0	0	0	8	0
BG421125	exon-intron	RFK	+	RPSAP9	+	2	0	2	0	0	0	0	0	0	0	0	0	0	0	0	8	0	0	0	0	0	0	0	0	0	0	0	0	0	0	0	0	0	0	0	0	0	0	0	0	0	0	0	0
BG676778	exon-intron	H3-3B	-	CDC42BPA	+	2	0	2	0	0	0	0	0	0	0	0	0	0	0	0	0	0	0	0	0	0	0	0	0	0	0	0	0	0	0	0	0	0	5	0	0	0	0	0	0	0	0	0	0
BG751203	exon-intron	LOC105370532	+	SGPP1	+	2	0	2	0	0	0	0	0	0	0	0	0	0	0	9	0	0	0	0	0	0	0	0	0	0	0	0	0	0	0	0	0	0	0	0	0	0	0	0	0	0	0	0	0
BG757604	exon-intron	IGHG1	-	IGH	-	2	0	2	0	0	0	0	0	0	0	0	0	0	0	0	0	0	0	0	0	0	0	0	0	0	0	0	0	0	0	0	0	0	0	0	0	0	0	0	0	0	0	0	0
BG898833	exon-intron	VSIG8	+	LOC107985216	+	2	0	2	0	0	0	0	0	0	0	0	0	0	0	0	0	0	0	0	0	0	0	0	0	0	0	0	0	0	5	0	0	0	0	0	0	0	0	0	0	0	0	0	0
BI015843	exon-intron	IGKC	+	IGK	+	2	0	2	0	0	0	0	0	0	0	0	0	0	0	0	0	0	0	0	0	0	0	0	0	0	0	0	0	0	0	0	0	0	0	0	0	0	0	0	0	0	0	0	0
BI194458	exon-intron	TOMM22	+	ACSBG2	+	2	0	2	0	0	0	0	0	0	0	0	0	0	0	0	0	0	0	0	0	0	0	0	0	0	0	0	0	0	0	0	0	0	0	0	0	0	0	5	0	0	0	0	0
BI333587	exon-intron	PSMD11	+	NUDT4	-	2	0	2	0	0	0	0	7	0	0	0	0	0	0	0	0	0	0	0	0	0	0	0	0	0	0	0	0	0	0	0	0	0	0	0	0	0	0	0	0	0	0	0	0
BI517377	exon-intron	CTSD	-	GPC5	+	2	0	2	0	0	0	0	0	0	0	0	0	0	0	0	0	0	0	0	0	0	0	0	0	0	0	0	0	0	0	0	0	0	0	0	0	0	0	0	0	0	0	0	0
BI752110	exon-intron	ELAVL1	-	RCOR3	-	2	0	2	0	0	0	0	0	0	0	0	0	0	0	0	0	0	0	0	0	0	0	0	0	0	0	0	0	0	0	0	0	0	5	0	0	0	0	0	0	0	5	0	0
BI761665	exon-intron	PCBP4	-	ACTN1-AS1	+	2	0	2	0	0	0	0	0	0	0	0	0	0	0	0	11	0	0	0	0	0	0	0	0	0	0	0	0	0	0	0	0	0	0	0	0	0	0	0	0	0	0	0	0
BI766618	exon-intron	THEM6	+	SUGCT	-	2	0	2	0	0	0	0	0	0	0	0	10	0	0	0	0	0	0	0	0	0	0	0	0	0	0	0	0	0	0	0	0	0	5	0	0	0	0	0	0	0	0	0	0
BI768530	exon-intron	MAPK7	+	LINGO2	+	2	0	2	0	0	0	0	0	0	0	0	0	0	0	0	0	0	0	0	0	0	0	0	0	0	0	0	0	0	0	0	0	0	0	0	0	0	0	0	0	0	0	0	0
BI769868	exon-intron	DGKA	+	AMMECR1	+	2	0	2	0	0	0	0	0	0	0	0	0	0	0	5	0	0	0	0	0	0	0	0	0	0	0	0	0	0	0	0	0	0	0	0	0	0	0	0	0	0	0	0	0
BI770590	exon-intron	AMIGO1	-	GPBP1	+	2	0	2	0	0	0	0	0	0	0	0	0	0	0	0	0	0	0	0	0	0	0	0	0	0	0	0	0	0	0	0	0	0	0	0	0	0	0	5	0	0	0	0	0
BI837458	exon-intron	POLR2L	-	SHISA9	-	2	0	2	0	0	0	0	0	0	0	0	0	0	0	0	0	0	0	0	0	0	0	0	0	0	0	0	0	0	0	0	0	0	0	0	0	0	0	0	0	0	0	0	0
BI839033	exon-intron	TSPOAP1-AS1	+	RNF43	+	2	0	2	0	0	0	0	0	0	0	0	0	0	8	0	0	0	0	0	0	0	0	0	0	0	0	0	0	0	0	0	0	0	0	0	0	16	0	0	0	0	0	0	0
BI907187	exon-intron	SH3GL1	-	PRR5-ARHGAP8	+	2	0	2	0	0	0	0	0	0	0	0	0	0	0	0	0	0	0	0	0	0	0	0	0	0	0	0	0	0	0	0	0	0	0	0	0	0	0	0	0	0	0	27	0
BI915818	exon-intron	OTULIN	-	LOC107984893	+	2	0	2	0	0	0	0	0	0	0	0	0	0	0	0	0	0	0	0	0	0	0	0	0	0	0	0	0	0	0	0	0	0	0	0	0	0	0	21	0	0	0	0	0
BM013845	exon-intron	BTG1	-	ST18	+	2	0	2	0	0	0	0	0	0	0	0	0	0	0	0	0	0	0	0	0	0	0	0	0	0	0	0	0	0	0	0	0	0	0	0	0	0	0	0	0	0	0	35	0
BM797430	exon-intron	NAP1L1	-	AL008725.1	-	2	0	2	0	0	0	0	0	0	0	0	0	0	0	0	0	0	0	0	0	0	0	0	0	0	0	0	0	0	0	0	0	0	0	0	0	0	0	0	0	0	0	0	0
BM805492	exon-intron	SYCE1L	+	ESRP1	-	2	0	2	0	0	0	0	0	0	0	0	0	0	0	0	0	0	0	6	0	0	0	0	0	0	0	0	0	0	0	0	0	0	0	0	0	0	0	0	0	0	0	0	0
BM840227	exon-intron	ARF6	+	LOC100506446	+	2	0	2	0	0	0	0	0	0	0	0	0	0	0	0	11	0	0	0	0	0	0	0	0	0	0	0	0	0	0	0	0	0	0	0	0	0	0	0	0	0	0	0	0
BM927581	exon-intron	BCL7A	-	AC069503.1	-	2	0	2	0	0	0	0	0	0	0	0	0	0	0	12	0	0	0	0	0	0	0	0	0	0	6	0	0	0	0	0	0	0	0	0	0	0	0	0	0	0	0	0	0
BM930928	exon-intron	LOC730257	+	AC245297.3	+	2	0	2	0	0	0	0	14	0	0	0	0	0	0	0	0	0	0	0	0	0	0	0	0	0	0	0	0	0	0	0	0	0	0	0	0	0	0	0	0	0	0	0	0
BQ436857	exon-intron	HNRNPA1	+	TBC1D12	+	2	0	2	0	0	0	0	0	0	0	0	0	0	0	0	0	0	0	0	0	0	0	0	0	0	0	0	0	0	0	0	0	0	0	0	0	0	0	0	0	0	0	8	0
BU564347	exon-intron	KPTN	-	LOC102723930	+	2	0	2	0	0	0	0	0	0	0	0	0	0	0	0	0	0	0	0	0	0	0	0	0	0	0	0	0	0	0	0	0	0	0	0	0	0	0	0	0	0	0	29	0
BX089714	exon-intron	LOC102724080	+	AL158828.1	+	2	0	2	0	0	0	0	0	0	0	0	13	0	0	0	0	0	0	0	0	0	0	0	0	0	0	0	0	0	0	0	0	0	0	0	0	0	0	0	0	0	0	0	0
BX346967	exon-intron	IGHG1	-	IGH	-	2	0	2	0	0	0	0	0	0	0	0	0	0	0	0	0	0	0	0	0	0	0	0	0	0	0	0	0	0	0	0	0	0	0	0	0	0	0	0	0	0	0	0	0
BX408480	exon-intron	LOC107987097	+	PGS1	-	2	0	2	0	0	0	0	0	0	0	0	0	0	0	0	0	0	0	0	0	0	0	0	0	0	0	0	0	0	0	0	0	0	0	0	0	0	0	0	0	0	0	0	0
BX434458	exon-intron	ACTB	+	SYN2	-	2	0	2	0	0	0	0	0	0	0	0	0	0	0	0	0	6	0	0	0	0	0	0	0	0	0	0	0	0	0	0	0	0	0	0	0	0	0	0	0	0	0	0	0
BX648402	exon-intron	PHETA2	+	RCN3	-	2	0	2	0	0	0	0	0	0	0	9	0	0	0	0	0	0	0	0	0	0	0	0	0	0	0	0	0	0	0	0	0	0	0	0	0	0	0	0	0	0	0	39	0
CB052182	exon-intron	HNRNPA1L2	-	MRPS31P4	-	2	0	2	0	0	0	0	0	0	0	0	0	0	0	0	0	0	0	0	0	0	0	0	0	0	0	0	0	0	0	0	0	0	0	0	0	0	0	0	0	18	0	0	0
CF455772	exon-intron	COX1	+	ABCC4	+	2	0	2	0	0	0	0	0	0	0	0	0	0	0	0	0	0	0	0	0	0	0	0	0	0	0	0	0	0	0	0	0	0	0	0	0	0	0	0	0	0	0	0	0
CN427980	exon-intron	PSENEN	+	CTDP1	-	2	0	2	0	0	0	0	0	0	0	0	0	0	0	0	0	0	0	0	0	0	0	0	0	0	0	0	0	0	0	0	0	0	0	0	0	0	0	0	0	0	0	0	0
CU456034	exon-intron	PTMAP8	-	DTWD2	-	2	0	2	0	0	0	0	10	0	0	0	0	0	0	0	0	0	0	0	0	0	0	0	0	0	0	0	0	0	0	0	0	0	0	0	0	0	0	0	0	0	0	0	0
DA987480	exon-intron	IGHV3-33	-	IGH	-	2	0	2	0	0	0	0	0	0	0	0	0	0	0	0	0	0	0	0	0	0	0	0	0	0	0	0	0	0	0	0	0	0	0	0	0	0	0	0	0	0	0	0	0
DB158774	exon-intron	H4C8	-	LOC105374985	-	2	0	2	0	0	0	0	0	0	0	0	0	0	0	0	0	0	0	0	0	0	6	0	0	0	0	0	0	0	0	0	0	0	0	0	0	0	0	0	0	0	0	0	0
DB190955	exon-intron	IGHV3-30	-	IGH	-	2	0	2	0	0	0	0	0	0	0	0	0	0	0	0	0	0	0	0	0	0	0	0	0	0	0	0	0	0	0	0	0	0	0	0	0	0	0	0	0	0	0	0	0
DB203577	exon-intron	ZBTB44	+	ZBTB44-DT	+	2	0	2	0	0	0	0	0	0	0	0	0	0	0	0	0	0	0	0	0	0	0	0	0	0	0	0	0	0	0	0	0	0	0	0	0	0	0	0	0	0	0	50	0
DB493568	exon-intron	OLIG1	-	LOC105377136	-	2	0	2	0	0	0	0	0	0	0	0	0	0	0	0	0	0	0	0	0	0	0	0	0	0	0	0	0	0	0	0	0	6	0	0	0	0	0	0	0	0	0	0	0
DC384353	exon-intron	NBR1	-	LOC101929767	-	2	0	2	0	0	0	0	0	0	8	0	0	0	0	0	0	0	0	0	0	0	6	0	0	0	0	0	0	0	0	0	0	0	0	0	0	0	0	0	0	0	0	0	0
DR007930	exon-intron	KRT17P1	+	LOC106020709	+	2	0	2	0	0	0	0	0	0	0	6	0	0	0	0	0	0	0	0	0	0	0	0	0	0	0	0	0	0	0	0	0	0	0	0	0	0	0	0	0	0	0	0	0
DW409172	exon-intron	RPL8	-	AC009120.6	+	2	0	2	0	0	0	0	0	0	0	0	0	0	0	0	0	0	0	0	0	0	0	0	0	0	0	0	0	0	0	0	0	0	0	0	0	0	0	0	0	0	0	5	0
EC538717	exon-intron	MIR12136	+	ZCCHC8	+	2	0	2	0	0	0	0	0	0	0	0	0	0	0	0	0	0	0	0	0	0	0	0	0	0	0	0	0	0	0	0	0	0	0	0	0	0	0	0	0	0	0	0	0
EL949890	exon-intron	RPL37A	+	LINC00871	+	2	0	2	0	0	0	0	0	0	0	0	0	0	0	0	0	0	0	0	0	0	0	0	0	0	0	0	0	0	0	0	0	0	6	0	0	0	0	0	0	0	0	0	0
EL952067	exon-intron	COX3	+	LINC02869	-	2	0	2	0	0	0	0	0	0	0	0	0	0	0	0	0	0	0	0	0	0	0	0	0	0	0	0	0	0	0	0	0	0	0	0	0	0	0	0	0	0	0	0	0
FY211344	exon-intron	LMAN2	-	MXD3	-	2	0	2	0	0	0	0	0	0	0	0	0	0	0	14	0	0	0	0	0	0	0	0	0	0	0	0	0	0	0	0	0	0	0	0	0	0	0	0	0	0	0	0	0
FY212070	exon-intron	GGT1	-	SNRPD3	-	2	0	2	0	0	0	0	0	0	0	0	0	0	0	0	0	0	0	0	0	0	0	0	0	0	0	0	0	0	0	0	0	0	0	0	0	0	0	0	0	0	0	0	0
FY213771	exon-intron	RAB43	+	ISY1	+	2	0	2	0	0	0	0	0	0	0	0	0	0	0	0	0	0	0	0	0	0	0	0	0	0	5	0	0	0	0	0	0	0	0	10	0	0	0	0	0	0	0	0	0
HY230380	exon-intron	GDF11	+	CPSF4	+	2	0	2	0	0	0	0	0	0	0	0	0	0	0	0	0	0	0	0	0	0	0	0	0	0	0	0	0	0	0	0	0	0	0	0	0	0	0	0	0	7	0	0	0
KX074308	exon-intron	TRAV12-3	+	TRA	+	2	0	2	0	0	0	0	0	0	0	0	0	0	0	0	0	0	0	0	0	0	0	0	0	0	0	0	0	0	0	0	0	0	0	30	0	0	0	0	0	0	0	0	0
MG789686	exon-intron	TRAV38-2DV8	+	TRA	+	2	0	2	0	0	0	0	0	0	0	6	0	0	0	0	0	0	0	0	0	0	0	0	0	0	0	0	0	0	0	0	0	0	0	8	0	0	0	0	0	0	0	0	0
MG790003	exon-intron	TRAV23DV6	+	TRA	+	2	0	2	0	0	0	0	0	6	0	0	0	0	0	0	0	0	0	0	0	0	0	0	0	0	0	0	0	0	0	0	0	0	0	0	0	0	0	0	0	0	0	0	0
MG790223	exon-intron	TRAV25	+	TRA	+	2	0	2	0	0	0	0	0	0	0	0	5	0	0	0	0	0	0	0	0	0	0	0	0	0	0	0	0	0	0	0	0	0	0	0	0	0	0	8	0	0	0	0	0
AA112409	intron-exon	RNF216	+	PMS2	+	2	0	2	0	0	0	0	0	0	0	0	0	0	0	0	0	0	0	0	0	0	0	0	0	0	0	0	0	0	0	0	0	0	0	0	0	0	0	0	0	0	0	0	0
AA293771	intron-exon	VPS28	+	TONSL-AS1	+	2	0	2	0	0	0	0	0	0	6	0	0	0	0	0	0	0	0	0	0	0	0	0	0	0	0	0	0	0	0	0	0	0	0	0	0	0	0	0	0	0	0	0	0
AA460594	intron-exon	AHR	-	LOC101927609	-	2	0	2	0	0	0	0	0	0	0	0	0	0	0	0	0	0	0	0	0	0	0	0	0	0	0	0	0	0	0	0	0	0	0	0	0	0	0	0	0	0	0	0	0
AA604548	intron-exon	IGH	+	IGHG1	+	2	0	2	0	0	0	0	0	0	0	0	0	0	0	0	0	0	0	0	0	0	0	0	0	0	0	0	0	0	0	0	0	0	0	0	0	0	0	0	0	0	0	0	0
AA633858	intron-exon	IGH	+	IGHG1	+	2	0	2	0	0	0	0	0	0	0	0	0	0	0	0	0	0	0	0	0	0	0	0	0	0	0	0	0	0	0	0	0	0	0	0	0	0	0	0	0	0	0	0	0
AA653839	intron-exon	IGH	+	IGHG3	+	2	0	2	0	0	0	0	0	0	0	0	0	0	0	0	0	0	0	0	0	0	0	0	0	0	0	0	0	0	0	0	0	0	0	0	0	0	0	0	0	0	0	0	0
AA713741	intron-exon	IGH	+	IGHG1	+	2	0	2	0	0	0	0	0	0	0	0	0	0	0	0	0	0	0	0	0	0	0	0	0	0	0	0	0	0	0	0	0	0	0	0	0	0	0	0	0	0	0	0	0
AA746050	intron-exon	AC008915.2	-	COG7	-	2	0	2	0	0	0	0	0	0	0	0	0	0	0	10	0	5	0	0	0	0	0	0	0	0	0	0	0	0	0	0	0	0	0	0	0	0	0	0	0	0	0	0	0
AA758995	intron-exon	SUCLA2	+	LINC00444	+	2	0	2	0	0	0	0	0	0	0	6	0	0	0	0	0	0	0	0	0	0	0	0	0	0	0	0	0	0	0	0	0	0	0	0	0	0	0	0	0	0	0	0	0
AA865122	intron-exon	ITSN1	-	MPHOSPH9	+	2	0	2	0	0	0	0	0	0	0	0	0	0	0	0	0	0	0	0	0	0	0	0	0	0	0	0	0	0	0	0	0	0	0	0	0	0	0	0	0	0	0	0	0
AA865626	intron-exon	PHYKPL	-	HNRNPAB	-	2	0	2	0	0	0	0	0	0	0	0	6	0	0	0	0	0	0	0	0	0	0	0	0	0	0	0	0	0	0	0	0	0	0	0	0	0	0	0	0	0	0	0	0
AA928980	intron-exon	AC138811.1	+	SMG1	+	2	0	2	0	0	0	0	0	0	0	0	0	0	0	0	0	0	0	0	0	0	0	0	0	0	0	0	0	0	0	0	0	0	0	0	0	0	0	0	0	0	0	0	0
AA947113	intron-exon	IGH	+	IGHG1	+	2	0	2	0	0	0	0	0	0	0	0	0	0	0	0	0	0	0	0	0	0	0	0	0	0	0	0	0	0	0	0	0	0	0	0	0	0	0	0	0	0	0	0	0
AA993666	intron-exon	CCDC125	-	CDK7	-	2	0	2	0	0	0	0	0	0	0	0	0	0	0	9	0	0	0	0	0	0	0	0	0	0	0	0	0	0	0	0	0	0	0	0	0	0	0	0	0	0	16	0	0
AB209470	intron-exon	PSMB2	-	TFAP2E-AS1	-	2	0	2	0	0	0	0	0	0	0	0	0	0	12	0	0	0	0	0	0	0	0	0	0	0	12	0	0	0	0	0	0	0	0	0	0	0	0	0	0	0	0	0	0
AB593164	intron-exon	DCPS	-	TIRAP	-	2	0	2	0	0	0	0	0	0	0	0	0	0	0	0	0	0	0	0	0	0	0	0	0	0	0	0	0	0	0	0	0	0	0	0	0	0	0	0	0	0	0	0	0
AB976998	intron-exon	TRAV14DV4	+	TRAJ53	+	2	0	2	0	0	0	0	0	0	0	0	0	0	6	0	0	0	0	0	0	0	0	0	0	0	0	0	0	0	0	0	0	0	0	0	0	0	0	0	0	0	0	0	0
AI283861	intron-exon	BAD	+	GPR137	+	2	0	2	0	0	0	0	0	0	0	0	0	0	0	0	0	0	0	0	0	0	0	0	0	0	0	0	0	0	0	0	0	0	0	0	0	0	0	0	0	0	0	0	0
AI285393	intron-exon	IGH	+	IGHG1	+	2	0	2	0	0	0	0	0	0	0	0	0	0	0	0	0	0	0	0	0	0	0	0	0	0	0	0	0	0	0	0	0	0	0	0	0	0	0	0	0	0	0	0	0
AI564325	intron-exon	AGPS	+	ANKRD10	+	2	0	2	0	0	0	0	0	0	0	0	0	0	0	0	0	0	0	0	0	0	0	0	0	0	0	0	0	0	9	0	0	0	0	0	0	0	0	0	0	0	0	0	0
AI569089	intron-exon	LOC112268138	+	IGHG1	+	2	0	2	0	0	0	0	0	0	0	0	0	0	0	0	0	0	0	0	0	0	0	0	0	0	0	0	0	0	0	0	0	0	0	0	0	0	0	0	0	0	0	0	0
AI570713	intron-exon	GSEC	-	DCPS	-	2	0	2	0	0	0	0	0	0	0	0	0	0	0	0	0	0	0	0	0	0	0	0	0	0	0	0	0	0	0	0	0	0	0	0	0	0	0	0	0	0	8	0	0
AI598034	intron-exon	CASC1	-	IRAG2	-	2	0	2	0	0	0	0	0	0	0	0	13	0	0	0	0	0	0	0	0	0	0	0	0	0	0	0	0	0	0	0	0	0	0	16	0	0	0	0	0	0	0	0	0
AI906132	intron-exon	IGH	-	IGHG1	-	2	0	2	0	0	0	0	0	0	0	0	0	0	0	0	0	0	0	0	0	0	0	0	0	0	0	0	0	0	0	0	0	0	0	0	0	0	0	0	0	0	0	0	0
AI984286	intron-exon	LOC105373971	-	PPP1R7	-	2	0	2	0	0	0	0	0	0	0	0	0	0	0	0	0	0	0	0	18	0	0	0	0	0	0	0	0	0	0	0	0	0	0	0	8	0	0	0	0	0	0	0	0
BE716242	intron-exon	IGH	+	IGHG1	+	2	0	2	0	0	0	0	0	0	0	0	0	0	0	0	0	0	5	0	0	0	0	0	0	0	0	0	0	0	0	0	0	0	0	0	0	0	0	0	0	0	0	0	0
BE815092	intron-exon	LOC107985481	-	SON	-	2	0	2	0	0	0	0	0	0	0	0	0	0	0	0	0	0	0	0	0	0	0	0	0	0	0	0	0	0	0	0	0	0	0	0	0	0	0	0	0	0	10	0	0
BE934859	intron-exon	LOC105377663	-	EXOC1	-	2	0	2	0	0	0	0	0	0	0	0	0	0	0	0	0	0	0	0	0	0	0	0	0	0	0	0	0	0	0	0	0	0	0	0	0	0	0	0	0	0	6	0	0
BG214075	intron-exon	AC122685.1	+	OR6C68	+	2	0	2	0	0	0	0	0	0	0	0	0	0	0	0	0	0	0	0	0	0	0	0	0	0	0	0	0	0	0	0	0	0	0	0	0	0	0	0	0	0	0	0	0
BG535237	intron-exon	TCL1A	+	LOC107984703	+	2	0	2	0	0	0	0	0	0	0	0	0	0	0	0	0	0	0	0	0	0	0	0	0	0	0	0	0	0	0	0	10	0	0	0	0	0	0	0	0	0	0	0	0
BI517962	intron-exon	DLGAP4-AS1	-	DLGAP4	-	2	0	2	0	0	0	0	0	0	0	0	0	0	0	0	0	0	0	0	0	0	0	0	0	0	0	0	0	0	0	0	0	0	0	0	0	0	0	0	0	0	0	0	0
BI826702	intron-exon	TYMSOS	+	TYMS	+	2	0	2	0	0	0	0	0	0	0	0	0	0	0	0	0	0	0	0	0	0	0	0	0	0	0	0	0	0	0	0	0	0	0	0	0	0	0	0	0	0	0	0	0
BQ708494	intron-exon	IGH	-	IGHG2	-	2	0	2	0	0	0	0	0	0	0	0	0	0	0	0	0	0	0	0	0	0	0	0	0	0	0	0	0	0	0	0	0	0	0	0	0	0	0	0	0	0	0	0	0
BU601986	intron-exon	Z94721.3	-	LOC105378120	-	2	0	2	0	0	0	0	0	0	0	0	0	0	0	0	0	0	0	0	0	0	0	0	0	0	0	0	0	0	0	0	0	0	0	0	0	0	0	10	0	0	0	0	0
BU629134	intron-exon	POLDIP3	-	KLHDC4	+	2	0	2	0	0	0	0	0	0	0	0	0	0	0	0	0	7	0	0	0	0	0	0	0	0	0	0	0	0	0	0	0	0	0	0	0	0	0	0	0	0	0	0	0
CA424183	intron-exon	TTPAL	+	SERINC3	+	2	0	2	0	0	0	0	0	0	0	0	0	0	0	0	0	0	0	0	0	0	6	0	0	0	0	0	0	0	0	0	0	0	0	0	0	0	0	0	0	0	0	0	0
CV363870	intron-exon	RNA18SP5	-	RNA45SN2	-	2	0	2	0	0	0	0	0	0	0	0	0	0	0	0	0	0	0	0	0	0	0	0	0	0	0	0	0	0	0	0	0	0	0	0	0	0	0	0	0	0	0	0	0
DA040279	intron-exon	LOC113839540	-	CARD9	-	2	0	2	0	0	0	0	0	0	0	0	0	0	0	0	0	0	0	11	0	0	0	0	0	0	0	0	0	0	0	0	0	0	0	0	0	0	0	0	0	0	17	0	0
DA491448	intron-exon	DNAJC8	-	PTAFR	-	2	0	2	0	0	0	0	0	0	0	0	0	0	0	0	0	0	0	0	0	0	0	0	0	0	0	0	0	0	0	0	0	0	0	0	0	0	0	0	14	0	20	0	0
DA916369	intron-exon	HLX-AS1	+	HLX	+	2	0	2	0	0	0	0	0	0	0	0	0	0	0	0	0	0	0	0	0	0	0	0	0	0	0	0	0	0	0	0	0	0	0	0	0	0	0	0	0	0	0	0	0
DB107421	intron-exon	ADAMTS4	+	NDUFS2	+	2	0	2	0	0	0	0	0	0	0	0	0	0	5	7	0	0	0	0	0	0	0	0	0	0	0	0	0	0	0	0	0	0	0	0	0	0	0	0	0	0	0	0	0
DB126173	intron-exon	LOC105379273	-	TEKT4P1	-	2	0	2	0	0	0	0	0	0	0	0	0	0	0	0	0	0	0	0	0	0	0	0	0	0	0	0	0	0	0	0	0	0	0	0	0	0	10	0	0	0	0	0	0
DB148742	intron-exon	AC097534.1	-	GALNT7	-	2	0	2	0	0	0	0	0	0	0	0	0	0	0	0	0	0	0	0	0	0	0	0	0	0	0	0	0	0	0	0	0	0	8	0	0	0	0	0	6	0	0	0	0
DB218984	intron-exon	GRINA	-	PARP10	-	2	0	2	0	0	0	0	0	0	0	0	0	0	0	0	0	0	0	0	0	0	0	0	0	0	0	0	0	0	0	0	0	0	0	0	0	0	0	9	0	0	0	0	0
DC343797	intron-exon	RP11-298J20.4	+	ZRANB1	+	2	0	2	0	0	0	0	0	0	0	0	0	0	0	0	0	0	0	0	0	0	0	0	0	0	0	0	0	0	0	0	0	0	0	0	0	0	0	0	0	0	0	0	0
GD158948	intron-exon	LOC105369302	-	LOC101927745	-	2	0	2	0	0	0	0	0	0	0	0	0	0	0	0	0	0	0	0	0	0	0	0	0	0	0	0	0	0	0	0	0	0	0	0	0	0	0	0	0	0	0	0	0
H59392	intron-exon	PRKAA2	+	SLC25A37	+	2	0	2	0	0	0	0	0	0	0	5	0	0	0	0	0	0	0	0	0	0	0	0	0	0	0	0	0	0	0	0	0	0	0	0	0	0	0	0	0	0	0	0	0
HY003625	intron-exon	DPM2	-	PIP5KL1	-	2	0	2	0	0	0	0	0	0	0	0	0	0	0	0	0	0	0	0	0	0	0	0	0	0	0	0	0	0	0	0	0	0	0	0	0	0	0	0	0	0	0	0	0
HY050652	intron-exon	DPM2	-	PIP5KL1	-	2	0	2	0	0	0	0	0	0	0	8	0	0	0	0	0	0	0	0	0	0	0	0	0	0	0	0	0	0	0	0	0	0	0	0	0	0	0	0	0	0	0	0	0
HY073613	intron-exon	TRB	+	TRBC1	+	2	0	2	0	0	0	0	0	0	0	0	0	0	0	0	0	0	0	0	0	0	0	0	0	0	0	0	0	0	0	0	0	0	0	0	0	0	5	0	0	0	0	0	0
HY083615	intron-exon	IGH	-	IGHE	-	2	0	2	0	0	0	0	0	0	0	0	0	0	5	0	0	0	0	0	0	0	0	0	0	0	0	0	0	0	0	0	0	0	0	0	0	0	0	0	0	0	0	0	0
KX076787	intron-exon	TRAV38-1	+	TRAJ43	+	2	0	2	0	0	0	0	0	0	0	0	9	0	0	0	0	0	0	0	0	0	0	0	0	0	0	0	0	0	0	0	0	0	0	0	0	0	0	0	0	0	0	0	0
KX077120	intron-exon	TRAV3	+	TRAJ12	+	2	0	2	0	0	0	0	0	0	0	0	0	0	0	0	0	0	0	0	0	0	0	0	0	0	0	0	0	0	0	0	0	0	0	0	0	0	6	0	0	0	0	58	0
MG790504	intron-exon	TRBV4-2	+	TRBJ2-6	+	2	0	2	0	0	0	0	0	0	0	0	0	0	0	0	0	0	0	0	0	0	0	0	0	0	0	0	0	0	0	0	0	0	0	0	0	0	0	0	0	0	0	0	0
MG790534	intron-exon	TRAV25	+	TRAJ45	+	2	0	2	0	0	0	0	0	0	0	0	0	0	0	0	0	0	0	0	0	0	0	0	0	0	0	0	0	0	0	0	0	0	0	0	0	0	0	0	0	0	0	0	0
MG790686	intron-exon	TRAV25	+	TRAJ34	+	2	0	2	0	0	0	0	0	0	0	0	0	0	0	0	0	0	0	0	0	0	0	0	0	0	0	0	0	0	0	0	0	0	0	0	0	0	0	16	0	0	0	0	0
MG791305	intron-exon	TRAV17	+	TRAJ21	+	2	0	2	0	0	0	0	0	0	0	9	0	0	0	0	0	0	0	0	0	0	0	0	0	0	0	0	0	0	0	0	0	0	0	0	0	0	0	0	0	0	0	0	0
N57419	intron-exon	LINC00937	-	SLC2A3	-	2	0	2	0	0	0	0	0	0	0	0	0	0	0	0	0	0	0	0	0	0	0	0	0	0	7	0	0	0	0	0	0	0	0	0	0	0	0	0	0	0	0	0	0
T62879	intron-exon	LINC02643	-	DHX8	-	2	0	2	0	0	0	0	0	0	0	0	0	0	0	0	0	0	0	0	0	0	0	0	0	0	8	0	0	0	0	0	0	0	0	0	0	0	0	0	0	0	0	0	0
T65937	intron-exon	IGH	+	IGHG1	+	2	0	2	0	0	0	0	0	0	0	0	0	0	0	0	0	0	0	0	0	0	0	0	0	0	0	0	0	0	0	0	0	0	0	0	0	0	0	0	0	0	0	0	0
W86827	intron-exon	IL10RB-DT	-	IFNAR2	-	2	0	2	0	0	0	0	0	0	0	0	0	0	0	0	0	0	0	0	0	0	7	0	0	0	0	0	0	0	0	0	0	0	0	0	0	0	0	0	0	0	0	0	0
Z11262	intron-exon	TRG	-	TARP	-	2	0	2	0	0	0	0	0	0	0	0	0	0	0	0	0	0	0	0	0	0	0	0	0	0	0	0	0	0	0	0	0	0	0	0	0	0	0	0	0	0	0	0	0
AA075802	exon-exon	TUBA1C	+	TUBA1B	-	1	0	1	0	0	0	0	0	0	0	0	0	0	0	0	0	0	0	0	0	0	0	0	0	0	0	0	0	0	0	0	0	0	0	0	0	0	0	0	0	0	0	0	0
AA112881	exon-exon	IFITM3	+	IFITM3	-	1	0	1	0	0	0	0	0	0	0	0	0	0	0	0	0	0	0	0	0	0	0	0	0	0	0	0	0	0	0	0	0	0	0	0	0	0	0	0	0	0	0	0	0
AA151748	exon-exon	RNA45SN1	+	BRI3	+	1	0	1	0	0	0	0	29	0	0	0	0	0	0	0	0	0	0	0	0	0	0	0	0	0	0	0	0	0	0	0	0	0	0	0	0	0	0	0	0	0	0	0	0
AA226727	exon-exon	LOC100129917	-	LOC107986211	-	1	0	1	0	0	0	0	0	0	0	0	0	0	0	0	0	0	0	0	0	0	0	0	0	0	0	0	0	0	0	0	0	0	0	0	0	0	0	0	0	0	0	0	0
AA335265	exon-exon	NEK4	-	ERCC1	-	1	0	1	0	0	0	0	0	0	0	0	0	0	0	9	0	0	0	0	0	0	0	0	0	0	0	0	0	0	0	0	0	0	0	0	0	0	0	0	0	0	0	0	0
AA450131	exon-exon	LINC02455	-	NINJ2	-	1	0	1	0	0	0	0	0	0	0	0	0	0	0	0	0	0	0	0	0	0	0	0	0	0	0	0	0	0	0	0	0	0	0	0	0	0	0	0	0	0	0	0	0
AA464997	exon-exon	CDKL3	+	UBE2B	+	1	0	1	0	0	0	0	0	0	0	0	0	0	0	0	0	0	0	0	0	0	0	0	0	0	0	0	0	0	0	0	0	0	0	0	0	0	0	0	0	0	0	0	0
AA508785	exon-exon	EEF1A1P13	-	EEF1A1	+	1	0	1	0	0	0	0	0	0	0	0	0	0	0	0	0	0	0	0	0	0	0	0	0	0	0	0	0	0	0	0	0	0	0	0	0	0	0	0	0	0	0	0	0
AA526444	exon-exon	EEF1A1	-	EEF1A1	+	1	0	1	0	0	0	0	0	0	0	0	0	0	0	0	0	0	0	0	0	0	0	0	0	0	0	0	0	0	0	0	0	0	0	0	0	0	0	0	0	0	0	0	0
AA721602	exon-exon	IGHG1	-	IGHG1	+	1	0	1	0	0	0	0	0	0	0	0	0	0	0	0	0	0	0	0	0	0	0	0	0	0	0	0	0	0	0	0	0	0	0	0	0	0	0	0	0	0	0	0	0
AA876072	exon-exon	MAX	+	LOC100506321	+	1	0	1	0	0	0	0	0	0	0	0	0	0	0	0	0	0	0	0	0	0	0	0	0	0	0	0	0	0	0	0	0	0	0	0	0	0	6	0	0	0	0	0	0
AA879027	exon-exon	XBP1	-	XBP1	+	1	0	1	0	0	0	0	0	0	0	0	0	0	0	0	0	0	0	0	0	0	0	0	0	0	0	0	0	0	0	0	0	0	0	0	0	0	0	0	0	0	0	0	0
AA886971	exon-exon	RNASEH2C	-	KAT5	-	1	0	1	0	0	0	0	0	0	0	0	0	0	0	0	0	0	0	0	0	0	0	0	0	0	0	0	0	0	13	0	0	0	0	0	0	0	0	0	0	0	0	0	0
AA991773	exon-exon	THOC1	-	USP14	-	1	0	1	0	0	0	0	0	0	0	0	0	0	0	0	0	0	0	0	0	0	0	0	0	0	0	0	0	0	0	0	0	0	0	0	0	0	0	0	0	0	0	0	0
AB305656	exon-exon	TRAV41	+	TRAJ17	+	1	0	1	0	0	0	0	0	0	0	0	0	0	0	0	0	0	0	0	0	0	0	0	0	0	0	0	0	0	0	0	0	0	0	0	0	0	0	0	0	0	0	0	0
AB976784	exon-exon	TRAV13-2	+	TRAJ44	+	1	0	1	0	0	0	0	0	5	0	0	0	0	0	0	0	0	0	0	0	0	0	0	0	0	0	0	0	0	0	0	0	0	0	0	0	0	0	0	0	0	0	0	0
AB976894	exon-exon	TRAV14DV4	+	TRAJ23	+	1	0	1	0	0	0	0	0	0	0	0	0	0	0	0	0	0	0	0	0	0	0	0	0	0	0	0	0	0	0	0	0	0	0	0	0	0	0	0	0	0	0	0	0
AB976971	exon-exon	TRAV1-2	+	TRAJ5	+	1	0	1	0	0	0	0	0	0	0	0	0	0	0	0	0	0	0	0	0	0	0	0	0	0	0	0	0	0	0	0	0	0	0	0	0	0	0	0	0	0	0	0	0
AB977180	exon-exon	TRAV1-1	+	TRAJ29	+	1	0	1	0	0	0	0	0	0	0	0	0	0	0	0	0	0	0	0	0	0	0	0	0	0	0	0	0	0	0	0	0	0	0	0	0	0	0	0	0	0	0	0	0
AB977563	exon-exon	LOC105375541	-	TRBV30	-	1	0	1	0	0	0	0	0	0	0	0	0	0	0	0	0	0	0	0	0	0	0	0	0	0	0	0	0	0	0	0	0	0	0	0	0	0	0	0	0	0	0	0	0
AI001994	exon-exon	NIN	+	LOC105370489	+	1	0	1	0	0	0	0	0	0	0	0	0	0	0	0	0	0	0	0	0	0	0	0	0	0	0	0	0	0	0	0	0	0	0	0	0	0	0	0	0	0	0	0	0
AI088765	exon-exon	STAT6	-	NAB2	-	1	0	1	0	0	0	0	0	0	0	0	0	0	0	0	0	0	0	0	0	0	0	0	0	0	0	0	0	0	0	0	0	0	0	0	0	0	0	0	0	0	0	0	0
AI269484	exon-exon	LOC107984019	+	ZNF215	+	1	0	1	0	0	0	0	0	0	0	0	0	0	0	0	0	0	0	0	0	0	0	0	0	0	0	0	0	0	0	0	0	0	0	0	0	0	0	0	0	0	0	0	0
AI299987	exon-exon	FBXO11	+	LOC100506235	+	1	0	1	0	0	0	0	0	0	0	0	0	0	0	0	0	0	0	0	0	0	0	0	0	0	0	0	0	0	0	0	0	0	0	0	0	0	0	0	0	0	0	0	0
AI525552	exon-exon	H4C8	-	LOC105374985	-	1	0	1	0	0	0	0	0	0	0	0	0	0	0	0	0	0	0	0	10	0	0	0	0	0	0	0	0	0	0	0	0	0	0	0	0	0	0	0	0	0	0	0	0
AI885592	exon-exon	TIMM8B	-	NKAPD1	-	1	0	1	0	0	0	0	0	0	0	0	0	0	0	0	0	0	0	0	0	0	0	0	0	0	0	0	0	0	0	0	0	0	0	0	0	0	0	0	0	0	0	0	0
AI910386	exon-exon	KRR1	-	GLIPR1	-	1	0	1	0	0	0	0	0	0	0	0	0	0	0	0	0	0	0	0	0	0	0	0	0	0	0	0	0	0	0	0	0	0	0	0	0	0	0	0	0	0	0	0	0
AI937447	exon-exon	ZNF219	-	ARHGEF40	-	1	0	1	0	0	0	0	0	0	0	0	0	0	0	16	0	0	0	0	0	0	0	0	0	0	0	0	0	0	0	0	0	0	0	0	0	0	0	0	0	0	0	0	0
AI940555	exon-exon	GRB2	+	GRB2	-	1	0	1	0	0	0	0	0	0	0	0	0	0	0	0	0	0	0	0	0	0	0	0	0	0	0	0	0	0	0	0	0	0	0	0	0	0	0	14	0	0	0	0	0
AI950422	exon-exon	LENG1	-	CNOT3	-	1	0	1	0	0	0	0	0	0	0	0	0	0	0	5	0	0	0	0	0	0	0	0	0	0	0	0	0	0	0	0	0	0	0	0	0	0	0	0	0	0	0	0	0
AI979237	exon-exon	LOXL3	-	HTRA2	-	1	0	1	0	0	0	0	0	0	0	0	0	0	0	0	0	0	0	0	0	0	0	0	0	0	0	0	0	0	0	0	0	0	0	0	0	0	0	0	0	0	0	33	0
AI990299	exon-exon	RGS20	+	TCEA1	+	1	0	1	0	0	0	0	0	0	0	0	0	0	0	0	0	0	0	0	0	0	0	0	0	0	0	0	0	0	0	0	0	0	0	0	0	0	0	0	0	0	0	0	0
AK000727	exon-exon	UEVLD	-	LYZ	+	1	0	1	0	0	0	0	0	0	0	7	0	0	0	0	0	0	0	0	0	0	0	0	0	0	0	0	0	0	0	0	0	0	0	0	0	0	0	0	0	0	0	0	0
AL044106	exon-exon	LENG9	-	LENG8	-	1	0	1	0	0	0	0	0	0	0	0	0	0	0	0	0	0	0	0	0	0	0	0	0	0	0	0	0	0	0	0	0	0	0	0	0	0	0	0	0	0	0	0	0
AL528320	exon-exon	IGFBP7	+	IGFBP7-AS1	+	1	0	1	0	0	0	0	0	0	0	0	0	0	0	0	0	0	0	0	0	0	0	0	0	0	0	0	0	0	0	0	0	0	0	0	0	0	0	0	0	0	0	100	0
AL543686	exon-exon	MGME1	-	SNX5	-	1	0	1	0	0	0	0	0	0	0	0	0	0	0	0	0	0	0	0	0	0	0	0	0	0	0	0	0	0	0	0	0	0	0	0	0	0	0	0	0	0	0	0	0
AL577946	exon-exon	IGFBP7	-	POLR2B	-	1	0	1	0	0	0	0	0	0	0	0	0	0	0	0	0	0	0	0	0	0	0	0	0	0	0	0	0	0	0	0	0	0	0	0	0	0	0	0	0	0	0	0	0
AL598366	exon-exon	MIF-AS1	+	MIF	+	1	0	1	0	0	0	0	0	0	0	0	0	0	0	0	0	0	0	0	0	0	0	0	0	0	0	0	0	0	0	0	0	0	0	0	0	0	0	0	0	0	0	0	0
AW193215	exon-exon	POLDIP2	-	TNFAIP1	-	1	0	1	0	0	0	0	0	0	0	0	0	0	0	0	0	0	0	0	0	0	0	0	0	0	0	0	0	0	0	0	0	0	0	0	0	0	0	0	0	0	0	0	0
AW262846	exon-exon	VWA7	-	MSH5-SAPCD1	-	1	0	1	0	0	0	0	0	0	0	0	0	0	0	0	0	0	0	0	0	0	0	0	0	0	0	0	0	0	0	0	0	0	0	0	0	0	0	0	0	0	0	32	0
AW270763	exon-exon	IGHG1	-	IGHG1	+	1	0	1	0	0	0	0	0	0	0	0	0	0	0	0	0	0	0	0	0	0	0	0	0	0	0	0	0	0	0	0	0	0	0	0	0	0	0	0	0	0	0	0	0
AW291910	exon-exon	MRE11	+	ZNF385A	-	1	0	1	0	0	0	0	0	0	0	0	0	0	0	0	0	0	0	0	0	0	0	0	0	0	0	0	0	0	0	0	0	0	0	0	0	0	0	0	0	0	0	0	0
AW794498	exon-exon	ND2	-	HNRNPH1	-	1	0	1	0	0	0	0	0	0	0	0	0	0	0	0	0	0	0	0	0	0	0	0	0	0	0	0	0	0	0	0	0	0	0	0	0	0	0	0	0	0	15	0	0
AW838555	exon-exon	ZNF587	-	ZSCAN4	-	1	0	1	0	0	0	0	0	0	0	0	0	0	0	0	0	0	0	0	0	0	0	0	0	0	0	0	0	0	0	0	0	0	0	0	0	0	0	0	0	0	0	0	0
AW866909	exon-exon	RNA45SN2	-	PGA3	+	1	0	1	0	0	0	0	0	0	0	0	0	0	0	0	0	0	0	0	0	0	0	0	0	0	0	0	0	0	0	0	0	0	0	0	0	0	0	0	0	0	0	0	0
AW885485	exon-exon	TAF15	+	LOC105371744	+	1	0	1	0	0	0	0	0	0	0	0	0	0	0	0	0	0	0	0	0	0	0	0	0	0	0	0	0	0	0	0	0	0	0	0	0	10	0	0	0	0	0	0	0
BC013604	exon-exon	ALKBH6	-	SYNE4	-	1	0	1	0	0	0	0	0	0	0	0	0	0	0	0	0	0	0	0	0	0	0	0	0	0	0	0	0	0	0	0	0	0	0	0	0	0	0	0	0	0	0	0	0
BE149525	exon-exon	BRD7	-	ADCY7	-	1	0	1	0	0	0	0	0	0	0	0	0	0	0	0	0	0	0	0	0	0	0	0	0	0	0	0	0	0	0	0	0	0	0	0	0	0	0	0	0	0	0	0	0
BE157583	exon-exon	ND4	-	ND4L	-	1	0	1	0	0	0	0	0	0	0	0	0	0	0	0	0	0	0	0	0	0	0	0	0	0	0	0	0	0	0	0	0	0	0	0	0	0	0	0	0	0	0	5	0
BE169711	exon-exon	MED4	+	MED4-AS1	+	1	0	1	0	0	0	0	0	0	0	0	0	0	0	0	0	0	0	0	0	0	0	0	0	0	0	0	0	0	0	0	0	0	0	0	0	0	0	0	0	0	0	0	0
BE693600	exon-exon	RPL41P1	+	ATP8	+	1	0	1	0	0	0	0	0	0	0	0	0	0	0	0	0	0	0	0	0	0	0	0	0	0	0	0	0	0	0	0	0	0	0	0	0	0	0	0	0	0	0	0	0
BE764043	exon-exon	TALAM1	-	MALAT1	-	1	0	1	0	0	0	0	0	0	0	0	0	0	0	0	0	0	0	0	0	0	0	0	0	0	0	0	0	0	0	0	0	0	0	0	0	0	0	0	0	0	0	0	0
BE790394	exon-exon	HSP90AB1	+	HMGB1	-	1	0	1	0	0	0	0	0	0	0	0	0	0	0	6	0	0	0	0	0	0	0	0	0	0	0	0	0	0	0	0	0	0	0	0	0	0	0	0	0	0	0	0	0
BE814533	exon-exon	NIPSNAP3A	+	NIPSNAP3B	+	1	0	1	0	0	0	0	0	0	0	0	0	0	0	0	0	0	0	0	0	0	0	0	0	0	0	0	0	0	0	0	0	0	0	0	0	0	0	0	0	0	0	0	0
BE878371	exon-exon	COX1	+	CYTB	+	1	0	1	0	0	0	0	0	0	0	0	5	0	0	0	0	0	0	0	0	0	0	0	0	0	0	0	0	0	0	0	0	0	0	0	0	0	0	0	0	0	0	0	0
BF801375	exon-exon	SRP72	+	TPD52	+	1	0	1	0	0	0	0	0	0	0	0	0	0	0	0	0	0	0	0	0	0	0	0	0	0	0	0	0	0	0	0	0	0	0	14	0	0	0	0	0	0	0	0	0
BF871819	exon-exon	POU6F1	-	QSOX1	-	1	0	1	0	0	0	0	0	0	0	0	0	0	0	0	0	0	0	0	0	0	0	0	0	0	0	0	0	0	0	0	0	0	0	0	0	0	0	0	0	0	10	0	0
BF931001	exon-exon	LOC729218	+	SEPTIN14P4	+	1	0	1	0	0	0	0	0	0	0	0	0	0	0	0	0	0	0	0	0	0	0	0	0	0	0	0	0	0	0	0	0	0	0	0	0	0	0	0	0	0	0	0	0
BF972698	exon-exon	FTH1	-	FUS	+	1	0	1	0	0	0	0	0	0	0	0	0	0	0	0	0	0	0	0	0	0	0	0	0	0	0	0	0	0	0	0	0	0	0	0	0	0	0	0	0	0	0	0	0
BF999607	exon-exon	RNA45SN3	+	RNA45SN3	-	1	0	1	0	0	0	0	0	0	0	0	0	0	0	0	0	0	0	0	0	0	0	0	0	0	0	0	0	0	0	0	0	0	0	0	0	0	0	0	0	0	0	0	0
BG122824	exon-exon	C1QBP	+	C1QBP	-	1	0	1	0	0	0	0	0	0	0	0	0	0	0	0	0	0	0	0	0	0	0	0	0	0	5	0	0	0	0	0	0	0	0	0	0	0	0	0	0	0	0	0	0
BG181871	exon-exon	LOC112267895	+	LINC02187	+	1	0	1	0	0	0	0	0	0	0	0	0	0	7	0	0	0	0	0	0	0	0	0	0	0	0	0	0	0	0	0	0	0	0	0	0	0	0	0	0	0	0	0	0
BG218907	exon-exon	SDHA	+	PDCD6	+	1	0	1	0	0	0	0	0	0	0	0	0	0	0	0	0	0	0	0	0	0	0	0	0	0	0	0	0	0	0	0	0	0	0	0	0	0	0	0	0	0	0	0	0
BG219999	exon-exon	CCDC91	-	LOC101928705	-	1	0	1	0	0	0	0	0	0	0	0	0	0	0	0	0	0	0	0	0	0	0	0	0	0	0	0	0	0	0	0	0	0	0	0	0	0	0	0	0	0	0	0	0
BI520825	exon-exon	ENOSF1	-	TYMS	-	1	0	1	0	0	0	0	0	0	0	0	0	0	0	0	0	0	0	0	0	0	0	0	0	0	0	0	0	0	0	0	0	0	0	0	0	0	0	0	0	0	0	0	0
BI561668	exon-exon	RPS25	+	TRAPPC4	+	1	0	1	0	0	0	0	0	0	0	18	0	0	0	0	0	0	0	0	0	0	0	0	0	0	0	0	0	0	0	0	0	0	0	0	0	0	0	0	0	0	0	0	0
BI752862	exon-exon	LOC101929295	+	LOC100129203	+	1	0	1	0	0	0	0	0	0	0	0	0	0	0	0	0	0	0	0	0	0	0	0	0	0	0	0	0	0	0	0	0	0	0	0	0	0	0	0	0	0	0	0	0
BI824898	exon-exon	ZNF271P	+	LOC107985139	+	1	0	1	0	0	0	0	0	0	0	0	0	0	0	0	0	0	0	0	0	0	0	0	0	0	0	0	0	0	0	0	0	0	0	0	0	0	0	0	0	0	0	75	0
BI827315	exon-exon	PUS1	-	LOC107984455	-	1	0	1	0	0	0	0	0	0	0	0	0	0	0	0	0	6	0	0	0	0	0	0	0	0	0	0	0	0	0	0	0	0	0	0	0	0	0	0	0	0	0	0	0
BM010795	exon-exon	ZFR	-	FTH1	-	1	0	1	0	0	0	0	0	0	0	0	0	0	0	0	0	0	0	0	0	0	0	0	0	0	0	0	0	0	0	0	0	0	0	0	0	0	0	0	0	0	0	0	0
BM826660	exon-exon	UQCRH	+	BRD2	+	1	0	1	0	0	0	0	0	0	0	0	0	0	0	0	0	6	0	0	0	0	0	0	0	0	0	0	0	0	0	0	0	0	0	0	0	0	0	0	0	0	0	0	0
BM983871	exon-exon	PPP1R18	+	PPP1R18	-	1	0	1	0	0	0	0	0	0	0	0	0	0	0	0	0	0	0	0	0	0	0	0	0	0	0	0	0	0	0	0	0	0	0	0	0	0	0	0	0	0	0	0	0
BP277385	exon-exon	LINC01730	+	AP5S1	+	1	0	1	0	0	0	0	0	0	0	0	0	0	0	0	0	0	0	0	0	0	0	0	0	0	0	0	0	0	0	0	0	0	0	0	0	0	0	0	0	0	0	0	0
BP362881	exon-exon	SLC7A5P2	-	SMG1P3	-	1	0	1	0	0	0	0	0	0	0	0	0	0	0	0	0	0	0	0	0	0	0	0	0	0	0	0	0	0	0	0	0	0	0	0	0	0	0	0	0	0	0	0	0
BP387918	exon-exon	IAPP	+	HP1BP3	-	1	0	1	0	0	0	0	0	0	0	0	0	0	0	0	0	0	0	0	0	0	0	0	0	0	14	0	0	0	0	0	0	0	0	0	0	0	0	0	0	0	0	0	0
BQ314413	exon-exon	RNA45SN3	-	LOC105378179	-	1	0	1	0	0	0	0	0	0	0	0	0	0	7	0	0	0	0	0	0	0	0	0	0	0	0	0	0	0	0	0	0	0	0	0	0	0	0	0	0	0	0	0	0
BU192483	exon-exon	TTC19	+	NCOR1	-	1	0	1	0	0	0	0	0	0	0	0	0	0	0	0	0	0	0	0	0	0	0	0	0	0	0	0	0	0	0	0	0	0	0	0	0	0	0	0	0	0	0	0	0
BU594540	exon-exon	MIF-AS1	+	MIF	+	1	0	1	0	0	0	0	0	0	0	0	0	0	0	0	0	0	0	0	0	0	0	0	0	0	0	0	0	0	0	0	0	7	0	0	0	0	0	0	0	0	0	0	0
BX094464	exon-exon	LOC101928046	+	SYNJ2BP-COX16	+	1	0	1	0	0	0	0	0	0	0	0	0	0	0	0	0	0	0	0	0	0	0	0	0	0	0	0	0	0	0	0	0	0	0	0	0	0	0	5	0	0	0	0	0
BX334920	exon-exon	RUSC1-AS1	-	FDPS	-	1	0	1	0	0	0	0	0	0	0	0	0	0	0	0	0	0	0	0	0	0	0	0	0	0	0	0	0	0	0	0	0	0	0	0	0	0	0	0	0	0	0	0	0
BX340425	exon-exon	TK1	+	LOC107985050	+	1	0	1	0	0	0	0	0	0	0	0	0	0	0	0	0	0	0	0	0	0	0	0	0	0	0	0	0	0	0	0	0	0	0	0	0	0	0	0	0	0	0	0	0
BX396860	exon-exon	GBP3	+	LOC105378841	+	1	0	1	0	0	0	0	0	0	0	0	0	0	0	0	0	0	0	0	0	0	0	0	0	0	0	0	0	0	0	0	0	0	0	0	0	0	0	0	0	0	0	0	0
CA311072	exon-exon	DYNC1I2	-	DYNC1I2P1	-	1	0	1	0	0	0	0	0	0	0	0	0	0	0	0	0	0	0	0	0	0	0	0	0	0	0	0	0	0	0	0	0	0	0	0	0	0	0	0	0	0	0	0	0
CA314645	exon-exon	TMEM184A	-	MAFK	-	1	0	1	0	0	0	0	0	0	0	0	0	0	0	0	0	0	0	0	0	0	0	0	0	0	0	0	0	0	0	0	0	0	0	0	0	0	0	0	0	0	0	0	0
CB115089	exon-exon	BCAS2	-	LOC105378913	-	1	0	1	0	0	0	0	0	0	0	0	0	0	0	0	0	0	0	6	0	0	0	0	0	0	0	0	0	0	0	0	0	0	0	0	0	0	0	0	0	0	0	0	0
CD366497	exon-exon	FAM166A	-	TUBB4B	-	1	0	1	0	0	0	0	5	0	0	0	0	0	0	0	0	0	0	0	0	0	0	0	0	0	0	0	0	0	0	0	0	0	0	0	0	0	0	0	0	0	0	0	0
CD641066	exon-exon	GPR15	-	RPL38P4	-	1	0	1	0	0	0	0	0	0	0	0	0	0	0	0	0	0	0	0	0	0	0	0	0	0	0	0	0	0	0	0	0	0	0	0	0	0	0	0	0	0	0	0	0
CD700050	exon-exon	IGLV3-10	+	IGLC2	+	1	0	1	0	0	0	0	0	0	0	0	0	0	0	0	0	8	0	0	0	0	0	0	0	0	0	0	0	0	0	0	0	0	0	0	0	0	0	0	0	0	0	0	0
CK905246	exon-exon	LOC107986131	+	LINC02021	+	1	0	1	0	0	0	0	0	0	0	0	0	0	0	0	0	0	0	0	0	0	0	0	0	0	0	0	0	0	0	0	0	0	0	0	0	0	0	0	0	0	0	0	0
CO403143	exon-exon	LOC107984945	+	SMAP2	+	1	0	1	0	0	0	0	0	0	0	0	0	0	0	0	0	0	0	0	0	0	0	0	0	0	0	0	0	0	0	0	0	9	0	0	0	0	0	0	0	0	0	0	0
CR737345	exon-exon	TTBK2	-	LIN7C	-	1	0	1	0	0	0	0	0	0	0	0	0	0	0	0	0	0	0	0	0	0	0	0	0	0	0	0	0	0	0	0	0	0	0	0	0	0	0	0	0	0	0	0	0
CR983040	exon-exon	RPL13	-	RPL13	+	1	0	1	0	0	0	0	0	0	0	0	0	0	0	0	0	0	0	0	0	0	0	0	0	0	0	0	0	0	0	0	0	0	0	0	0	0	0	0	0	0	0	0	0
DA112225	exon-exon	LINC00537	+	LOC105379251	+	1	0	1	0	0	0	0	0	0	0	0	0	0	0	0	0	0	0	0	0	0	0	0	0	0	0	0	0	0	0	0	0	0	0	0	0	0	0	0	0	0	0	0	0
DA177655	exon-exon	SEC24C	-	BMS1P4-AGAP5	-	1	0	1	0	0	0	0	0	0	0	0	0	0	0	0	0	0	0	0	0	0	0	0	0	0	0	0	0	0	0	0	0	0	0	0	0	0	0	0	0	8	0	0	0
DA186032	exon-exon	ZNF559	+	ZNF177	+	1	0	1	0	0	0	0	0	0	0	0	0	0	0	0	0	0	0	0	0	0	0	0	0	0	0	0	0	0	0	0	0	0	0	0	0	0	0	0	0	0	0	0	0
DA261899	exon-exon	ZDHHC17	+	UBC	-	1	0	1	0	0	0	0	0	0	0	0	0	0	0	0	0	9	0	0	0	0	0	0	0	0	0	0	0	0	0	0	0	0	0	0	0	0	0	0	0	0	0	0	0
DA271225	exon-exon	CYP17A1-AS1	+	CYP17A1	+	1	0	1	0	0	0	0	0	0	0	0	0	0	0	0	0	0	0	0	0	0	0	0	0	0	0	0	0	0	6	0	0	0	0	0	0	0	0	0	0	0	0	0	0
DA325553	exon-exon	NDUFB8	-	SEC31B	-	1	0	1	0	0	0	0	0	0	0	0	0	0	0	0	0	0	0	0	0	0	0	0	0	0	0	0	0	0	0	0	0	0	0	0	0	0	0	0	0	0	0	0	0
DA417873	exon-exon	SRP9	+	EPHX1	+	1	0	1	0	0	0	0	0	0	0	0	0	0	0	0	0	0	0	0	0	0	0	0	0	0	0	0	0	0	0	0	0	0	0	0	0	0	0	0	0	0	0	0	0
DA428112	exon-exon	PAGR1	-	LOC112268170	-	1	0	1	0	0	0	0	0	0	0	0	0	0	0	0	0	0	0	0	0	0	0	0	0	0	0	0	0	0	0	0	6	0	0	0	0	0	0	0	0	0	0	0	0
DA451563	exon-exon	LIPT1	+	MRPL30	+	1	0	1	0	0	0	0	0	0	0	0	0	0	0	0	0	0	0	0	0	0	0	0	0	0	0	0	0	0	0	0	0	0	0	0	0	0	0	0	0	0	0	0	0
DA459204	exon-exon	YME1L1	+	MASTL	+	1	0	1	0	0	0	0	0	0	0	0	0	0	0	0	0	0	0	0	0	0	0	0	0	0	0	0	0	0	0	0	0	0	0	0	0	0	0	0	0	0	0	0	0
DA492035	exon-exon	ZEB2	-	GTDC1	-	1	0	1	0	0	0	0	0	0	0	0	0	0	5	0	0	0	0	0	0	0	0	0	0	0	0	0	0	0	0	0	0	0	0	0	0	0	0	0	0	0	0	0	0
DA590955	exon-exon	A4GALT	-	CYB5R3	-	1	0	1	0	0	0	0	0	0	0	0	0	0	0	0	0	0	0	0	0	0	0	0	0	0	0	0	0	0	0	0	0	0	0	0	0	0	0	0	0	0	0	0	0
DA648847	exon-exon	ZSWIM3	+	ZSWIM1	+	1	0	1	0	0	0	0	0	0	0	0	0	0	0	0	0	0	0	0	5	0	0	0	0	0	0	0	0	0	0	0	0	0	0	0	0	0	0	0	0	0	0	0	0
DA722216	exon-exon	LSM10	-	STK40	-	1	0	1	0	0	0	0	0	0	0	0	0	0	0	0	0	0	0	0	0	0	0	0	0	0	0	0	0	0	0	0	0	0	0	0	0	0	0	0	0	0	14	0	0
DA804945	exon-exon	TYSND1	-	AIFM2	-	1	0	1	0	0	0	0	0	0	0	0	0	0	0	0	0	0	0	0	0	0	0	0	0	0	0	0	0	0	0	0	0	0	0	0	0	0	0	0	0	0	0	0	0
DA851310	exon-exon	LOC107985875	+	CHORDC1P1	+	1	0	1	0	0	0	0	0	0	0	0	0	0	0	0	0	0	0	0	0	0	0	0	0	0	0	0	0	0	0	0	0	0	0	0	0	0	0	0	0	0	0	0	0
DA872092	exon-exon	PCBP1	-	PCBP1-AS1	-	1	0	1	0	0	0	0	0	0	0	0	0	0	0	0	0	0	0	0	0	0	0	0	0	0	0	0	0	0	0	0	0	0	0	0	0	0	0	0	0	0	0	0	0
DA924077	exon-exon	IGKV2-30	-	IGKC	-	1	0	1	0	0	0	0	0	0	0	0	0	0	0	0	0	0	0	0	0	0	0	0	0	0	0	0	0	0	0	0	7	0	0	0	0	0	0	0	0	0	0	0	0
DB001106	exon-exon	ZNF587B	+	ZNF587	+	1	0	1	0	0	0	0	0	0	0	0	0	0	0	0	0	0	0	0	0	0	0	0	0	0	0	0	0	0	0	0	0	0	0	0	0	0	0	0	0	0	0	0	0
DB318320	exon-exon	LOC107986762	-	FSCN1	-	1	0	1	0	0	0	0	0	0	0	0	0	0	0	0	0	0	0	0	0	0	0	0	0	0	0	0	0	0	0	0	0	0	0	0	0	0	0	0	0	0	0	0	0
DB370024	exon-exon	JOSD1	-	TOMM22	-	1	0	1	0	0	0	0	0	0	0	0	0	0	0	0	0	0	0	0	0	0	0	0	0	0	0	0	0	0	0	0	0	0	0	0	0	0	0	0	0	0	0	5	0
DB377013	exon-exon	YPEL1	-	PPIL2	-	1	0	1	0	0	0	0	0	0	0	0	0	0	0	0	0	0	0	0	0	0	0	0	0	0	0	0	0	0	0	0	0	0	0	0	0	0	0	0	0	0	0	0	0
DB377142	exon-exon	CHEK1	-	STT3A	-	1	0	1	0	0	0	0	0	0	0	0	0	0	0	0	0	0	0	0	0	0	0	0	0	0	0	0	0	0	0	0	0	0	0	0	0	0	0	0	0	0	0	0	0
DB445110	exon-exon	ARPC2	-	LOC101928487	-	1	0	1	0	0	0	0	0	0	8	0	0	0	0	0	0	0	0	0	0	0	0	0	0	0	0	0	0	0	0	0	0	0	0	0	0	0	0	0	0	0	0	0	0
DB480333	exon-exon	TLR4	+	LOC105376244	+	1	0	1	0	0	0	0	0	0	0	0	0	0	0	0	0	0	0	0	0	0	0	0	0	0	0	0	0	0	0	0	0	8	0	0	0	0	0	0	0	0	0	0	0
DB489743	exon-exon	LOC101929937	-	NRSN2-AS1	-	1	0	1	0	0	0	0	0	0	0	0	0	0	0	0	0	0	0	0	0	0	0	0	0	0	0	0	0	0	0	0	0	0	0	0	0	0	0	0	0	0	0	0	0
DB510877	exon-exon	ZMYM6	-	TMEM35B	-	1	0	1	0	0	0	0	0	0	0	0	0	0	0	0	0	0	0	0	0	0	0	0	0	0	0	0	0	0	0	0	0	0	0	0	0	0	0	0	0	0	0	0	0
DB530004	exon-exon	SHISA4	+	LMOD1	+	1	0	1	0	0	0	0	0	0	0	0	0	0	0	0	0	0	0	0	0	0	0	0	0	0	0	0	0	0	0	0	0	0	0	0	0	0	0	0	8	0	0	0	0
DB533727	exon-exon	MYL5	-	ATP5ME	-	1	0	1	0	0	0	0	0	0	0	0	0	0	0	0	0	0	0	0	0	0	0	0	0	0	0	0	0	0	6	0	0	0	0	0	0	0	0	0	0	0	0	0	0
DC335552	exon-exon	ZNF765-ZNF761	+	VN1R103P	+	1	0	1	0	0	0	0	0	0	0	0	0	0	0	0	0	0	0	0	0	0	0	0	0	0	0	0	0	0	0	0	0	0	0	0	0	0	0	0	0	0	0	0	0
DC344051	exon-exon	PPM1K-DT	+	HERC6	+	1	0	1	0	0	0	0	0	0	0	0	0	0	0	0	0	0	0	0	0	0	0	0	0	0	0	0	0	0	0	0	0	0	0	0	0	0	0	0	0	0	0	0	0
DR155797	exon-exon	PNISR	-	COQ3	-	1	0	1	0	0	0	0	0	0	0	0	0	0	0	0	0	0	0	0	0	0	0	0	0	0	0	0	0	0	0	0	0	0	0	0	0	0	0	0	0	0	0	0	0
EG328320	exon-exon	LOC101059948	-	CGB3	-	1	0	1	0	0	0	0	0	0	0	0	0	0	0	28	0	0	0	0	0	0	0	0	0	0	0	0	0	0	0	0	0	0	0	0	0	0	0	0	0	0	0	0	0
EY123459	exon-exon	PLCG1-AS1	-	TOP1	-	1	0	1	0	0	0	0	0	0	0	0	0	0	0	0	0	0	0	0	0	0	0	0	0	0	0	0	0	0	8	0	0	0	0	0	0	0	0	0	0	0	0	0	0
FUS1134	exon-exon	KDM7A	-	NDUFB2	+	1	0	1	0	0	0	0	0	0	0	0	0	0	0	0	0	0	0	0	0	0	0	0	0	0	0	0	0	0	0	0	0	0	0	0	0	0	0	0	0	0	0	0	0
FUS1396	exon-exon	USP10	+	COTL1	-	1	0	1	0	0	0	0	0	0	0	0	0	0	0	0	0	0	0	0	0	0	0	0	0	0	0	0	0	0	0	0	0	0	0	6	0	0	0	0	0	0	0	0	0
FUS1525	exon-exon	ADAP1	-	SUN1	+	1	0	1	0	0	0	0	0	0	0	0	0	0	0	0	0	0	0	0	0	0	0	0	0	0	0	0	0	0	0	0	0	0	0	0	0	0	0	0	0	0	0	0	0
FUS162	exon-exon	TTYH3	+	MAD1L1	-	1	0	1	0	0	0	0	0	0	0	0	0	0	0	0	0	0	0	0	0	0	0	0	0	0	0	0	0	0	0	0	0	0	0	0	0	0	0	0	0	0	0	0	0
FUS1733	exon-exon	NCL	-	MAP4K4	+	1	0	1	0	0	0	0	0	0	0	0	0	0	0	0	0	0	0	0	0	0	0	0	0	0	0	0	0	0	0	0	0	0	0	0	0	0	0	0	0	0	0	0	0
FUS195	exon-exon	PTMA	+	PTMS	+	1	0	1	0	0	0	0	0	0	0	0	0	0	0	0	0	0	0	0	0	0	0	0	0	0	0	0	0	0	0	0	0	0	0	0	0	0	0	0	0	0	0	0	0
FUS2296	exon-exon	RB1	+	ITM2B	+	1	0	1	0	0	0	0	0	0	0	0	0	0	0	0	0	0	0	0	0	0	0	0	0	0	0	0	0	0	0	0	0	0	0	0	0	0	0	0	0	0	0	0	0
FUS329	exon-exon	HPS1	-	CHMP1A	-	1	0	1	0	0	0	0	0	0	0	0	0	0	0	0	0	0	0	8	0	0	0	0	0	0	0	0	0	0	0	0	0	0	0	0	0	0	0	0	0	0	0	0	0
FUS85	exon-exon	ERF	-	NOC4L	+	1	0	1	0	0	0	0	0	0	0	0	0	0	6	0	0	0	0	0	0	0	0	0	0	0	0	0	0	0	0	0	0	0	0	0	0	0	0	0	0	0	0	0	0
FY210851	exon-exon	PCBP2	-	PRR13	-	1	0	1	0	0	0	0	0	0	0	0	0	0	0	0	0	0	0	0	0	0	0	0	0	0	0	0	0	0	0	0	0	0	0	0	0	0	0	0	0	0	0	63	0
FY211294	exon-exon	PEX26	+	TUBA8	+	1	0	1	0	0	0	0	0	0	0	0	0	0	0	0	0	0	0	0	0	0	0	0	0	0	0	0	0	0	0	0	0	0	0	0	0	0	0	0	0	0	0	0	0
FY211367	exon-exon	MRPL53	+	CCDC142	+	1	0	1	0	0	0	0	0	0	0	0	0	0	0	0	0	0	0	0	0	0	0	0	0	0	0	0	0	0	0	0	0	0	0	0	0	0	0	0	0	0	0	0	0
FY211374	exon-exon	HIGD1AP1	+	CCDC13	-	1	0	1	0	0	0	0	0	0	0	0	0	0	0	0	0	0	0	0	0	0	0	0	0	0	0	0	0	0	0	0	0	0	0	0	0	0	0	0	13	0	0	0	0
FY211496	exon-exon	TRIM13	+	KCNRG	+	1	0	1	0	0	0	0	0	0	0	0	0	0	0	0	0	6	0	0	0	0	0	0	0	0	0	0	0	0	0	0	0	0	0	0	0	0	0	0	0	0	0	0	0
FY211944	exon-exon	PEX26	+	TUBA8	+	1	0	1	0	0	0	0	10	0	0	0	0	0	0	0	0	0	0	0	0	0	0	0	0	0	0	0	0	0	0	0	0	0	0	0	0	0	0	0	0	0	0	0	0
FY212385	exon-exon	PPP1R32	-	SDHAF2	-	1	0	1	0	0	0	0	0	0	0	0	0	0	0	0	0	0	0	0	0	0	0	0	0	8	0	0	0	0	0	0	0	0	0	0	0	0	0	0	0	0	0	0	0
FY212649	exon-exon	OARD1	-	TSPO2	-	1	0	1	0	0	0	0	0	0	0	0	0	0	0	0	0	0	0	0	0	0	0	0	0	0	0	0	0	0	0	0	0	0	0	0	0	0	0	0	0	0	0	0	0
FY212658	exon-exon	VAMP8	+	VAMP5	+	1	0	1	0	0	0	0	0	0	0	0	0	0	0	0	0	0	0	14	0	0	0	0	0	0	0	0	0	0	0	0	0	0	0	0	0	0	0	0	0	0	0	0	0
FY213141	exon-exon	TAX1BP3	+	P2RX5	+	1	0	1	0	0	0	0	0	0	0	0	0	0	0	0	0	0	0	0	0	0	0	0	0	0	0	0	0	0	0	0	0	0	0	0	0	0	0	0	0	0	0	0	0
FY213311	exon-exon	HLA-DMA	-	HLA-DMB	-	1	0	1	0	0	0	0	0	0	0	0	0	0	0	0	0	0	0	0	0	0	0	0	0	0	0	0	0	0	0	0	0	0	0	0	0	0	0	0	0	0	0	0	0
FY213463	exon-exon	CNPY3	+	CNPY3-GNMT	+	1	0	1	0	0	0	0	0	0	0	0	0	0	0	0	0	0	0	0	0	0	0	0	0	0	0	0	0	0	0	0	0	0	0	0	0	0	0	0	0	0	0	0	0
FY213593	exon-exon	BRK1	+	VHL	+	1	0	1	0	0	0	0	0	0	0	0	0	0	0	0	0	0	0	0	0	0	6	0	0	0	0	0	0	0	0	0	0	0	0	0	0	0	0	0	0	0	0	0	0
FY213616	exon-exon	CRTC2	+	SLC39A1	+	1	0	1	0	0	0	0	0	0	0	0	0	0	0	0	0	0	0	0	0	0	0	0	0	0	0	0	0	0	0	0	0	0	0	0	0	0	0	0	0	0	0	0	0
FY213722	exon-exon	XPR1	+	LOC107985230	+	1	0	1	0	0	0	0	0	0	0	0	0	0	0	0	0	0	0	0	0	0	0	0	0	0	0	0	0	0	0	0	0	0	0	0	0	0	0	0	0	0	0	0	0
FY213876	exon-exon	CFDP1	+	TMEM170A	+	1	0	1	0	0	0	0	0	0	0	0	0	0	0	0	0	0	0	0	0	0	0	0	0	0	0	0	0	0	0	0	0	0	0	0	0	0	0	0	0	0	0	0	0
GQ502848	exon-exon	TRAV38-1	+	TRAJ41	+	1	0	1	0	0	0	0	0	0	0	0	0	0	0	0	0	0	0	0	0	0	0	0	0	0	0	0	0	0	0	0	0	0	0	0	0	0	0	0	0	0	0	0	0
GQ502857	exon-exon	TRAV19	+	TRAJ24	+	1	0	1	0	0	0	0	0	0	0	0	0	0	0	16	0	0	0	0	0	0	0	0	0	0	0	0	0	0	0	0	0	0	0	0	0	0	0	0	0	0	0	0	0
H15716	exon-exon	ZNF155	+	ZNF230	+	1	0	1	0	0	0	0	0	0	0	0	0	0	0	0	0	0	0	0	0	0	0	0	0	0	0	0	0	0	0	0	0	0	0	0	0	0	0	0	0	0	0	0	0
HI161398	exon-exon	TRAV23DV6	+	TRAJ36	+	1	0	1	0	0	0	0	0	0	0	0	0	0	0	0	0	0	0	0	0	0	0	0	0	0	0	0	0	0	0	0	0	0	0	0	0	0	9	0	0	0	0	0	0
HY015500	exon-exon	NDUFA2	+	IK	+	1	0	1	0	0	0	0	0	0	0	0	0	0	0	0	0	0	0	0	0	0	0	0	0	0	0	0	0	0	0	0	0	0	0	0	0	0	0	0	0	0	0	0	0
HY029136	exon-exon	POLR3C	-	RNF115	-	1	0	1	0	0	0	0	0	0	0	0	0	0	0	0	0	0	0	0	0	0	0	0	0	0	0	0	0	0	0	0	0	0	0	0	0	0	0	0	0	0	0	0	0
HY096377	exon-exon	IGLV2-14	+	IGLL5	+	1	0	1	0	0	0	0	0	0	0	0	0	0	0	0	0	0	0	0	0	0	0	0	0	0	0	0	0	0	0	0	0	0	0	0	0	0	0	0	0	0	0	0	0
HY139803	exon-exon	BOLA2-SMG1P6	-	SMG1P2	-	1	0	1	0	0	0	0	0	0	0	0	0	0	0	0	0	0	0	0	0	0	0	0	0	0	0	0	0	0	0	0	0	0	0	0	0	0	0	0	0	0	0	0	0
JF729364	exon-exon	SETDB2	+	PHF11	+	1	0	1	0	0	0	0	0	0	0	0	0	0	0	0	0	0	0	0	0	0	0	0	0	0	0	0	0	0	0	0	0	0	0	0	0	0	0	0	0	0	0	0	0
KJ880603	exon-exon	IGHV3-72	-	IGHV1-69	-	1	0	1	0	0	0	0	0	0	0	0	0	0	0	0	0	0	0	0	0	0	0	0	0	0	0	0	0	0	0	0	0	0	0	0	0	0	0	0	0	0	0	0	0
KM004466	exon-exon	TRAV17	+	TRAJ53	+	1	0	1	0	0	0	0	0	0	0	0	0	0	0	0	0	0	0	0	0	0	0	0	0	0	0	0	0	0	0	0	0	0	0	0	0	0	0	0	0	0	0	0	0
KM004467	exon-exon	TRAV13-2	+	TRAJ21	+	1	0	1	0	0	0	0	0	0	0	5	0	0	0	0	0	0	0	0	0	0	0	0	0	0	0	0	0	0	0	0	0	0	0	0	0	0	0	0	0	0	0	0	0
KM004825	exon-exon	TRAV38-1	+	TRAJ37	+	1	0	1	0	0	0	0	0	0	0	0	0	0	0	0	0	0	0	0	0	0	0	0	0	0	0	0	0	0	0	0	0	0	0	0	0	0	0	0	0	0	0	0	0
KM004832	exon-exon	TRAV9-2	+	TRAJ39	+	1	0	1	0	0	0	0	0	0	0	0	0	0	0	0	0	6	0	0	0	0	0	0	0	0	0	0	0	0	0	0	0	0	0	0	0	0	0	0	0	0	0	0	0
KM004880	exon-exon	TRAJ56	+	TRAC	+	1	0	1	0	0	0	0	0	0	0	0	0	0	0	0	0	0	0	0	0	0	0	0	0	0	0	0	0	0	0	0	0	0	0	0	0	0	0	0	0	0	0	0	0
KM576753	exon-exon	LOC107985656	+	RAB9A	+	1	0	1	0	0	0	0	0	0	0	0	0	0	0	0	0	0	0	0	0	0	0	0	0	0	0	0	0	0	0	0	0	0	0	0	0	0	0	0	0	0	0	0	0
KX074585	exon-exon	TRAV25	+	TRAJ48	+	1	0	1	0	0	0	0	0	0	0	0	0	0	0	0	0	0	0	0	0	0	0	0	0	0	0	0	0	0	0	0	0	0	0	0	0	0	0	0	0	0	0	0	0
KX074641	exon-exon	TRAV20	+	TRAJ45	+	1	0	1	0	0	0	0	0	0	0	0	0	0	0	0	0	0	0	0	0	0	0	0	0	0	0	0	0	0	0	0	0	0	0	0	0	0	0	0	0	0	0	0	0
KX074804	exon-exon	TRAV1-1	+	TRAJ41	+	1	0	1	0	0	0	0	0	0	0	0	0	0	0	0	0	0	0	0	0	0	0	0	0	0	0	0	0	0	0	0	0	0	0	0	0	0	0	0	5	0	0	0	0
KX075078	exon-exon	TRAV23DV6	+	TRAJ4	+	1	0	1	0	0	0	0	0	0	0	0	0	0	0	0	0	0	0	0	0	0	0	0	0	0	0	0	0	0	0	0	0	0	0	0	0	0	0	0	0	0	0	0	0
KX075421	exon-exon	TRAV12-3	+	TRAJ23	+	1	0	1	0	0	0	0	0	0	0	0	0	0	0	0	0	0	0	0	0	0	0	0	0	0	0	0	0	0	0	0	0	0	0	0	0	0	0	0	0	0	0	6	0
KX075435	exon-exon	TRAV35	+	TRAJ28	+	1	0	1	0	0	0	0	0	0	0	0	0	0	0	0	0	0	0	0	0	0	0	0	0	0	0	0	0	0	0	0	0	0	0	0	0	0	0	0	0	0	0	0	0
KX076387	exon-exon	TRAV25	+	TRAJ32	+	1	0	1	0	0	0	0	0	0	0	0	0	0	0	0	0	0	0	0	0	0	0	0	0	0	0	0	0	0	0	0	0	0	0	26	0	0	0	0	0	0	0	0	0
KX076444	exon-exon	TRAV12-3	+	TRAJ28	+	1	0	1	0	0	0	0	0	0	0	0	0	0	0	0	0	0	0	0	6	0	0	0	0	0	0	0	0	0	0	0	0	0	0	0	0	0	0	0	0	0	0	0	0
KX076673	exon-exon	TRAV3	+	TRAJ18	+	1	0	1	0	0	0	0	0	0	0	0	0	0	0	0	0	0	0	0	0	0	0	0	0	0	0	0	0	0	0	0	0	0	0	0	0	0	0	0	0	0	0	0	0
KX077019	exon-exon	TRAV9-2	+	TRAJ23	+	1	0	1	0	0	0	0	0	0	0	0	0	0	0	0	0	0	0	0	0	0	0	0	0	0	0	0	0	0	0	0	0	0	0	0	0	0	0	0	0	0	0	41	0
KX077059	exon-exon	TRAV13-2	+	TRAJ52	+	1	0	1	0	0	0	0	0	0	0	0	0	0	0	0	0	0	0	0	0	0	0	0	0	0	0	0	0	0	0	0	0	0	0	0	0	0	0	0	0	0	0	0	0
KX077074	exon-exon	TRAV12-2	+	TRAJ8	+	1	0	1	0	0	0	0	0	0	0	0	0	0	0	0	0	0	0	14	0	0	0	0	0	0	0	0	0	0	0	0	0	0	0	0	0	0	0	0	0	0	0	0	0
L37033	exon-exon	FKBP8	+	FKBP8	-	1	0	1	0	0	0	0	0	0	0	0	0	0	0	0	0	0	0	0	14	0	0	0	0	0	0	0	0	0	0	0	0	0	0	0	0	0	0	0	0	0	0	0	0
M27340	exon-exon	TRGV10	-	TARP	-	1	0	1	0	0	0	0	0	0	0	0	0	0	0	0	0	0	0	0	0	0	0	0	0	0	0	0	0	0	0	0	0	0	0	0	0	0	0	0	0	0	0	0	0
MG789041	exon-exon	TRAV34	+	TRAJ28	+	1	0	1	0	0	0	0	0	0	0	0	0	0	8	0	0	0	0	0	0	0	0	0	0	0	0	0	0	0	0	0	0	0	0	0	0	0	0	0	0	0	0	0	0
MG789300	exon-exon	TRAV14DV4	+	TRAJ26	+	1	0	1	0	0	0	0	0	0	0	0	0	0	0	0	0	0	0	0	0	0	0	0	0	0	0	0	0	0	0	0	0	0	0	0	0	0	0	0	0	0	0	58	0
MG789351	exon-exon	TRAV26-1	+	TRAJ45	+	1	0	1	0	0	0	0	0	0	0	0	0	0	0	0	0	0	0	0	0	0	0	0	0	0	0	0	0	0	0	0	0	0	0	0	6	0	0	0	0	0	0	0	0
MG789441	exon-exon	TRAV29DV5	+	TRAJ13	+	1	0	1	0	0	0	0	14	0	0	0	0	0	0	0	0	0	0	0	0	0	0	0	0	0	0	0	0	0	0	0	0	0	0	0	0	0	0	0	0	0	0	0	0
MG789940	exon-exon	TRAV1-1	+	TRAJ33	+	1	0	1	0	0	0	0	0	0	0	0	0	0	0	0	0	0	0	0	0	0	0	0	0	0	0	0	0	0	0	0	0	0	0	0	0	0	0	0	0	0	0	0	0
MG790097	exon-exon	TRAV20	+	TRAJ42	+	1	0	1	0	0	0	0	0	0	0	0	0	0	0	0	0	0	0	0	0	0	0	0	0	0	0	0	0	0	0	0	0	0	0	0	0	0	0	0	0	0	0	0	0
MG790307	exon-exon	TRAV13-2	+	TRAJ39	+	1	0	1	0	0	0	0	0	0	0	0	0	0	0	0	0	0	0	0	0	0	0	0	0	0	0	0	0	0	0	0	0	0	0	0	0	0	0	0	0	0	0	0	0
MG790337	exon-exon	TRAV5	+	TRAJ4	+	1	0	1	0	0	0	0	0	0	0	0	0	0	0	0	0	0	0	0	0	0	0	0	0	0	0	0	0	0	0	0	0	0	0	0	0	0	0	0	0	0	0	0	0
MG790711	exon-exon	TRAV23DV6	+	TRAJ45	+	1	0	1	0	0	0	0	0	0	0	0	0	0	0	0	0	0	0	0	0	0	0	0	0	0	0	0	0	0	0	0	0	0	0	0	0	0	0	0	0	0	0	0	0
MG790788	exon-exon	TRAV22	+	TRAJ26	+	1	0	1	0	0	0	0	0	0	0	0	0	0	0	0	0	0	0	0	0	0	0	0	0	0	0	0	0	0	0	0	0	0	0	0	0	0	0	0	0	0	0	0	0
MG790802	exon-exon	TRAV17	+	TRAJ23	+	1	0	1	0	0	0	0	0	0	0	0	0	0	0	0	0	0	0	0	0	0	0	0	0	0	0	0	0	0	0	0	0	0	0	0	0	0	0	0	0	0	0	0	0
MG790808	exon-exon	TRAV13-2	+	TRAJ28	+	1	0	1	0	0	0	0	0	0	0	0	0	0	0	6	0	0	0	0	0	0	0	0	0	0	0	0	0	0	0	0	0	0	0	0	0	0	0	0	0	0	0	0	0
MG790854	exon-exon	TRAV4	+	TRAJ32	+	1	0	1	0	0	0	0	0	0	0	0	0	0	0	0	0	0	0	0	0	0	0	0	0	0	0	0	0	0	0	0	0	0	0	0	0	0	0	0	12	0	0	0	0
MG790917	exon-exon	TRAV36DV7	+	TRAJ13	+	1	0	1	0	0	0	0	0	0	0	0	0	0	0	0	0	0	0	0	0	0	0	0	0	0	0	0	0	0	0	0	0	0	0	0	0	0	0	0	0	0	0	0	0
MG791003	exon-exon	TRAV14DV4	+	TRAJ9	+	1	0	1	0	0	0	0	0	0	0	0	0	0	0	0	0	0	0	0	0	0	0	0	0	0	0	0	0	0	0	0	0	0	0	0	0	0	0	0	0	0	0	0	0
MG791018	exon-exon	TRAV17	+	TRAJ56	+	1	0	1	0	0	0	0	0	0	0	0	0	0	0	0	0	0	0	0	0	0	0	0	0	0	0	0	0	0	0	0	0	0	0	0	0	0	0	0	0	0	0	0	0
MG791028	exon-exon	TRAV25	+	TRAJ57	+	1	0	1	0	0	0	0	0	0	0	0	0	0	0	0	0	0	0	0	0	0	0	0	0	0	0	0	0	0	0	0	0	0	0	0	0	0	0	0	0	0	0	0	0
MG791056	exon-exon	TRAV16	+	TRAJ57	+	1	0	1	0	0	0	0	0	0	0	0	0	0	0	0	0	0	0	0	0	0	0	0	0	0	0	0	0	0	0	0	0	0	0	0	0	0	0	0	0	0	0	0	0
MG791129	exon-exon	TRAV26-2	+	TRAJ37	+	1	0	1	0	0	0	0	0	0	0	0	0	0	0	0	0	0	0	0	0	0	0	0	0	0	0	0	0	0	0	0	0	0	0	0	0	0	0	0	0	0	0	0	0
MG791179	exon-exon	TRAV27	+	TRAJ53	+	1	0	1	0	0	0	0	0	0	0	0	0	0	0	0	0	0	0	0	0	0	0	0	0	0	0	0	0	0	0	0	0	0	0	0	0	0	0	0	0	0	0	0	0
MK901134	exon-exon	IGHV3-30	-	IGHV3-64D	-	1	0	1	0	0	0	0	0	0	0	0	0	0	0	0	0	0	0	0	0	0	0	0	0	0	0	0	0	0	0	0	0	0	0	0	0	0	0	0	0	0	0	0	0
N33851	exon-exon	NUDT3	+	RPS10-NUDT3	+	1	0	1	0	0	0	0	0	0	0	0	0	0	0	0	0	0	5	0	0	0	0	0	0	0	0	0	0	0	0	0	0	0	0	0	0	0	0	0	0	0	0	0	0
N77193	exon-exon	HBG2	-	HBG1	-	1	0	1	0	0	0	0	0	0	0	0	0	0	0	0	0	0	0	0	0	0	0	0	0	0	0	0	0	0	0	0	0	0	0	0	0	0	0	0	0	0	0	0	0
N92095	exon-exon	IGLV5-45	+	IGLL5	+	1	0	1	0	0	0	0	0	0	0	0	0	0	0	0	0	0	0	0	0	0	0	0	0	0	0	0	0	0	0	0	0	0	0	0	0	0	0	0	0	0	0	0	0
NM_001382576	exon-exon	STIM1-AS1	+	STIM1	+	1	0	1	0	0	0	0	0	0	0	0	0	0	0	0	0	0	0	0	0	0	0	0	0	0	0	0	0	0	0	0	0	0	0	0	0	0	0	6	0	0	0	0	0
T60870	exon-exon	TCP1	-	ACAT2	-	1	0	1	0	0	0	0	0	0	0	0	0	0	0	0	0	0	0	0	0	0	0	0	0	0	0	0	0	0	0	0	0	0	0	0	0	0	0	0	0	0	0	0	0
T74879	exon-exon	AKR1C3	-	AKR1C1	-	1	0	1	0	0	0	0	0	0	0	0	0	0	0	0	0	0	0	0	0	0	0	0	0	0	0	0	0	0	0	0	0	0	0	0	0	0	0	0	0	0	0	35	0
U51442	exon-exon	TRAV14DV4	+	TRAJ53	+	1	0	1	0	0	0	0	0	0	0	0	0	0	0	0	0	0	0	10	0	0	0	0	0	0	0	0	0	0	0	0	0	0	0	0	0	0	0	0	0	0	0	0	0
Y10275	exon-exon	NUPR2	-	PSPH	-	1	0	1	0	0	0	0	0	0	0	0	0	0	0	0	0	0	0	0	0	0	0	0	0	0	0	0	0	0	0	0	0	0	0	0	0	0	0	0	0	0	0	0	0
Z75943	exon-exon	TRAV14DV4	+	TRAJ54	+	1	0	1	0	0	0	0	0	0	0	0	0	0	0	0	0	0	0	0	0	0	0	0	0	0	0	0	0	0	0	0	0	0	0	0	0	0	0	0	0	0	0	0	0
AA282714	exon-intron	LOC105378647	-	AGO3	-	1	0	1	0	0	0	0	0	0	0	0	0	0	0	0	0	0	0	0	0	0	0	0	0	0	0	0	0	0	0	0	0	0	0	0	0	0	0	0	0	0	0	0	0
AA303896	exon-intron	NAGA	-	WBP2NL	-	1	0	1	0	0	0	0	0	0	0	0	0	0	0	0	0	0	0	0	0	0	0	0	0	0	0	0	0	0	0	0	0	0	0	0	0	0	0	0	0	0	0	0	0
AA342947	exon-intron	HBG2	+	LOC106099065	+	1	0	1	0	0	0	0	0	0	0	0	0	0	0	0	0	6	0	0	0	0	0	0	0	0	0	0	0	0	0	0	0	0	0	0	0	0	0	0	0	0	0	0	0
AA365843	exon-intron	LOC107985056	+	LOC100420851	+	1	0	1	0	0	0	0	0	0	0	0	0	0	0	0	0	0	0	0	0	0	0	0	0	0	0	0	0	0	0	0	0	0	0	0	0	0	0	0	0	0	0	0	0
AA742525	exon-intron	IGKC	+	IGK	+	1	0	1	0	0	0	0	0	0	0	0	0	0	0	0	0	0	0	0	0	0	0	0	0	0	0	0	0	0	0	0	0	0	0	0	0	0	0	0	0	0	0	0	0
AA744159	exon-intron	IGLC2	+	IGL	+	1	0	1	0	0	0	0	0	0	0	0	0	0	0	0	0	0	0	0	0	0	0	0	0	0	0	0	0	0	0	0	0	0	0	0	0	0	0	0	0	0	0	0	0
AB976764	exon-intron	TRAV21	+	TRA	+	1	0	1	0	0	0	0	0	0	0	0	0	0	0	0	0	0	0	0	0	0	0	0	0	0	0	0	0	0	0	0	0	0	0	0	0	0	0	0	0	0	0	0	0
AB977204	exon-intron	TRAV21	+	TRA	+	1	0	1	0	0	0	0	0	0	0	0	0	0	0	0	0	0	0	0	0	0	0	0	0	0	0	0	0	0	0	0	0	0	0	0	0	0	0	0	14	0	0	0	0
AI216221	exon-intron	LOC100129484	-	AC092171.4	-	1	0	1	0	0	0	0	0	0	0	0	0	0	0	0	0	0	0	0	0	0	0	0	0	0	0	0	0	0	0	0	0	0	0	0	0	0	0	0	0	0	0	0	0
AI247627	exon-intron	EMC3	-	AC018809.2	-	1	0	1	0	0	0	0	0	0	0	0	0	0	0	0	0	0	0	0	0	0	0	0	0	0	0	0	0	0	0	0	0	0	0	0	0	0	0	0	0	0	0	0	0
AI793144	exon-intron	ZSCAN16-AS1	-	ZNF602P	-	1	0	1	0	0	0	0	0	0	0	0	0	0	0	0	0	0	0	0	0	0	0	0	0	0	0	0	0	0	0	0	0	0	0	0	0	0	0	0	0	0	0	0	0
AI798326	exon-intron	IGKC	+	IGK	+	1	0	1	0	0	0	0	0	0	0	0	0	0	0	0	0	0	0	0	0	0	0	0	0	0	0	0	0	0	0	0	0	0	0	0	0	0	0	0	0	0	0	0	0
AI818984	exon-intron	NDUFA4L2	+	LOC112163617	+	1	0	1	0	0	0	0	0	0	0	0	0	0	0	0	0	0	0	0	0	0	0	0	0	0	0	0	0	0	0	0	0	0	0	0	5	0	0	0	0	0	0	0	0
AK055328	exon-intron	CFAP298	-	CFAP298-TCP10L	-	1	0	1	0	0	0	0	0	0	0	0	0	0	0	0	0	0	0	0	0	0	0	0	0	0	0	0	0	0	0	0	0	9	0	0	0	0	0	0	0	0	0	0	0
AK097351	exon-intron	CD37	-	SLC6A16	-	1	0	1	0	0	0	0	0	0	0	0	0	0	0	0	0	0	0	0	0	0	0	0	0	0	0	0	0	0	0	0	0	0	0	0	0	0	0	0	0	0	0	0	0
AK130871	exon-intron	POLL	+	DPCD	+	1	0	1	0	0	0	0	0	0	0	0	0	0	0	0	0	0	0	0	0	0	0	0	0	0	0	0	0	0	0	0	0	0	0	0	0	0	0	0	0	0	0	0	0
AL359587	exon-intron	LOC101929007	+	LOC105372323	+	1	0	1	0	0	0	0	0	0	0	0	0	0	0	0	0	0	0	0	0	0	0	0	0	0	0	0	0	0	0	0	0	0	0	0	0	0	0	0	0	0	0	0	0
AL832436	exon-intron	STK32B	+	AL445242.1	+	1	0	1	0	0	0	0	0	0	0	0	0	0	0	0	0	0	0	0	0	0	0	0	0	0	0	0	0	0	0	0	0	0	0	0	0	0	0	0	0	0	0	0	0
AV648258	exon-intron	IGHG3	-	IGH	-	1	0	1	0	0	0	0	0	0	0	0	0	0	0	0	0	0	0	0	0	0	0	0	0	0	0	0	0	0	0	0	0	0	0	0	0	0	0	0	0	0	0	0	0
AV681973	exon-intron	SCP2	+	VPS13B	-	1	0	1	0	0	0	0	0	0	0	0	0	0	0	0	0	0	0	0	0	0	0	0	0	0	0	0	0	0	0	0	0	0	0	0	0	0	0	0	0	0	0	29	0
AV723536	exon-intron	ATP6	+	COX3	+	1	0	1	0	0	0	0	0	0	0	0	0	0	0	0	0	0	0	0	0	0	0	0	0	0	0	0	0	0	0	0	0	0	0	0	0	0	0	0	0	0	0	0	0
AV737310	exon-intron	RPS27P3	-	TSPAN9	-	1	0	1	0	0	0	0	0	0	0	0	0	0	0	0	0	0	0	0	0	0	0	0	0	0	0	0	0	0	0	0	0	0	0	0	0	0	0	0	0	0	0	0	0
AV738255	exon-intron	TBCAP1	+	LINC02227	+	1	0	1	0	0	0	0	0	0	0	0	0	0	0	0	0	6	0	0	0	0	0	0	0	0	0	0	0	0	0	0	0	0	0	0	0	0	0	0	0	0	0	0	0
AW082195	exon-intron	CCSAP	-	AL117350.1	-	1	0	1	0	0	0	0	0	0	0	0	0	0	0	0	0	0	0	0	0	0	0	0	0	0	0	0	0	0	0	0	0	0	0	0	0	0	0	0	0	0	0	0	0
AW269345	exon-intron	LOC105373230	-	AL359764.2	-	1	0	1	0	0	0	0	0	0	0	0	0	0	0	0	0	0	0	0	0	0	0	0	0	0	0	0	0	0	0	0	0	0	0	0	0	0	0	0	0	0	0	0	0
AW302676	exon-intron	EIF3K	+	RNF185	+	1	0	1	0	0	0	0	0	0	0	0	0	0	0	0	0	0	0	0	0	0	0	0	0	0	0	0	0	0	0	0	0	0	0	0	0	0	0	0	0	0	0	6	0
AW798855	exon-intron	IDS	-	HDAC9	+	1	0	1	0	0	0	0	0	0	0	0	0	0	0	0	0	0	0	0	0	0	0	0	0	0	0	0	0	0	0	0	0	0	0	0	5	0	0	0	0	0	0	0	0
AW800213	exon-intron	MBOAT2	+	SNX8	+	1	0	1	0	0	0	0	0	0	0	0	0	0	0	0	0	0	0	0	0	0	0	0	0	0	0	0	0	0	0	0	0	0	0	0	0	0	0	0	0	0	0	0	0
AW841804	exon-intron	LOC105369352	-	KLC2	-	1	0	1	0	0	0	0	0	0	0	0	0	0	0	0	0	0	0	0	0	0	0	0	0	0	0	0	0	0	0	0	0	0	0	0	0	0	0	8	0	0	0	0	0
AW948776	exon-intron	ND1	-	PDZRN4	+	1	0	1	0	0	0	0	0	0	0	0	0	0	0	0	0	0	0	0	0	0	0	0	0	0	0	0	0	0	0	0	0	0	0	0	0	0	0	0	0	0	0	0	0
AX187074	exon-intron	LOC105370397	+	LINC01572	+	1	0	1	0	0	0	0	0	0	0	0	0	0	0	0	0	0	0	0	0	0	0	0	0	0	0	0	0	0	0	0	0	0	0	0	0	0	0	0	0	0	0	0	0
AY123162	exon-intron	TRBV5-6	+	TRBJ2-7	+	1	0	1	0	0	0	0	0	0	0	0	0	0	0	0	0	0	0	0	0	0	0	0	0	0	0	0	0	0	0	0	0	0	0	0	0	0	0	0	0	0	0	0	0
BC014370	exon-intron	LOC100288798	+	AC008014.1	+	1	0	1	0	0	0	0	0	0	0	0	0	0	0	0	0	0	0	0	0	0	0	0	0	0	0	0	0	0	0	0	0	0	0	0	0	0	0	0	0	0	0	0	0
BC033386	exon-intron	FGD5-AS1	-	FGD5	-	1	0	1	0	0	0	0	0	0	0	0	0	0	0	0	0	0	0	0	0	0	0	0	0	0	0	0	0	0	0	0	0	0	0	0	0	0	0	0	0	0	0	0	0
BE250826	exon-intron	RPS10P13	-	AMBRA1	-	1	0	1	0	0	0	0	0	0	0	0	0	0	0	0	0	0	0	0	0	0	0	0	0	0	0	0	0	0	0	0	0	0	0	0	0	0	0	0	0	0	0	0	0
BE270682	exon-intron	LAMTOR4	+	NYX	-	1	0	1	0	0	0	0	0	0	0	0	0	0	0	0	0	0	0	0	0	0	0	0	0	0	0	0	0	0	0	0	0	0	0	0	0	0	0	0	0	0	0	0	0
BE292746	exon-intron	WDR5	-	BX649632.1	-	1	0	1	0	0	0	0	0	0	0	0	0	0	0	0	0	0	0	0	0	0	0	0	0	0	0	0	0	0	0	0	0	0	0	0	0	0	0	0	0	0	0	0	0
BE300798	exon-intron	LOC105372426	-	PPP5C	-	1	0	1	0	0	0	0	0	0	0	0	0	0	0	0	0	0	0	0	0	0	0	0	0	0	0	0	0	0	0	0	0	0	0	0	0	0	0	0	0	0	0	0	0
BE561378	exon-intron	IGLC2	+	IGL	+	1	0	1	0	0	0	0	0	0	0	0	0	0	0	0	0	0	0	0	0	0	0	0	0	0	0	0	0	0	0	0	0	0	0	0	0	0	0	0	0	0	0	0	0
BE620133	exon-intron	UQCRBP1	-	CELSR1	+	1	0	1	0	0	0	0	0	0	0	0	0	0	0	0	0	0	0	0	0	0	0	0	0	0	0	0	0	0	0	0	0	0	0	0	0	0	0	0	0	0	0	0	0
BE733127	exon-intron	NDUFA11	-	AGBL1	+	1	0	1	0	0	0	0	0	0	0	0	0	0	0	0	0	0	0	0	0	0	0	0	0	0	0	0	0	0	0	0	0	0	0	0	0	0	0	0	0	0	0	0	0
BE796950	exon-intron	LY6E	+	LOC105377220	-	1	0	1	0	0	0	0	0	0	0	0	0	0	0	0	0	0	0	0	0	0	0	0	0	0	0	0	0	0	0	0	0	0	5	0	0	0	0	0	0	0	0	0	0
BE814411	exon-intron	NACA	-	NDUFB6	+	1	0	1	0	0	0	0	0	0	0	0	0	0	0	0	0	0	0	0	0	0	0	0	0	0	0	0	0	0	0	0	0	0	0	0	5	0	0	0	0	0	0	0	0
BE842657	exon-intron	RPSAP54	+	LOC339874	+	1	0	1	0	0	0	0	0	0	0	0	0	0	0	0	0	0	0	0	0	0	0	0	0	0	0	0	0	0	0	0	0	0	0	0	0	0	0	0	0	0	0	16	0
BE874217	exon-intron	CAPZB	-	CCBE1	+	1	0	1	0	0	0	0	0	0	0	0	0	0	0	0	0	0	0	0	0	0	0	0	0	0	0	0	0	0	0	0	0	0	0	0	0	0	0	0	0	0	0	0	0
BE875357	exon-intron	ND4	+	WWOX	-	1	0	1	0	0	0	0	0	0	0	0	0	0	0	0	0	0	0	0	0	0	0	0	0	0	0	0	0	0	0	0	0	0	8	0	0	0	0	0	0	0	0	0	0
BF029738	exon-intron	DNAJC9	+	DNAJC9-AS1	+	1	0	1	0	0	0	0	0	0	0	0	0	0	0	0	0	0	0	0	0	0	0	0	0	0	0	0	0	0	0	0	0	0	0	0	0	0	0	0	0	0	0	0	0
BF174353	exon-intron	IGLC2	+	IGL	+	1	0	1	0	0	0	0	0	0	0	0	0	0	0	0	0	0	0	0	0	0	0	0	0	0	0	0	0	0	0	0	0	0	0	0	0	0	0	0	0	0	0	0	0
BF244763	exon-intron	RPS26P25	-	ANK2	-	1	0	1	0	0	0	0	0	0	0	0	0	0	0	0	0	0	0	0	0	0	0	0	0	0	0	0	0	0	0	0	0	0	0	0	0	0	0	0	0	0	0	0	0
BF339265	exon-intron	RPL18	-	RABGAP1L	-	1	0	1	0	0	0	0	0	0	0	0	0	0	0	0	0	0	0	0	0	0	0	0	0	0	0	0	0	0	0	0	0	0	0	0	0	0	0	0	0	0	0	16	0
BF526861	exon-intron	LGALS1	+	BTBD1	+	1	0	1	0	0	0	0	0	0	0	0	0	0	0	0	0	0	0	0	0	0	0	0	0	0	0	0	0	0	0	0	0	0	0	0	0	0	0	0	0	0	0	0	0
BF696275	exon-intron	IFITM3	-	STRBP	+	1	0	1	0	0	0	0	0	0	0	0	0	0	0	0	0	0	0	0	0	0	0	0	0	0	0	0	0	0	0	0	0	0	0	0	0	0	0	0	0	0	0	0	0
BF697242	exon-intron	PMS2P7	+	PMS2P6	+	1	0	1	0	0	0	0	0	0	0	0	6	0	0	0	0	0	0	0	0	0	0	0	0	0	0	0	0	0	0	0	0	0	0	0	0	0	0	0	0	0	0	0	0
BF752327	exon-intron	CDCA5	-	GDPD4	+	1	0	1	0	0	0	0	0	0	0	0	0	0	0	0	0	0	0	0	0	0	0	0	0	0	0	0	0	0	0	0	0	0	0	0	0	0	0	0	0	0	0	0	0
BF752352	exon-intron	TTLL3	+	ITGB6	+	1	0	1	0	0	0	0	0	0	0	0	0	0	0	0	0	0	0	0	0	0	0	0	0	0	0	0	0	0	0	0	0	0	0	0	0	0	8	0	0	0	0	0	0
BF769586	exon-intron	SHPK	-	TRPV1	-	1	0	1	0	0	0	0	0	0	0	0	0	0	0	0	0	0	0	0	0	0	0	0	0	0	0	0	0	0	0	0	0	0	0	0	0	0	0	0	0	0	0	0	0
BF797280	exon-intron	RPS5	+	MAGI1	+	1	0	1	0	0	0	0	0	0	0	0	0	0	0	0	0	0	0	0	0	0	0	0	0	0	0	0	0	0	0	0	0	0	0	0	0	0	0	0	0	0	0	0	0
BF996754	exon-intron	HBA2	-	NPRL3	-	1	0	1	0	0	0	0	0	0	0	0	0	0	0	0	0	0	0	0	0	0	0	0	0	0	0	0	0	0	0	0	0	0	0	0	0	0	0	0	0	0	0	0	0
BG026354	exon-intron	VAPB	+	LOC102724701	-	1	0	1	0	0	0	0	0	0	0	0	0	0	0	0	0	0	0	0	5	0	0	0	0	0	0	0	0	0	0	0	0	0	0	0	0	0	0	0	0	0	0	0	0
BG030645	exon-intron	SEM1	-	RCC2	+	1	0	1	0	0	0	0	0	0	0	0	0	0	0	0	0	0	0	0	0	0	0	0	0	0	0	0	0	0	0	0	0	0	5	0	0	0	0	0	0	0	0	0	0
BG105514	exon-intron	ASF1B	-	MED13L	+	1	0	1	0	0	0	0	0	0	0	0	0	0	0	0	0	0	0	0	0	0	0	0	0	0	0	0	0	0	0	0	0	6	0	0	0	0	0	0	0	0	0	0	0
BG111674	exon-intron	PCBP1	+	PCCB	-	1	0	1	0	0	0	0	0	0	0	0	0	0	0	0	0	0	0	0	0	0	0	0	0	0	0	0	0	0	0	0	0	0	0	0	0	0	0	0	0	0	11	0	0
BG114304	exon-intron	UBE2N	-	GALNT17	-	1	0	1	0	0	0	0	0	0	0	0	0	0	6	0	0	0	0	0	0	0	0	0	0	0	0	0	0	0	0	0	0	0	0	0	0	0	0	0	0	0	0	0	0
BG177209	exon-intron	RPA3	-	PNPLA8	+	1	0	1	0	0	0	0	0	0	0	0	0	0	0	0	0	0	0	0	0	0	0	0	0	0	0	0	0	0	0	0	0	0	0	0	0	0	0	0	0	0	0	0	0
BG183897	exon-intron	OR6C68	-	AC122685.1	-	1	0	1	0	0	0	0	0	0	0	0	0	0	0	0	0	0	0	0	0	0	0	0	0	0	0	0	0	0	0	0	0	0	0	0	0	0	0	0	0	0	0	0	0
BG250224	exon-intron	SLC39A7	+	LOC105372440	+	1	0	1	0	0	0	0	0	0	0	0	0	0	0	0	0	0	0	0	0	0	0	0	0	0	0	0	0	0	0	0	0	0	0	0	0	0	0	0	0	0	0	0	0
BG250249	exon-intron	MAP3K10	+	LOC102724843	+	1	0	1	0	0	0	0	0	0	0	0	0	0	0	0	0	0	0	0	0	0	0	0	0	0	0	0	0	0	0	0	0	0	0	0	0	0	0	0	0	0	0	0	0
BG255830	exon-intron	ATP6	+	COX3	+	1	0	1	0	0	0	0	0	0	0	0	0	0	0	0	0	0	0	0	0	0	0	0	0	0	0	0	0	0	0	0	0	0	0	0	0	0	0	0	0	0	0	6	0
BG260881	exon-intron	WDR77	-	NPIPB9	-	1	0	1	0	0	0	0	0	0	0	0	0	0	0	0	0	0	0	0	0	0	0	0	0	0	0	0	0	0	0	0	0	0	0	0	0	0	0	0	0	0	0	0	0
BG291913	exon-intron	SQSTM1	+	STOML3	-	1	0	1	0	0	0	0	0	0	0	0	0	0	0	0	0	0	0	0	0	0	0	0	0	0	0	0	0	0	0	0	0	0	0	7	0	0	0	0	0	0	0	0	0
BG331779	exon-intron	RPS6	-	RPS6P10	-	1	0	1	0	0	0	0	0	0	0	0	0	0	0	0	0	0	0	0	0	0	0	0	0	0	0	0	0	0	0	0	0	0	0	0	0	0	0	0	0	0	0	0	0
BG334072	exon-intron	ALMS1P1	+	NAT8B	+	1	0	1	0	0	0	0	0	0	0	0	0	0	0	0	0	0	0	0	0	0	0	0	0	0	0	0	0	0	0	0	0	0	0	0	0	0	0	0	0	0	0	0	0
BG392618	exon-intron	RPS9	+	LRP6	+	1	0	1	0	0	0	0	0	0	0	0	0	0	0	0	0	0	0	0	0	0	0	0	0	0	0	0	0	0	0	0	0	0	0	0	0	0	0	0	0	0	0	0	0
BG434667	exon-intron	METAP2	+	LOC105373013	-	1	0	1	0	0	0	0	0	0	0	0	0	0	0	6	0	0	0	0	0	0	0	0	0	0	0	0	0	0	0	0	0	0	0	0	0	0	0	0	0	0	0	0	0
BG490336	exon-intron	RPL10AP6	-	PTPRG	-	1	0	1	0	0	0	0	0	0	0	0	0	0	0	0	0	0	0	0	0	0	0	0	0	0	0	0	0	0	0	0	0	0	0	0	0	0	0	0	0	0	0	33	0
BG499825	exon-intron	TMEM115	-	GALC	-	1	0	1	0	0	0	0	0	0	0	0	0	0	0	0	0	0	0	0	0	0	0	0	0	0	0	0	0	0	0	0	0	0	0	0	0	0	0	0	0	7	0	0	0
BG502040	exon-intron	CYB5B	+	MARCHF3	+	1	0	1	0	0	0	0	0	0	0	0	0	0	0	0	0	0	0	0	0	0	0	0	0	0	0	0	0	0	0	0	0	0	0	0	0	0	0	0	0	0	0	0	0
BG565112	exon-intron	HP	+	GRAMD1C	-	1	0	1	0	0	0	0	0	0	0	0	0	0	0	0	0	0	0	0	0	0	0	0	0	0	0	0	0	0	0	0	0	5	0	0	0	0	0	0	0	0	0	0	0
BG675283	exon-intron	GPX1	-	LINC00673	+	1	0	1	0	0	0	0	0	0	0	0	0	0	0	0	0	0	0	0	0	0	0	0	0	0	0	0	0	0	0	0	0	0	0	0	0	0	0	0	0	0	0	0	0
BG676214	exon-intron	TUFT1	+	SQOR	-	1	0	1	0	0	0	0	0	0	0	0	0	0	0	0	0	0	0	0	0	0	0	0	0	0	0	0	0	0	0	0	0	0	0	0	0	0	0	0	0	0	0	0	0
BG676978	exon-intron	RPS14	-	LOC105373303	-	1	0	1	0	0	0	0	0	0	0	0	0	0	0	7	0	0	0	0	0	0	0	0	0	0	0	0	0	0	0	0	0	0	0	0	0	0	0	0	0	0	0	0	0
BG751392	exon-intron	RRNAD1	+	RBM47	+	1	0	1	0	0	0	0	13	0	0	0	0	0	0	0	0	0	0	0	0	0	0	0	0	0	0	0	0	0	0	0	0	0	0	0	0	0	0	0	0	0	0	0	0
BG755732	exon-intron	PNOC	-	AC021678.2	-	1	0	1	0	0	0	0	0	0	0	0	0	0	0	0	0	0	0	0	0	0	0	0	0	0	0	0	0	0	0	0	0	0	0	0	0	0	0	7	0	0	0	0	0
BG755926	exon-intron	RPS3	+	HECTD4	-	1	0	1	0	0	0	0	0	0	0	0	0	0	0	0	0	0	0	0	0	0	0	0	0	0	0	0	0	0	0	0	0	0	0	0	0	0	0	0	0	0	0	0	0
BG758218	exon-intron	IGHA1	-	IGHA2	-	1	0	1	0	0	0	0	0	0	0	0	0	0	0	0	0	0	0	0	0	0	0	0	0	0	0	0	0	0	0	0	0	0	0	0	0	0	0	0	0	0	0	0	0
BG759947	exon-intron	NDUFS5	+	LOC107984355	-	1	0	1	0	0	0	0	0	0	0	0	0	0	0	0	0	0	0	0	0	0	0	0	0	0	0	0	0	0	0	0	0	0	0	0	0	0	0	0	0	0	0	0	0
BG818025	exon-intron	RPUSD3	-	TTLL3	-	1	0	1	0	0	0	0	0	0	0	0	0	0	0	0	0	0	0	0	0	0	0	0	0	0	0	0	0	0	0	0	0	0	0	0	0	0	0	0	0	0	0	0	0
BG945651	exon-intron	PPIB	-	LOC100506474	-	1	0	1	0	0	0	0	0	0	0	0	0	0	0	0	0	0	0	0	0	0	0	0	0	0	0	0	0	0	0	0	0	0	0	0	0	0	0	0	0	0	0	0	0
BG949769	exon-intron	IGLC2	+	IGL	+	1	0	1	0	0	0	0	0	0	0	0	0	0	0	0	0	0	0	0	0	0	0	0	0	0	0	0	0	0	0	0	0	0	0	0	0	0	0	0	0	0	0	0	0
BG958187	exon-intron	PRR5L	+	KDM4C	+	1	0	1	0	0	0	0	0	0	0	0	0	0	0	0	0	0	0	0	0	0	0	0	0	0	0	0	0	0	0	0	0	0	0	0	0	0	0	0	0	0	0	42	0
BI042580	exon-intron	SPHK2	+	SPTBN4	+	1	0	1	0	0	0	0	0	0	0	0	0	0	0	0	0	0	0	0	0	0	0	0	0	0	0	0	0	0	0	0	0	0	0	0	0	0	0	0	0	0	0	9	0
BI113828	exon-intron	MRPS16	-	RBFOX1	-	1	0	1	0	0	0	0	0	0	0	0	0	0	0	0	0	0	0	0	0	0	0	0	0	0	0	0	0	0	0	0	0	0	0	0	0	0	0	0	0	0	0	0	0
BI197773	exon-intron	MYBL2	+	KNTC1	-	1	0	1	0	0	0	0	0	0	0	0	0	0	0	0	0	0	0	0	0	0	0	0	0	0	0	0	0	0	0	0	0	0	0	0	0	0	0	0	0	0	0	0	0
BI257934	exon-intron	FSCN1	+	SHANK2	+	1	0	1	0	0	0	0	0	0	0	0	0	0	0	0	0	0	0	0	0	0	0	0	0	0	0	0	0	0	0	0	0	0	0	14	0	0	0	0	0	0	0	0	0
BI517860	exon-intron	GID8	+	CTSO	+	1	0	1	0	0	0	0	0	0	0	0	0	0	0	0	0	0	0	0	0	0	0	0	0	0	0	0	0	0	0	0	0	0	0	0	0	0	0	0	0	0	0	0	0
BI753429	exon-intron	FEZ1	-	SNX11	-	1	0	1	0	0	0	0	0	0	0	0	0	0	0	0	0	0	0	0	0	0	0	0	0	0	0	0	0	0	0	0	0	0	0	0	0	0	0	0	0	0	0	0	0
BI763222	exon-intron	RPLP2	+	REN	-	1	0	1	0	0	0	0	0	0	0	6	0	0	0	0	0	0	0	0	0	0	0	0	0	0	0	0	0	0	0	0	0	0	0	0	0	0	0	0	0	0	0	0	0
BI763978	exon-intron	RPL22	-	SPTBN4	-	1	0	1	0	0	0	0	0	0	0	0	0	0	0	0	0	0	0	0	0	0	0	0	0	0	0	0	0	0	0	0	0	0	0	0	0	5	0	0	0	0	0	0	0
BI764536	exon-intron	SWT1	+	HERC2P5	-	1	0	1	0	0	0	0	0	0	0	0	0	0	0	0	0	0	0	0	0	0	0	0	0	0	0	0	0	0	0	0	0	0	0	0	0	0	0	0	0	0	0	0	0
BI768447	exon-intron	LINC-PINT	-	AC016831.7	-	1	0	1	0	0	0	0	0	0	0	0	0	0	0	0	0	0	0	0	0	0	0	0	0	0	6	0	0	0	0	0	0	0	0	0	0	0	0	0	0	0	0	0	0
BI833826	exon-intron	RPS15	+	FGD3	+	1	0	1	0	0	0	0	0	0	0	0	0	0	0	0	0	0	0	0	0	0	0	0	0	0	0	0	0	0	0	0	0	0	0	0	0	0	0	0	0	0	0	0	0
BI868971	exon-intron	ERCC1	-	GORAB-AS1	+	1	0	1	0	0	0	0	0	0	0	0	0	0	0	0	0	0	0	0	0	0	0	0	0	0	0	0	0	0	0	0	0	0	0	0	0	0	0	0	0	0	0	0	0
BM129188	exon-intron	ZNF276	+	SMC3	-	1	0	1	0	0	0	0	7	0	0	0	0	0	0	0	0	0	0	0	0	0	0	0	0	0	0	0	0	0	0	0	0	0	0	0	0	0	0	0	0	0	0	0	0
BM452279	exon-intron	IL6ST	-	GRIN2B	+	1	0	1	0	0	0	0	0	0	0	0	0	0	0	0	0	0	0	0	0	0	0	0	0	0	0	0	0	0	0	0	0	0	0	0	0	0	0	0	0	0	0	0	0
BM460475	exon-intron	NDUFC1	-	RBFOX1	+	1	0	1	0	0	0	0	0	0	0	0	0	0	0	0	0	0	0	0	0	0	0	0	0	0	0	0	0	0	0	0	0	0	0	0	0	0	5	0	0	0	0	0	0
BM469059	exon-intron	ZNF343	-	RP4-734P14.4	-	1	0	1	0	0	0	0	0	0	0	0	0	0	0	0	0	0	0	0	0	0	0	0	0	0	0	0	0	0	0	0	0	0	0	0	0	0	0	0	0	0	0	0	0
BM473673	exon-intron	YEATS2	+	ACOT1	+	1	0	1	0	0	0	0	0	0	0	0	0	0	0	0	0	0	0	0	0	0	0	0	0	0	0	0	0	0	0	0	0	0	0	0	8	0	0	0	0	0	0	0	0
BM504510	exon-intron	RCAN3	-	RCAN3AS	-	1	0	1	0	0	0	0	0	0	0	0	0	0	0	0	0	0	0	0	0	0	0	0	0	0	0	0	0	0	0	0	0	0	0	0	0	0	0	0	0	0	0	0	0
BM546371	exon-intron	ZFP36L2	+	TLE3	-	1	0	1	0	0	0	0	0	0	0	0	0	0	0	13	0	0	0	0	0	0	0	0	0	0	0	0	0	0	0	0	0	0	0	0	0	0	0	0	0	0	0	0	0
BM920045	exon-intron	LGALS1	+	MAGI1	+	1	0	1	0	0	0	0	0	0	0	0	0	0	0	0	0	0	0	0	0	0	0	0	0	0	0	0	0	0	0	0	0	0	0	0	0	0	0	0	0	0	0	0	0
BM989053	exon-intron	LOC101927702	+	PPM1A	+	1	0	1	0	0	0	0	0	0	0	0	0	0	0	0	0	0	0	0	0	0	0	0	0	0	0	0	0	0	0	0	0	0	0	0	0	0	0	0	0	0	0	0	0
BP337292	exon-intron	RAB13	-	WBP1L	-	1	0	1	0	0	0	0	0	0	0	0	0	0	0	0	0	0	0	0	0	0	0	0	0	0	0	0	0	0	0	0	0	0	0	0	0	0	0	0	0	0	0	0	0
BQ189074	exon-intron	WBP1L	+	CYP17A1-AS1	+	1	0	1	0	0	0	0	0	0	0	0	0	0	0	18	0	0	0	0	0	0	0	0	0	0	0	0	0	0	0	0	0	0	0	0	0	0	0	0	0	0	0	0	0
BQ219100	exon-intron	ATF5	+	DGKZ	-	1	0	1	0	0	0	0	0	0	0	0	0	0	0	0	0	0	0	0	0	0	0	0	0	0	0	0	0	0	0	0	0	0	0	0	0	0	0	0	0	0	16	0	0
BQ939740	exon-intron	F8A3	-	LOC106146152	-	1	0	1	0	0	0	0	0	0	0	0	0	0	0	12	0	0	0	0	0	0	0	0	0	0	0	0	0	0	0	0	0	0	0	0	0	0	0	0	0	0	0	0	0
BQ948218	exon-intron	HSPBP1	-	MIATNB	+	1	0	1	0	0	0	0	0	0	0	0	0	0	0	0	0	0	0	0	0	0	0	0	0	0	0	0	0	0	0	0	0	0	0	0	0	0	0	0	0	0	0	0	0
BU189527	exon-intron	PSMA7	-	FDX1	+	1	0	1	0	0	0	0	0	0	0	0	0	0	0	0	0	0	0	0	0	0	0	0	0	0	0	0	0	0	0	0	0	0	0	0	0	0	0	0	0	0	0	0	0
BU537715	exon-intron	ATOX1	-	GLB1L2	+	1	0	1	0	0	0	0	0	0	0	0	0	0	0	0	0	0	0	0	0	0	0	0	0	0	0	0	0	0	0	0	0	0	0	0	0	0	0	0	0	0	0	0	0
BU585206	exon-intron	CCDC134	+	LOC101929563	+	1	0	1	0	0	0	0	0	0	0	0	0	0	0	0	0	0	0	0	0	0	0	0	0	0	0	0	0	0	0	0	0	0	0	0	0	0	0	0	0	0	0	0	0
BU902213	exon-intron	ZCCHC7	+	EP300	-	1	0	1	0	0	0	0	0	0	0	0	0	0	0	0	0	0	0	0	0	0	0	0	0	0	0	0	0	0	0	0	0	0	0	9	0	0	0	0	0	0	0	0	0
BU953681	exon-intron	HROB	+	POM121C	+	1	0	1	0	0	0	0	0	0	0	0	0	0	0	0	0	0	0	0	0	0	0	0	0	0	0	0	0	0	0	0	0	0	0	0	0	0	0	0	0	0	0	0	0
BU960465	exon-intron	GSK3B	-	AC012291.3	-	1	0	1	0	0	0	0	0	0	0	0	0	0	0	0	0	0	0	0	0	0	0	0	0	0	0	0	0	0	0	0	0	0	0	0	0	0	0	0	0	0	0	0	0
BX101262	exon-intron	LOC105377488	+	AC097375.1	+	1	0	1	0	0	0	0	0	0	0	0	0	0	0	0	0	0	0	0	0	0	0	0	0	0	0	0	0	0	0	0	0	0	0	0	0	0	0	0	0	0	0	0	0
BX385300	exon-intron	TMEM255B	+	GAS6-AS1	+	1	0	1	0	0	0	0	0	0	0	0	0	0	0	0	0	0	0	0	0	0	0	0	0	0	0	0	0	0	0	0	0	0	0	0	0	0	0	0	0	0	0	0	0
BX434997	exon-intron	CALR	-	WDR13	+	1	0	1	0	0	0	0	0	0	0	0	0	0	0	0	0	0	0	0	0	0	0	0	0	0	0	0	0	0	0	0	0	0	0	0	0	0	0	0	0	0	0	0	0
BX480961	exon-intron	SAP30L-AS1	-	GALNT10	-	1	0	1	0	0	0	0	0	0	0	0	0	0	0	0	0	0	0	0	0	0	0	0	0	0	0	0	0	0	0	0	0	0	0	0	0	0	0	0	0	0	0	0	0
BX537604	exon-intron	ZNF449	+	HMGB1	-	1	0	1	0	0	0	0	0	0	0	0	0	0	0	0	0	0	0	0	0	0	0	0	0	0	0	0	0	0	0	0	0	0	0	0	0	0	0	0	0	0	0	0	0
CA425031	exon-intron	CCDC28B	+	IQCC	+	1	0	1	0	0	0	0	0	0	0	0	0	0	0	0	0	0	0	0	0	0	0	0	0	0	0	0	0	0	0	0	0	0	0	0	0	0	0	0	0	0	0	0	0
CD110315	exon-intron	MRGPRE	+	AC109309.1	+	1	0	1	0	0	0	0	0	0	0	0	0	0	0	0	0	0	0	0	0	0	0	0	0	0	0	0	0	0	0	0	0	0	0	0	0	0	0	0	0	0	0	0	0
CD385729	exon-intron	ZNF280D	-	PLA2G4C	+	1	0	1	0	0	0	0	0	0	0	0	0	0	0	0	0	0	0	0	0	0	0	0	0	0	0	0	0	0	0	0	0	0	0	0	0	0	0	0	0	0	0	0	0
CD579313	exon-intron	RPS4X	-	LOC105375630	-	1	0	1	0	0	0	0	0	0	0	0	0	0	0	0	0	0	0	0	0	0	0	0	0	0	0	0	0	0	0	0	0	0	0	0	0	0	0	0	0	0	0	0	0
CD639888	exon-intron	RPL30	-	LOC105377937	+	1	0	1	0	0	0	0	0	0	0	0	0	0	0	0	0	0	0	0	0	0	0	0	0	0	0	0	0	0	0	0	0	0	0	0	0	0	0	0	0	0	0	6	0
CD676614	exon-intron	FAM126A	-	CCDC192	-	1	0	1	0	0	0	0	0	0	0	0	0	0	0	0	0	0	0	0	0	0	0	0	0	0	0	0	0	0	0	0	0	0	0	0	0	0	0	0	0	0	0	0	0
CD698256	exon-intron	FAM151B	-	AC008771.1	-	1	0	1	0	0	0	0	0	0	0	0	0	0	0	0	0	0	0	0	0	0	0	0	0	0	0	0	0	0	0	0	0	0	0	0	0	0	0	0	0	0	0	40	0
CF272403	exon-intron	SEPTIN7	+	SEPTIN7P3	+	1	0	1	0	0	0	0	0	0	0	0	0	0	0	0	0	0	0	0	0	0	0	0	0	0	0	0	0	0	0	0	0	0	0	0	0	0	0	0	0	0	0	0	0
CF454829	exon-intron	ND4	+	LOC102724843	+	1	0	1	0	0	0	0	0	0	0	0	0	0	0	0	0	0	0	0	0	0	0	0	0	0	0	0	0	0	0	0	0	0	0	0	0	0	0	0	0	0	0	0	0
CN269005	exon-intron	LOC101928948	+	AC105916.1	+	1	0	1	0	0	0	0	0	0	0	0	0	0	0	0	0	0	0	0	0	0	0	0	0	0	0	0	0	0	0	0	0	0	0	0	0	0	0	0	0	0	0	0	0
CR749470	exon-intron	MDM4	+	LOC105371692	+	1	0	1	0	0	0	0	0	0	0	0	0	0	0	0	0	0	0	0	0	0	0	0	0	0	0	0	0	0	0	0	0	0	0	0	0	0	0	0	0	0	0	0	0
CR979667	exon-intron	DDX31	-	CFAP77	-	1	0	1	0	0	0	0	0	0	0	0	0	0	0	0	0	0	0	0	0	0	0	0	0	0	0	0	0	0	0	0	0	0	0	0	0	0	0	0	0	0	0	0	0
CV325474	exon-intron	ND1	-	AC025627.4	-	1	0	1	0	0	0	0	0	0	0	0	0	0	0	0	0	0	0	0	0	0	0	0	0	0	0	0	0	0	0	0	0	0	0	0	0	0	0	0	0	0	0	0	0
CV404033	exon-intron	RNA45SN1	-	EFCAB11	+	1	0	1	0	0	0	0	0	0	0	0	0	0	0	0	0	0	0	0	0	0	0	0	0	0	0	0	0	0	0	0	0	0	0	0	0	0	0	0	0	0	0	0	0
CX760483	exon-intron	OIP5-AS1	+	OIP5	+	1	0	1	0	0	0	0	0	0	0	0	0	0	0	0	0	0	0	0	0	0	0	0	0	0	0	0	0	0	0	0	0	0	0	30	0	0	0	0	0	0	0	0	0
DA012691	exon-intron	WNT8B	-	OLMALINC	-	1	0	1	0	0	0	0	0	0	0	0	0	0	0	0	0	0	0	0	0	0	0	0	0	0	0	0	0	0	0	0	0	0	0	0	0	0	0	0	0	0	0	0	0
DA232754	exon-intron	APIP	-	LOC102723568	-	1	0	1	0	0	0	0	0	0	0	0	0	0	0	0	6	0	0	0	0	0	0	0	0	0	0	0	0	0	0	0	0	0	0	0	0	0	0	0	0	0	0	0	0
DA329525	exon-intron	MRPL20	-	MRPL20-AS1	-	1	0	1	0	0	0	0	0	0	0	0	0	0	0	0	0	0	0	0	0	0	0	0	0	0	0	0	0	0	0	0	0	0	0	0	0	0	0	0	0	0	0	0	0
DA363025	exon-intron	ZNF630	+	AC244636.3	+	1	0	1	0	0	0	0	0	0	0	0	0	0	0	0	0	0	0	0	0	0	0	0	0	0	0	0	0	0	0	0	0	0	0	0	0	0	0	0	0	0	0	0	0
DA481914	exon-intron	PPP2R3B	+	AL732314.6	+	1	0	1	0	0	0	0	0	0	0	0	0	0	0	0	0	0	0	0	0	0	0	0	0	0	0	0	0	0	0	0	0	0	0	0	0	0	0	0	0	0	0	0	0
DA498651	exon-intron	EBP	+	AF196969.1	+	1	0	1	0	0	0	0	0	0	0	0	0	0	0	0	0	0	0	0	0	0	0	0	0	0	0	0	0	0	0	0	0	0	0	0	0	0	0	0	0	0	0	0	0
DA529453	exon-intron	ZNF586	+	ZNF552	+	1	0	1	0	0	0	0	0	0	0	0	0	0	0	0	0	0	0	0	0	0	0	0	0	0	0	0	0	0	0	0	0	0	0	0	0	0	0	0	0	0	0	0	0
DA666669	exon-intron	MRPS6	+	LINC00310	+	1	0	1	0	0	0	0	0	0	0	0	0	0	0	0	0	0	0	0	0	0	0	0	0	0	0	0	0	0	0	0	0	0	0	0	0	0	0	0	0	0	0	0	0
DA717739	exon-intron	CCDC167	-	CMTR1	-	1	0	1	0	0	0	0	0	0	8	0	0	0	0	0	0	0	0	0	0	0	0	0	0	0	0	0	0	0	0	0	0	0	0	0	0	0	0	0	0	0	0	0	0
DA863657	exon-intron	MRPL20	-	MRPL20-AS1	-	1	0	1	0	0	0	0	0	0	0	8	0	0	0	0	0	0	0	0	0	0	0	0	0	0	0	0	0	0	0	0	0	0	0	0	0	0	0	0	0	0	0	0	0
DA939156	exon-intron	PCED1B-AS1	-	PCED1B	-	1	0	1	0	0	0	0	0	0	0	5	0	0	0	0	0	0	0	0	0	0	0	0	0	0	0	0	0	0	0	0	0	0	0	0	0	0	0	0	0	0	0	0	0
DB037257	exon-intron	HLA-B	-	HLA-C	-	1	0	1	0	0	0	0	0	0	0	0	0	0	0	0	0	0	0	0	0	0	0	0	0	0	0	0	0	0	0	0	0	0	0	0	0	0	0	0	0	0	0	0	0
DB082114	exon-intron	LOC105371614	+	LOC112577513	+	1	0	1	0	0	0	0	0	0	0	0	10	0	0	0	0	0	0	0	0	0	0	0	0	0	0	0	0	0	0	0	0	0	0	0	0	0	0	0	0	0	0	0	0
DB193767	exon-intron	BICD1	-	AC048344.1	-	1	0	1	0	0	0	0	0	0	0	0	0	0	0	0	0	0	0	0	0	0	0	0	0	0	0	0	0	0	0	0	0	7	0	0	0	0	0	0	0	0	0	0	0
DB220125	exon-intron	DDT	-	MORN5	+	1	0	1	0	0	0	0	0	0	0	0	0	0	0	0	0	0	0	0	0	0	0	0	0	0	0	0	0	0	0	0	0	0	0	0	0	0	0	0	0	0	0	0	0
DB352024	exon-intron	LOC105374137	-	AC018450.1	-	1	0	1	0	0	0	0	0	0	0	0	0	0	0	0	0	0	0	0	0	0	0	0	0	0	0	0	0	0	0	0	0	0	0	0	0	0	0	0	0	0	0	0	0
DB367743	exon-intron	NCL	+	LOC114004369	+	1	0	1	0	0	0	0	0	0	0	0	0	0	0	0	0	0	0	0	0	0	0	0	0	0	0	0	0	0	0	0	0	0	0	0	0	0	0	0	0	0	0	0	0
DB495673	exon-intron	LOC102724397	-	AP001033.1	-	1	0	1	0	0	0	0	0	0	0	0	0	0	0	0	0	0	0	0	0	0	0	0	0	0	0	0	0	0	0	0	0	0	0	0	0	0	0	0	0	0	0	0	0
DB497582	exon-intron	SLC25A51	-	RP11-613M10.9	-	1	0	1	0	0	0	0	0	0	0	0	0	0	0	0	0	0	0	0	0	0	0	0	0	0	0	0	0	0	0	0	0	0	0	0	0	0	0	0	0	0	0	0	0
DB510272	exon-intron	LCA5L	-	GET1-SH3BGR	-	1	0	1	0	0	0	0	0	0	0	0	0	0	0	0	0	0	0	0	0	0	0	0	0	0	0	0	0	0	0	0	0	0	0	0	0	0	0	0	0	0	0	0	0
DB545503	exon-intron	ERCC2	-	KLC3	-	1	0	1	0	0	0	0	0	0	0	0	0	0	0	0	0	0	0	0	0	0	0	0	0	0	0	0	0	0	0	0	0	0	0	0	0	0	0	0	0	0	0	0	0
DM477037	exon-intron	LOC107986091	-	DNASE1L3	-	1	0	1	0	0	0	0	0	0	0	0	0	0	0	0	0	0	0	0	0	0	0	0	0	0	0	0	0	0	0	0	0	0	0	0	0	0	0	0	0	0	0	0	0
DW009745	exon-intron	TREML1	+	LOC105375056	+	1	0	1	0	0	0	0	0	0	0	0	0	0	0	0	0	0	0	0	0	0	0	0	0	0	0	0	0	0	0	0	0	0	0	0	0	0	0	0	0	0	0	0	0
EG327418	exon-intron	GBP4	-	LOC105378842	-	1	0	1	0	0	0	0	0	0	0	0	0	0	0	0	0	0	0	0	0	0	0	0	0	0	0	0	0	0	0	0	0	0	0	0	0	0	0	0	0	0	0	0	0
EU303934	exon-intron	IGHV3-64D	-	IGH	-	1	0	1	0	0	0	0	0	0	0	0	0	0	0	0	0	0	0	0	0	0	0	0	0	0	0	0	0	0	0	0	0	0	0	0	0	0	0	0	0	0	0	0	0
FY212050	exon-intron	CCND1	+	LTO1	+	1	0	1	0	0	0	0	0	0	0	0	0	0	0	0	0	0	0	0	0	0	0	0	0	0	0	0	0	0	0	0	0	0	0	9	0	0	0	0	0	0	0	0	0
FY212090	exon-intron	NSUN4	+	FAAH	+	1	0	1	0	0	0	0	0	0	0	0	0	0	0	0	0	0	0	0	0	0	0	5	0	0	0	0	0	0	0	0	0	0	0	0	0	0	0	0	0	0	0	0	0
FY212927	exon-intron	ASL	+	AC068533.4	+	1	0	1	0	0	0	0	0	0	0	0	0	0	0	0	0	0	0	0	0	0	0	0	0	0	0	0	0	0	0	0	0	0	0	0	0	0	0	0	0	0	0	0	0
FY213239	exon-intron	FKBP1A	-	SDCBP2	-	1	0	1	0	0	0	0	0	0	0	0	0	0	0	0	0	0	0	0	0	0	0	0	0	0	0	0	0	0	0	0	0	0	0	0	0	0	0	9	0	0	0	0	0
FY213688	exon-intron	MVP	-	PAGR1	-	1	0	1	0	0	0	0	0	0	0	0	0	0	0	0	0	0	0	0	20	0	0	0	0	0	0	0	0	0	0	0	0	0	0	0	0	0	0	0	0	0	0	0	0
HI154179	exon-intron	GPR141	+	EPDR1	+	1	0	1	0	0	0	0	0	0	0	0	0	0	0	0	0	0	0	0	0	0	0	0	0	0	0	0	0	0	0	0	0	0	0	0	0	17	0	0	0	0	0	0	0
HI157555	exon-intron	ASCC1	+	ANAPC16	+	1	0	1	0	0	0	0	0	0	0	0	0	0	0	0	0	0	0	0	0	0	0	0	0	0	0	0	0	0	0	0	0	0	0	0	0	0	0	0	0	0	0	0	0
HI161394	exon-intron	TRAV22	+	TRA	+	1	0	1	0	0	0	0	0	0	0	0	0	0	0	0	0	0	0	0	0	0	0	0	0	0	0	0	0	0	0	0	0	0	0	0	0	0	0	0	0	0	0	0	0
HY005255	exon-intron	ELL2	+	LOC101929710	+	1	0	1	0	0	0	0	0	0	0	0	0	0	0	0	0	0	0	0	0	0	0	0	0	0	6	0	0	0	0	0	0	0	0	0	0	0	0	0	0	0	0	0	0
HY113211	exon-intron	RAB9B	-	PLP1	-	1	0	1	0	0	0	0	0	0	0	8	0	0	0	0	0	0	0	0	0	0	0	0	0	0	0	0	0	0	0	0	0	0	0	0	0	0	0	0	0	0	0	0	0
HY344721	exon-intron	SLC12A6	-	EMC4	-	1	0	1	0	0	0	0	0	0	0	0	0	0	0	0	0	0	0	0	0	0	0	0	0	0	0	0	0	0	0	0	0	0	0	0	0	0	0	0	0	0	0	0	0
JF764151	exon-intron	IGHV3-49	-	FAM30A	-	1	0	1	0	0	0	0	0	0	0	0	0	0	0	0	0	0	0	0	0	0	0	0	0	0	0	0	0	0	0	0	0	0	0	0	0	0	0	0	0	0	0	0	0
KJ134572	exon-intron	BMS1P20	+	IGL	+	1	0	1	0	0	0	0	0	0	0	0	0	0	0	0	0	0	0	0	10	0	0	0	0	0	0	0	0	0	0	0	0	0	0	0	0	0	0	0	0	0	0	0	0
KM004912	exon-intron	TRAV17	+	TRA	+	1	0	1	0	0	0	0	0	0	0	0	0	0	0	0	0	0	0	0	0	0	0	0	0	0	0	0	0	0	0	0	0	0	0	0	0	0	0	0	0	0	0	0	0
KX074662	exon-intron	TRBV18	+	TRBJ2-5	+	1	0	1	0	0	0	0	0	0	0	0	0	0	0	0	0	0	0	0	0	0	0	0	0	0	0	0	0	0	0	0	0	0	0	0	0	0	0	18	0	0	0	0	0
KX076871	exon-intron	TRAV9-2	+	TRA	+	1	0	1	0	0	0	0	0	0	0	0	0	0	0	0	0	0	0	0	0	0	0	0	0	0	0	0	0	0	0	0	0	0	0	0	0	0	0	0	0	0	0	0	0
M97720	exon-intron	TRAV22	+	TRA	+	1	0	1	0	0	0	0	0	0	0	0	0	0	0	0	0	0	0	0	0	0	0	0	0	0	0	0	0	0	0	0	0	0	0	0	0	0	0	0	0	0	0	0	0
MG789170	exon-intron	TRAV20	+	TRA	+	1	0	1	0	0	0	0	0	0	0	0	0	0	0	0	0	0	0	0	0	0	0	0	0	0	0	0	0	0	0	0	0	0	0	0	0	0	6	0	0	0	0	0	0
MG789465	exon-intron	TRAV25	+	TRA	+	1	0	1	0	0	0	0	0	0	0	0	0	0	0	0	0	0	0	0	0	0	0	0	0	0	0	0	0	0	0	0	0	0	0	0	0	0	0	0	0	0	0	0	0
MG789619	exon-intron	TRAV1-2	+	TRA	+	1	0	1	0	0	0	0	0	0	0	0	0	0	0	0	0	0	0	0	0	0	0	0	0	0	0	0	0	0	0	0	0	0	0	0	0	0	5	0	0	0	0	0	0
MG789667	exon-intron	TRAV19	+	TRA	+	1	0	1	0	0	0	0	0	0	0	0	0	0	0	0	0	0	0	0	0	0	0	0	0	0	0	0	0	0	0	0	0	0	0	0	0	0	0	0	0	0	0	0	0
MH500448	exon-intron	SMN1	+	GTF2H2	+	1	0	1	0	0	0	0	0	0	0	0	0	0	0	0	0	0	0	0	0	0	0	0	0	0	0	0	0	0	0	0	0	0	0	0	0	0	0	0	0	0	0	0	0
R45187	exon-intron	LOC107985504	-	PDE9A	-	1	0	1	0	0	0	0	0	0	0	0	0	0	0	6	0	0	0	0	0	0	0	0	0	0	0	0	0	0	0	0	0	0	0	0	0	0	0	0	0	0	0	0	0
T62514	exon-intron	IGKC	+	IGK	+	1	0	1	0	0	0	0	0	0	0	0	0	0	0	0	0	0	0	0	0	0	0	0	0	0	0	0	0	0	0	0	0	0	0	0	0	0	0	0	0	0	0	0	0
U51444	exon-intron	TRAV17	+	TRA	+	1	0	1	0	0	0	0	0	0	0	0	0	0	8	0	0	0	0	0	0	0	0	0	0	0	0	0	0	0	0	0	0	0	0	0	0	0	0	0	0	0	0	0	0
X51792	exon-intron	TRBV4-1	+	TRB	+	1	0	1	0	0	0	0	0	0	0	0	0	0	0	0	0	0	0	0	0	0	0	0	0	0	0	0	0	0	0	0	0	0	0	0	0	0	0	0	0	0	0	0	0
AA045642	intron-exon	AC008083.1	-	LOC105369746	-	1	0	1	0	0	0	0	0	0	0	0	0	0	0	0	0	0	0	0	0	0	0	0	0	0	0	0	0	0	0	0	0	0	0	0	0	0	0	0	0	0	0	0	0
AA121404	intron-exon	CSNK1D	-	SLC16A3	-	1	0	1	0	0	0	0	0	0	6	0	0	0	0	0	0	0	0	0	0	0	0	0	0	0	0	0	0	0	0	0	0	0	0	0	0	0	0	0	0	0	0	0	0
AA179481	intron-exon	PKP4-AS1	-	PKP4	-	1	0	1	0	0	0	0	0	0	0	0	0	0	0	0	0	0	7	0	0	0	0	0	0	0	0	0	0	0	0	0	0	0	0	0	0	0	0	0	0	0	0	0	0
AA226089	intron-exon	AC002310.13	+	ZNF764	+	1	0	1	0	0	0	0	0	0	0	0	0	0	0	0	5	0	0	0	0	0	0	0	0	0	0	0	0	0	0	0	0	0	0	0	0	0	0	0	0	0	0	0	0
AA431588	intron-exon	LINC01890	+	LINC01888	+	1	0	1	0	0	0	0	0	0	0	0	0	0	0	0	0	0	0	0	0	0	0	0	0	0	0	0	0	0	0	0	0	0	0	0	0	0	0	0	0	0	0	0	0
AA554157	intron-exon	TMED8	-	GSTZ1	-	1	0	1	0	0	0	0	0	0	0	0	0	0	0	0	0	0	0	0	0	0	0	0	0	0	0	0	0	0	0	0	0	0	0	0	0	0	0	0	0	0	0	0	0
AA641958	intron-exon	AC104248.1	-	LOC101927413	-	1	0	1	0	0	0	0	0	0	0	0	0	0	0	0	0	0	0	0	0	0	0	0	0	0	0	0	0	0	0	0	0	0	0	0	0	0	0	0	0	0	0	0	0
AA713637	intron-exon	LOC112268138	+	IGHG1	+	1	0	1	0	0	0	0	0	0	0	0	0	0	0	0	0	0	0	0	0	0	0	0	0	0	0	0	0	0	0	0	0	0	0	0	0	0	0	0	0	0	0	0	0
AA743805	intron-exon	IGH	+	IGHG3	+	1	0	1	0	0	0	0	0	0	0	0	0	0	0	0	0	0	0	0	0	0	0	0	0	0	0	0	0	0	0	0	0	0	0	0	0	0	0	0	0	0	0	0	0
AA911512	intron-exon	IGH	-	IGHG1	+	1	0	1	0	0	0	0	0	0	0	0	0	0	0	0	0	0	0	0	0	0	0	0	0	0	0	0	0	0	0	0	0	0	0	0	0	0	0	0	0	0	0	0	0
AA927490	intron-exon	DOCK5	-	STAT2	+	1	0	1	0	0	0	0	0	0	0	0	0	0	0	0	0	0	0	0	0	0	0	0	0	0	0	0	0	0	0	0	0	0	0	0	0	0	0	0	0	0	0	0	0
AI002117	intron-exon	AL355574.1	-	LOC107987141	-	1	0	1	0	0	0	0	0	0	0	0	0	0	0	0	0	0	0	0	0	0	0	0	0	0	0	0	0	0	0	0	0	0	0	0	0	0	0	0	0	0	0	0	0
AI159856	intron-exon	LOC112268426	+	CXCR4	+	1	0	1	0	0	0	0	0	0	0	0	0	0	0	0	0	0	0	0	0	0	0	0	0	0	0	0	0	0	0	0	0	0	0	0	0	0	0	0	0	0	0	0	0
AI199741	intron-exon	AL121894.1	+	LOC105372573	+	1	0	1	0	0	0	0	0	0	0	0	0	0	0	0	0	0	0	0	8	0	0	0	0	0	0	0	0	0	0	0	0	0	0	0	0	0	0	0	0	0	0	0	0
AI348010	intron-exon	TBC1D8	-	RPL31	-	1	0	1	0	0	0	0	0	0	0	0	0	0	0	0	0	0	0	0	0	0	0	0	0	0	0	0	0	0	0	0	0	0	0	0	0	0	0	0	0	0	0	0	0
AI354705	intron-exon	PSMA3	+	HMGB1P14	+	1	0	1	0	0	0	0	0	0	0	0	0	0	0	0	0	0	0	0	0	0	0	0	0	0	0	0	0	0	0	0	0	0	0	0	0	0	0	0	0	0	0	0	0
AI376565	intron-exon	PLEKHH2	+	SRCAP	-	1	0	1	0	0	0	0	0	0	0	0	0	0	0	0	0	0	0	0	0	0	0	0	0	0	0	0	0	0	0	0	0	0	0	0	0	0	0	0	0	0	0	0	0
AI393008	intron-exon	LOC105375492	-	SND1	-	1	0	1	0	0	0	0	0	0	0	0	0	0	0	0	0	0	0	0	0	0	0	0	0	0	0	0	0	0	0	0	0	0	0	0	0	0	0	0	0	0	0	0	0
AI472548	intron-exon	IGH	+	IGHA1	+	1	0	1	0	0	0	0	0	0	0	0	0	0	0	0	0	0	0	0	0	0	0	0	0	0	0	0	0	0	0	0	0	0	0	0	0	0	0	0	0	0	0	6	0
AI568047	intron-exon	IGH	+	IGHG1	+	1	0	1	0	0	0	0	0	0	0	0	0	0	0	0	0	0	0	0	0	0	0	0	0	0	0	0	0	0	0	0	0	0	0	0	0	0	0	0	0	0	0	0	0
AI809436	intron-exon	ORAI3	-	FBXL19	-	1	0	1	0	0	0	0	0	0	0	0	0	0	0	0	12	0	0	0	0	0	0	0	0	0	0	0	0	0	0	0	0	0	0	0	0	0	0	0	0	0	0	0	0
AI886163	intron-exon	IGH	+	IGHA1	+	1	0	1	0	0	0	0	0	0	0	0	0	0	0	0	0	0	0	0	0	0	0	0	0	0	0	0	0	0	0	0	0	0	0	0	0	0	0	0	0	0	0	0	0
AI948679	intron-exon	SHLD2	+	NUTM2A-AS1	+	1	0	1	0	0	0	0	0	0	0	0	0	0	0	0	0	0	0	0	0	0	0	0	0	0	0	0	0	0	0	0	0	0	0	0	0	0	0	0	0	0	0	0	0
AI991720	intron-exon	LOC112268138	+	IGHG3	+	1	0	1	0	0	0	0	0	0	0	0	0	0	0	0	0	0	0	0	0	0	0	0	0	0	0	0	0	0	0	0	0	0	0	0	0	0	0	0	0	0	0	0	0
AJ617576	intron-exon	IGH	-	IGHM	-	1	0	1	0	0	0	0	0	0	0	0	0	0	0	0	0	0	0	0	0	0	0	0	0	0	0	0	0	0	0	0	0	0	0	0	0	0	0	0	0	0	0	0	0
AK122953	intron-exon	LOC105379185	-	VDAC1P2	-	1	0	1	0	0	0	0	0	0	0	0	0	0	0	0	0	0	0	0	0	0	0	0	0	0	0	0	0	0	0	0	0	0	0	0	0	0	0	0	0	0	0	84	0
AL513578	intron-exon	MIR4530	-	PAF1	-	1	0	1	0	0	0	0	0	0	8	0	0	0	0	0	0	0	0	0	0	0	0	0	0	0	0	0	0	0	0	0	0	0	0	0	0	0	0	0	0	0	0	0	0
AL531189	intron-exon	HSH2D	-	RAB8A	-	1	0	1	0	0	0	0	0	0	6	0	0	0	0	0	0	0	0	0	0	0	0	0	0	0	0	0	0	0	0	0	0	0	0	0	0	0	0	0	0	0	0	0	0
AW104066	intron-exon	LOC112268138	+	IGHG1	+	1	0	1	0	0	0	0	0	0	0	0	0	0	0	0	0	0	0	0	0	0	0	0	0	0	0	0	0	0	0	0	0	0	0	0	0	0	0	0	0	0	0	0	0
AW248528	intron-exon	PLEKHA5	+	AHSA1	-	1	0	1	0	0	0	0	0	0	0	0	0	0	0	0	0	0	0	0	0	0	0	0	0	0	0	0	0	0	0	0	0	0	0	0	0	0	0	0	0	0	0	0	0
AW874283	intron-exon	AC019077.1	+	RAP1GDS1	+	1	0	1	0	0	0	0	0	0	0	0	0	0	0	0	0	0	0	0	0	0	0	0	0	0	0	0	0	0	0	0	0	0	0	0	0	0	0	0	0	0	0	0	0
AW978611	intron-exon	CDC26	-	SLC31A1	-	1	0	1	0	0	0	0	0	0	0	0	0	0	0	0	0	0	0	0	0	0	0	0	0	0	0	0	0	0	0	0	0	0	0	0	0	0	0	0	0	0	0	0	0
AY137967	intron-exon	IGH	-	IGHV1-18	-	1	0	1	0	0	0	0	0	0	0	0	0	0	0	0	0	0	0	0	0	0	0	0	0	7	0	0	0	0	0	0	0	0	0	0	0	0	0	0	0	0	0	0	0
AY927604	intron-exon	A1BG-AS1	+	ZNF497	+	1	0	1	0	0	0	0	0	0	0	0	0	0	0	0	0	0	0	0	0	0	0	0	0	0	0	0	0	0	0	0	0	0	0	0	0	0	0	0	0	0	0	0	0
BC033059	intron-exon	LOC105374781	+	LOC101927533	+	1	0	1	0	0	0	0	0	0	0	0	0	0	0	0	0	0	0	0	0	0	0	0	0	0	0	0	0	0	0	0	0	0	0	0	0	0	0	0	0	0	0	0	0
BE241696	intron-exon	IGH	-	IGHV5-51	-	1	0	1	0	0	0	0	0	0	0	0	0	0	0	0	0	0	0	0	0	0	0	0	0	0	10	0	0	0	0	0	0	0	0	0	0	0	0	0	0	0	0	0	0
BE245845	intron-exon	IGH	-	IGHG3	-	1	0	1	0	0	0	0	0	0	0	0	0	0	0	0	12	0	0	0	0	0	0	0	0	0	0	0	0	0	0	0	0	0	0	0	0	0	0	0	0	0	0	0	0
BE550160	intron-exon	DYNLT3P2	-	UGGT1	-	1	0	1	0	0	0	0	0	0	0	0	0	0	0	0	0	0	0	0	0	0	0	0	0	0	0	0	0	0	0	0	0	0	0	0	0	0	0	0	0	0	0	0	0
BE562516	intron-exon	DLGAP1	+	DLGAP1-AS2	+	1	0	1	0	0	0	0	0	0	0	0	0	0	0	0	0	0	0	0	0	0	0	0	0	0	0	0	0	0	0	0	0	0	0	0	0	0	0	0	0	0	0	0	0
BE889975	intron-exon	AC084337.2	-	LOC644169	-	1	0	1	0	0	0	0	0	0	0	0	0	0	0	0	0	0	0	0	0	0	0	0	0	0	0	0	0	0	0	0	0	0	0	0	0	0	0	0	0	0	0	0	0
BE903788	intron-exon	AC007318.2	+	VDAC2P5	+	1	0	1	0	0	0	0	0	0	0	0	0	0	0	0	0	0	0	0	0	0	0	0	0	0	0	0	0	0	0	0	0	0	0	0	0	0	0	0	0	0	0	0	0
BF507452	intron-exon	LOC105377885	-	LOC105377884	-	1	0	1	0	0	0	0	0	0	0	0	0	0	5	0	0	0	0	0	0	0	0	0	0	0	0	0	0	0	0	0	0	0	0	0	0	0	0	0	0	0	0	0	0
BF507987	intron-exon	LOC390332	+	ZBTB39	+	1	0	1	0	0	0	0	0	0	0	0	0	0	0	0	0	0	0	0	0	0	0	0	0	0	0	0	0	0	0	0	0	0	0	0	0	0	0	0	0	0	0	0	0
BG006565	intron-exon	IGH	-	IGHA1	-	1	0	1	0	0	0	0	0	0	0	0	0	0	0	0	0	0	0	0	0	0	0	0	0	0	0	0	0	0	0	0	0	0	0	0	0	0	0	0	0	0	0	0	0
BG185333	intron-exon	LOC339666	-	RFPL3S	-	1	0	1	0	0	0	0	0	0	0	0	0	0	0	0	0	0	0	0	0	0	0	0	0	0	0	0	0	0	0	0	0	0	0	0	0	0	0	0	0	0	0	0	0
BG187286	intron-exon	AL009181.1	-	OPRD1	-	1	0	1	0	0	0	0	0	0	0	0	0	0	0	0	0	0	0	0	0	0	0	0	0	0	0	0	0	0	0	0	0	0	0	0	0	0	0	0	0	0	0	0	0
BG221731	intron-exon	AF124730.1	-	LOC105372767	-	1	0	1	0	0	0	0	0	0	0	0	0	0	0	0	0	0	0	0	0	0	0	0	0	0	0	0	0	0	0	0	0	0	0	0	0	0	0	0	0	0	0	0	0
BG504175	intron-exon	TCL1A	+	LOC107984703	+	1	0	1	0	0	0	0	0	0	0	0	0	0	0	0	0	0	0	0	0	0	0	0	0	0	0	0	0	0	0	0	0	0	0	0	0	0	0	0	0	0	0	0	0
BG539361	intron-exon	MFN1	-	CHSY1	-	1	0	1	0	0	0	0	0	0	0	0	0	0	0	0	0	0	0	0	0	0	0	0	0	0	0	0	0	0	0	0	0	0	0	0	0	0	0	0	0	0	0	0	0
BG998714	intron-exon	RAB11FIP3	+	NCK1	+	1	0	1	0	0	0	0	0	0	0	0	0	0	0	0	0	0	0	0	0	0	0	0	0	0	0	0	0	0	0	0	0	0	0	0	0	0	0	0	0	0	0	0	0
BI024001	intron-exon	PAG1	-	ARIH2	+	1	0	1	0	0	0	0	0	0	0	0	0	0	0	0	0	0	0	0	0	0	0	0	0	0	0	0	0	0	0	0	0	0	0	0	0	0	0	0	0	0	0	0	0
BI222806	intron-exon	AL355574.1	+	LOC107987141	+	1	0	1	0	0	0	0	0	0	0	0	0	0	0	0	0	0	0	0	0	0	0	0	0	0	0	0	0	0	0	0	0	0	0	0	0	0	0	0	0	0	0	0	0
BI832107	intron-exon	NECAB3	+	ACTL10	+	1	0	1	0	0	0	0	0	0	0	0	5	0	0	0	0	0	0	0	0	0	0	0	0	0	0	0	0	0	0	0	0	0	0	0	0	0	0	0	0	0	0	0	0
BM150014	intron-exon	LINC01090	-	HERPUD1	-	1	0	1	0	0	0	0	0	0	0	0	0	0	0	0	0	0	0	0	0	0	0	0	0	0	0	0	0	0	0	0	0	0	0	0	5	0	0	0	0	0	0	0	0
BM152448	intron-exon	IGH	-	IGHG3	-	1	0	1	0	0	0	0	0	0	0	0	0	0	0	0	0	0	0	0	0	0	0	0	0	0	0	0	0	0	0	0	0	0	0	0	0	0	0	0	0	0	0	0	0
BM474506	intron-exon	RCC1	+	PPP1R3B	-	1	0	1	0	0	0	0	0	0	0	0	0	0	0	0	0	0	0	0	0	0	0	0	0	0	0	0	0	0	0	0	0	0	0	0	6	0	0	0	0	0	0	0	0
BM677877	intron-exon	AL162231.2	-	LOC730098	-	1	0	1	0	0	0	0	0	0	0	0	0	0	0	0	0	0	0	0	0	0	0	0	0	0	0	0	0	0	0	0	0	0	0	0	0	0	0	0	0	0	0	0	0
BP199302	intron-exon	SHC4	+	EID1	+	1	0	1	0	0	0	0	0	0	0	0	0	0	0	0	0	0	0	0	0	0	0	0	0	0	0	0	0	0	0	0	0	0	0	0	0	0	0	0	0	0	0	0	0
BP347223	intron-exon	AC025188.1	+	F2R	+	1	0	1	0	0	0	0	0	0	0	0	0	0	0	0	0	0	0	0	0	0	0	0	0	0	0	0	0	0	0	0	0	0	0	0	0	0	0	0	0	0	0	0	0
BP380291	intron-exon	SHC4	+	EID1	+	1	0	1	0	0	0	0	6	0	0	0	0	0	0	0	0	0	0	0	0	0	0	0	0	0	0	0	0	0	0	0	0	0	0	0	0	0	0	0	0	0	0	0	0
BQ030118	intron-exon	RACK1	-	LYZ	-	1	0	1	0	0	0	0	0	0	0	0	0	0	0	0	0	0	0	0	0	0	0	0	0	0	0	0	0	0	0	0	0	0	0	0	0	0	0	0	0	0	0	0	0
BQ057158	intron-exon	AC022182.1	+	CLVS1	+	1	0	1	0	0	0	0	0	0	0	0	0	0	0	0	0	0	6	0	0	0	0	0	0	0	0	0	0	0	0	0	0	0	0	0	0	0	0	0	0	0	0	0	0
BQ213126	intron-exon	GBA	-	GBAP1	-	1	0	1	0	0	0	0	0	0	0	0	0	0	0	0	0	0	0	0	0	0	0	0	0	0	0	0	0	0	0	0	0	0	0	0	0	0	6	0	0	0	0	0	0
BQ340821	intron-exon	SEC23IP	-	INPP5F	-	1	0	1	0	0	0	0	0	0	0	0	0	0	0	0	0	0	0	0	0	0	0	0	0	0	0	0	0	0	0	0	0	0	0	0	0	0	0	8	0	0	0	0	0
BQ436204	intron-exon	EVL	-	MLXP1	-	1	0	1	0	0	0	0	0	0	0	0	0	0	0	0	0	0	0	0	0	0	0	0	0	0	0	0	0	0	0	0	0	0	0	0	0	0	0	0	0	0	0	0	0
BQ641497	intron-exon	FBXO24	-	LRCH4	-	1	0	1	0	0	0	0	0	0	0	0	0	0	0	0	0	0	0	0	0	0	0	0	0	0	0	0	0	0	0	0	0	0	0	0	0	0	0	0	0	0	0	0	0
BU617628	intron-exon	TIAM1	+	SYNDIG1L	+	1	0	1	0	0	0	0	0	0	0	0	0	0	0	0	0	0	0	0	0	0	0	0	0	0	0	0	0	0	0	0	0	0	0	0	0	0	0	0	0	0	20	0	0
BU958075	intron-exon	LOC105371574	-	DDB2	+	1	0	1	0	0	0	0	0	0	0	0	0	0	0	0	0	0	0	0	0	0	0	0	0	0	0	0	0	0	0	0	0	0	0	0	0	0	0	0	0	0	0	7	0
BX280033	intron-exon	KIAA1671	+	COG8	+	1	0	1	0	0	0	0	0	0	0	0	0	0	0	0	0	0	0	0	0	0	0	0	0	0	0	0	0	0	0	0	0	0	0	0	0	0	0	0	0	0	0	0	0
BX329188	intron-exon	SLC26A5	-	PSMC2	-	1	0	1	0	0	0	0	0	0	0	0	0	0	0	0	0	0	0	0	0	0	0	0	0	0	0	0	0	0	0	0	0	0	0	0	0	0	0	0	0	0	0	0	0
BX356085	intron-exon	Z94721.3	-	RNASET2	-	1	0	1	0	0	0	0	0	0	0	0	0	0	0	0	0	0	0	0	0	0	0	0	0	0	0	0	0	0	0	0	0	0	0	0	0	0	0	0	0	0	0	0	0
BX404301	intron-exon	LOC111875821	-	STN1	-	1	0	1	0	0	0	0	0	0	0	0	0	0	0	0	0	0	0	0	0	0	0	0	0	0	0	0	0	0	0	0	0	0	0	0	0	0	0	0	0	0	0	0	0
BX431995	intron-exon	EVA1C	+	FCGRT	+	1	0	1	0	0	0	0	0	0	0	0	0	0	0	0	0	0	0	0	0	5	0	0	0	0	0	0	0	0	0	0	0	0	0	0	0	0	0	0	0	0	0	0	0
BX434714	intron-exon	LOC105379243	-	NEIL2	-	1	0	1	0	0	0	0	0	0	0	0	0	0	0	0	0	0	0	0	0	0	0	0	0	0	0	0	0	0	0	0	0	0	0	0	0	0	0	0	0	0	0	0	0
BX448696	intron-exon	AC067930.4	+	NAPRT	+	1	0	1	0	0	0	0	0	0	0	0	0	0	0	0	0	0	0	0	0	0	0	0	0	0	0	0	0	0	0	0	0	8	0	0	0	0	0	0	0	0	0	0	0
BX471710	intron-exon	THNSL1	-	PRTFDC1	-	1	0	1	0	0	0	0	0	0	0	0	0	0	0	0	0	0	0	0	0	0	0	0	0	0	0	0	0	0	0	0	0	0	0	0	0	0	0	0	0	0	0	0	0
BX494286	intron-exon	PLCB1	-	TMX4	-	1	0	1	0	0	0	0	0	0	0	0	0	0	0	0	0	0	0	0	0	0	0	0	0	0	0	0	0	0	0	0	0	0	0	0	0	0	0	0	0	0	0	0	0
CB215221	intron-exon	ZNF235	-	ZNF227	-	1	0	1	0	0	0	0	0	0	0	0	0	0	0	0	0	0	0	0	0	0	0	0	0	0	0	0	0	0	0	0	0	0	0	0	0	0	0	0	0	0	0	0	0
CK822113	intron-exon	TRIM33	-	PPM1K	-	1	0	1	0	0	0	0	0	0	0	0	0	0	0	0	0	0	0	0	0	0	0	0	0	0	0	0	0	0	0	0	0	0	13	0	0	0	0	0	0	0	0	0	0
CN274323	intron-exon	TNKS2-AS1	+	TNKS2	+	1	0	1	0	0	0	0	0	0	0	0	0	0	0	0	0	0	0	0	0	0	0	0	0	0	0	0	0	0	0	0	0	0	0	0	0	0	0	5	0	0	0	0	0
CR742434	intron-exon	MGST2	-	LOC101927490	-	1	0	1	0	0	0	0	0	0	0	0	0	0	0	0	0	0	0	0	0	0	0	0	0	0	0	0	0	0	0	0	0	0	0	0	0	0	0	0	0	0	0	0	0
CV345484	intron-exon	ZBTB25	-	MTHFD1	-	1	0	1	0	0	0	0	0	0	0	0	0	0	0	0	0	0	0	0	0	0	0	0	0	0	0	0	0	0	0	0	0	0	0	0	0	0	0	0	0	0	0	0	0
D31202	intron-exon	PLPP3	-	PRRC2C	-	1	0	1	0	0	0	0	0	0	0	0	0	0	0	0	0	0	0	0	0	0	0	0	0	0	0	0	0	0	0	0	0	0	0	0	0	0	0	0	0	0	0	0	0
DA075302	intron-exon	AC009949.1	+	SP100	+	1	0	1	0	0	0	0	0	0	0	0	0	0	0	0	0	0	0	0	0	0	0	0	0	0	0	0	0	0	6	0	0	0	0	0	0	0	0	0	0	0	0	0	0
DA290879	intron-exon	OR52N2	-	TRIM5	-	1	0	1	0	0	0	0	0	0	0	0	0	0	0	0	0	0	0	0	0	0	0	0	0	0	0	0	0	0	0	0	0	0	0	0	0	0	0	0	0	0	0	0	0
DA434748	intron-exon	AC091214.1	+	TMTC2	+	1	0	1	0	0	0	0	0	0	0	0	0	0	0	0	0	0	0	0	0	0	0	0	0	0	0	0	0	0	0	0	0	0	0	0	0	0	0	0	0	0	0	0	0
DA436531	intron-exon	SEPTIN9-DT	+	SEPTIN9	+	1	0	1	0	0	0	0	0	0	0	0	0	0	0	0	0	0	0	0	0	0	0	0	0	0	0	0	0	0	0	0	0	0	0	0	0	0	0	0	0	0	0	0	0
DA508222	intron-exon	AC006296.3	+	LOC105374496	+	1	0	1	0	0	0	0	0	0	0	11	0	0	0	0	0	0	0	0	0	0	0	0	0	0	0	0	0	0	0	0	0	0	0	0	0	0	0	0	0	0	0	0	0
DA819875	intron-exon	IGH	-	IGHG3	-	1	0	1	0	0	0	0	0	0	0	0	0	0	0	0	0	0	0	0	0	0	0	0	0	0	0	0	0	0	0	0	0	0	0	0	0	0	0	0	0	0	0	0	0
DA852148	intron-exon	UBTD1	-	MMS19	-	1	0	1	0	0	0	0	0	0	0	0	0	0	0	0	0	0	0	0	0	6	0	0	0	0	0	0	0	0	0	0	0	0	0	0	0	0	0	0	0	0	0	0	0
DA970739	intron-exon	C1orf112	-	SELP	-	1	0	1	0	0	0	0	0	0	0	0	0	0	0	0	0	0	0	0	0	0	0	0	0	0	0	0	0	0	0	0	0	0	0	0	0	0	0	0	0	0	0	0	0
DA984078	intron-exon	LRRC37A2	+	LRRC37A4P	-	1	0	1	0	0	0	0	0	0	0	0	0	0	0	0	0	0	0	0	0	0	0	0	0	0	0	0	0	0	0	0	0	0	0	0	12	0	0	0	0	0	0	0	0
DB010710	intron-exon	LOC107985772	-	ANAPC1P2	-	1	0	1	0	0	0	0	0	0	0	0	0	0	0	0	0	0	0	0	0	0	0	0	0	0	0	0	0	0	0	0	0	0	0	0	0	0	0	0	0	0	0	0	0
DB157216	intron-exon	LOC112997591	-	FLJ32255	-	1	0	1	0	0	0	0	0	0	0	0	0	0	0	0	0	0	0	0	0	0	0	0	0	0	0	0	0	0	0	0	0	0	8	0	0	0	0	0	0	0	0	0	0
DB315888	intron-exon	LOC105369760	+	TUBA1A	+	1	0	1	0	0	0	0	0	0	0	0	0	0	0	0	0	0	0	0	0	0	0	0	0	0	0	0	0	0	0	0	0	0	0	0	0	5	0	0	0	0	0	0	0
DB318456	intron-exon	AL355574.1	-	LOC107987141	-	1	0	1	0	0	0	0	12	0	0	0	0	0	0	0	0	0	0	0	0	0	0	0	0	0	0	0	0	0	0	0	0	0	0	0	0	0	0	0	0	0	0	0	0
DB353233	intron-exon	GPR62	+	PCBP4	+	1	0	1	0	0	0	0	0	0	0	0	22	0	0	0	0	0	0	0	0	0	0	0	0	0	0	0	0	0	0	0	0	0	0	0	0	0	0	0	0	0	0	0	0
DB466446	intron-exon	SHC4	+	EID1	+	1	0	1	0	0	0	0	0	0	0	0	0	0	0	0	0	0	0	0	0	0	0	0	0	0	0	0	0	0	0	0	0	0	0	0	0	0	0	0	0	0	0	0	0
DB524441	intron-exon	ETV7-AS1	+	PXT1	+	1	0	1	0	0	0	0	0	0	0	0	0	0	0	0	0	0	0	0	0	0	0	0	0	0	0	0	0	0	0	0	0	0	0	0	0	0	0	0	0	0	0	0	0
DC351433	intron-exon	AC020910.6	-	SCGB1B2P	-	1	0	1	0	0	0	0	0	0	0	0	0	0	0	0	0	0	0	0	0	0	0	0	0	0	0	0	0	0	0	0	0	0	0	0	0	0	0	0	0	0	0	0	0
DC371006	intron-exon	HLA-DMA	-	HLA-DMB	-	1	0	1	0	0	0	0	0	0	0	0	0	0	0	0	0	0	0	0	0	0	0	0	0	0	0	0	0	0	0	0	0	0	0	0	0	0	0	0	0	0	0	0	0
DC374116	intron-exon	C1orf194	+	ELAPOR1	+	1	0	1	0	0	0	0	0	0	0	0	0	0	0	0	0	0	0	0	0	0	0	0	0	0	0	0	0	0	0	0	0	0	0	0	0	0	0	0	0	0	0	0	0
DC399830	intron-exon	RASA4DP	-	RASA4	-	1	0	1	0	0	0	0	0	0	0	0	0	0	0	0	0	0	0	0	0	0	0	0	0	0	0	0	0	0	0	0	0	15	0	0	0	0	0	0	0	0	0	0	0
DC401001	intron-exon	LOC112695092	-	PLA2G6	-	1	0	1	0	0	0	0	0	0	0	0	0	0	0	0	0	0	0	0	0	0	0	0	0	0	0	0	0	0	0	0	0	0	0	0	0	0	0	0	0	0	0	0	0
EG327558	intron-exon	LOC105369535	-	SORL1	-	1	0	1	0	0	0	0	0	0	0	0	0	0	0	0	0	0	6	0	0	0	0	0	0	0	0	0	0	0	0	0	0	0	0	0	0	0	0	0	0	0	0	0	0
FY212579	intron-exon	RP11-234B24.6	+	GALNT8	+	1	0	1	0	0	0	0	0	0	0	0	0	0	0	0	0	0	0	13	0	0	0	0	0	0	0	0	0	0	0	0	0	0	0	0	0	0	0	0	0	0	0	0	0
GR939655	intron-exon	PRR14L	-	PISD	-	1	0	1	0	0	0	0	0	0	0	0	0	0	0	0	0	0	0	0	0	6	0	0	0	0	0	0	0	0	0	0	0	0	0	0	0	0	0	0	0	0	0	0	0
GR939656	intron-exon	PRR14L	-	PISD	-	1	0	1	0	0	0	0	0	0	0	0	0	0	0	0	0	0	0	0	0	0	0	0	0	0	0	0	0	0	0	0	0	0	0	0	0	0	0	0	0	0	0	0	0
H22003	intron-exon	MICAL3	+	LOC105378179	+	1	0	1	0	0	0	0	0	0	6	0	0	0	0	0	0	0	0	0	0	0	0	0	0	0	0	0	0	0	0	0	0	0	0	0	0	0	0	0	0	0	0	0	0
HI161396	intron-exon	TRAV23DV6	+	TRAJ52	+	1	0	1	0	0	0	0	0	0	0	0	0	0	0	0	0	0	0	0	0	0	0	0	0	0	0	0	0	0	0	0	0	0	0	0	0	0	0	0	0	0	0	0	0
HI161404	intron-exon	TRAV25	+	TRAJ38	+	1	0	1	0	0	0	0	0	0	0	0	0	0	0	0	0	0	0	0	0	0	0	0	0	0	0	0	0	0	0	0	0	0	0	0	0	0	0	0	0	0	0	0	0
HY004690	intron-exon	PARGP1	-	AGAP4	-	1	0	1	0	0	0	0	0	0	0	0	0	0	0	0	0	0	0	0	0	0	0	0	0	0	0	0	0	0	0	0	0	0	0	0	0	0	0	0	0	0	0	0	0
HY051342	intron-exon	PLPPR3	+	AZU1	+	1	0	1	0	0	0	0	0	0	0	0	0	0	0	0	0	0	0	0	0	0	0	0	0	0	0	0	0	0	0	0	0	0	0	0	0	0	0	0	0	0	0	0	0
HY061303	intron-exon	LOC111818956	+	LOC100506990	+	1	0	1	0	0	0	0	0	0	0	0	0	0	0	9	0	0	0	0	0	0	0	0	0	0	0	0	0	0	0	0	0	0	0	0	0	0	0	0	0	0	0	0	0
HY063565	intron-exon	RANGAP1	+	ZC3H7B	+	1	0	1	0	0	0	0	0	0	0	0	0	0	5	0	0	0	0	0	0	0	0	0	0	0	0	0	0	0	0	0	0	0	0	0	0	0	0	0	0	0	0	0	0
HY081817	intron-exon	TRA	+	TRAV13-1	+	1	0	1	0	0	0	0	0	0	0	0	0	0	0	0	0	0	0	0	0	0	0	0	0	0	0	0	0	0	0	0	0	0	0	0	0	0	0	12	0	0	0	0	0
HY082882	intron-exon	LOC105372520	-	TMX4	-	1	0	1	0	0	0	0	10	0	0	0	0	0	0	0	0	0	0	0	0	0	0	0	0	0	0	0	0	0	0	0	0	0	0	0	0	0	0	0	0	0	0	0	0
HY148044	intron-exon	RP11-298J20.4	+	ZRANB1	+	1	0	1	0	0	0	0	0	0	0	0	0	0	0	0	0	0	0	0	0	0	0	0	0	0	0	0	0	0	0	0	0	0	0	0	0	0	0	0	0	0	0	0	0
HY157016	intron-exon	LOC105371781	-	RAB5C	-	1	0	1	0	0	0	0	0	0	0	0	0	0	0	0	0	0	0	0	5	0	0	0	0	0	0	0	0	0	0	0	0	0	0	0	0	0	0	0	0	0	0	0	0
HY158970	intron-exon	RORC	+	C2CD4D-AS1	+	1	0	1	0	0	0	0	0	0	0	0	0	0	0	0	0	0	0	0	0	0	0	0	0	0	0	0	0	0	0	0	0	0	0	0	0	0	0	0	0	0	0	0	0
HY212845	intron-exon	RNF169	+	XRRA1	+	1	0	1	0	0	0	0	0	0	0	0	0	0	0	0	0	0	0	0	0	0	0	0	0	0	0	0	0	0	0	0	0	0	0	0	0	0	0	0	0	0	0	0	0
HY341044	intron-exon	AC005899.6	-	ZNF207	-	1	0	1	0	0	0	0	7	0	0	0	0	0	0	0	0	0	0	0	0	0	0	0	0	0	0	0	0	0	0	0	0	0	0	0	0	0	0	0	0	0	0	0	0
KM004223	intron-exon	TRAV14DV4	+	TRAJ56	+	1	0	1	0	0	0	0	0	0	0	0	0	0	0	0	0	0	0	0	0	0	0	0	0	0	0	0	0	0	0	0	0	0	0	0	0	0	0	0	0	0	0	0	0
KX075857	intron-exon	TRAV27	+	TRAJ18	+	1	0	1	0	0	0	0	0	0	0	0	0	0	0	0	0	0	0	0	0	0	0	0	0	0	0	0	0	0	0	0	0	0	0	0	0	8	0	0	0	0	0	0	0
KX076790	intron-exon	TRBV20-1	+	TRBJ1-4	+	1	0	1	0	0	0	0	0	6	0	0	0	0	0	0	0	0	0	0	0	0	0	0	0	0	0	0	0	0	0	0	0	0	0	0	0	0	0	0	0	0	0	0	0
KX076866	intron-exon	TRAV20	+	TRAJ5	+	1	0	1	0	0	0	0	0	0	0	0	0	0	0	6	0	0	0	0	0	0	0	0	0	0	0	0	0	0	0	0	0	0	0	0	0	0	0	0	0	0	0	0	0
KX077127	intron-exon	TRAV20	+	TRAJ13	+	1	0	1	0	0	0	0	0	0	0	0	0	0	0	0	0	0	0	0	0	0	0	0	0	0	0	0	0	0	0	0	0	0	0	0	0	0	0	0	0	0	0	0	0
MG789505	intron-exon	TRAV5	+	TRAJ39	+	1	0	1	0	0	0	0	0	0	0	0	0	0	0	0	0	0	0	0	0	0	0	0	0	0	0	0	0	0	0	0	0	0	0	0	0	0	0	0	0	0	0	0	0
MG789746	intron-exon	TRAV38-1	+	TRAJ28	+	1	0	1	0	0	0	0	0	0	0	0	0	0	0	0	0	0	0	0	0	0	0	0	0	0	0	0	0	0	0	0	0	0	0	0	0	0	0	0	0	0	0	0	0
MG791493	intron-exon	TRAV13-2	+	TRAJ16	+	1	0	1	0	0	0	0	0	0	0	0	0	0	0	0	0	0	0	0	0	0	0	0	0	6	0	0	0	0	0	0	0	0	0	0	0	0	0	0	0	0	0	0	0
MN010200	intron-exon	IGH	-	IGHJ3	-	1	0	1	0	0	0	0	0	0	0	0	0	0	0	0	0	0	0	0	0	0	0	0	0	0	0	0	0	0	0	0	0	0	0	0	0	6	0	0	0	0	0	0	0
NM_001382320	intron-exon	LOC643327	-	SLC22A23	-	1	0	1	0	0	0	0	0	0	0	0	0	0	0	0	0	0	0	0	0	0	0	0	0	0	0	0	0	0	11	0	0	0	0	0	0	0	0	0	0	0	0	0	0
BX436525	intron-exon	H2BC9	+	LOC105374986	+	61	1	60	0	0	0	12	24	19	75	37	22	0	13	18	34	39	12	0	37	33	17	6	9	21	42	0	11	0	13	5	6	0	13	0	29	29	0	6	18	12	53	43	0
BI770227	exon-intron	SAT1	+	NLGN4Y	+	48	1	47	0	0	10	0	0	12	19	9	12	0	8	0	17	6	14	12	11	46	38	0	0	0	26	0	0	0	31	0	5	6	48	9	11	23	7	0	0	8	25	12	0
BG167545	exon-intron	TFE3	-	LOC105370861	-	47	1	46	0	0	5	0	0	8	11	0	5	0	15	18	14	6	11	9	6	25	21	0	0	0	10	0	0	0	25	0	0	9	42	0	0	10	6	0	5	0	16	9	0
N90737	exon-exon	LOC112268123	-	LOC105370447	-	45	1	44	0	12	0	0	13	19	0	9	29	0	0	0	17	7	8	9	8	0	22	0	0	0	15	0	5	0	20	0	0	7	9	0	0	12	0	19	12	8	27	84	0
BE732471	exon-intron	PRDX6	+	COL18A1	-	45	1	44	0	0	5	0	6	6	0	18	0	0	0	9	7	7	0	13	9	0	0	0	0	7	5	0	0	0	8	0	0	0	0	12	16	5	0	8	10	15	0	66	0
BI771297	exon-intron	NDUFS6	+	MTERF3	+	45	1	44	0	0	16	0	8	0	0	6	17	0	0	0	0	6	6	10	0	8	9	0	0	0	0	0	0	0	0	0	7	0	7	0	8	0	0	0	10	10	31	38	0
BQ067162	exon-intron	CFD	+	LINC00370	-	45	1	44	0	0	49	0	12	36	17	0	8	0	8	11	15	24	32	12	8	17	28	0	0	0	24	0	0	0	35	0	6	42	42	19	0	10	0	0	10	16	0	44	0
CD365983	exon-exon	DENND3	+	LOC105375785	+	44	1	43	0	0	20	0	0	15	0	19	9	0	0	0	18	0	0	5	12	6	57	0	0	6	8	0	0	0	7	0	0	9	0	40	0	17	0	0	15	0	0	0	0
AK074175	exon-exon	LRCH4	-	SAP25	-	41	1	40	0	0	22	0	0	0	20	5	13	0	6	7	0	0	11	8	10	7	20	0	0	0	10	0	0	0	16	7	0	21	7	14	0	5	0	0	10	0	37	44	0
DB003310	intron-exon	AL671883.2	-	HLA-B	-	41	1	40	0	0	12	0	8	7	12	24	10	0	9	15	19	17	16	27	0	8	0	0	0	0	0	0	0	0	10	0	0	6	17	0	0	35	0	5	6	0	0	0	0
BF773420	exon-intron	NDUFB9	-	TATDN1	-	38	1	37	27	0	0	0	18	0	0	6	0	0	8	10	7	9	0	12	6	0	0	0	5	0	5	0	0	0	0	0	0	0	7	9	0	9	0	0	0	13	8	86	0
BP378328	exon-intron	NDUFA2	-	SLC9A5	-	37	1	36	0	0	0	9	21	0	8	10	9	0	6	7	0	10	0	7	6	0	13	0	0	0	0	0	0	0	9	0	0	0	5	0	15	20	19	0	5	22	0	0	0
BU188592	exon-intron	DCTN5	+	DGKZ	-	36	1	35	0	0	8	0	0	0	0	0	22	0	5	0	9	0	17	0	8	0	5	0	0	0	0	0	0	0	5	0	0	9	15	14	0	0	12	0	6	0	25	27	0
AY255669	intron-exon	EXOC3L1	-	KIAA0895L	-	35	1	34	0	0	0	14	0	93	14	0	0	0	0	0	16	0	12	24	22	17	25	0	0	0	37	0	0	0	9	0	0	0	43	0	5	45	28	9	16	43	17	0	0
BE390829	exon-intron	CAPNS1	+	LOC105370241	+	34	1	33	0	0	13	0	6	0	0	10	0	0	8	0	0	17	0	7	0	15	13	0	0	0	5	0	0	0	8	0	0	11	20	0	9	0	0	5	0	20	9	40	0
BU539918	exon-intron	SKP1	-	GMDS	+	33	1	32	0	6	0	0	0	0	11	12	10	0	5	6	6	0	0	7	5	6	6	0	0	0	0	0	0	0	0	0	0	0	10	0	0	0	0	0	0	0	0	0	0
AA716525	exon-exon	PLTP	-	CTSA	-	32	1	31	0	0	0	11	30	0	6	0	18	0	10	0	11	12	12	0	0	0	10	0	0	0	11	0	0	0	20	0	0	22	6	0	0	0	0	5	0	0	6	86	0
BF874572	exon-intron	UQCR10	+	FOXP1	+	32	1	31	0	0	11	0	0	6	5	8	13	0	0	13	0	0	5	0	7	21	0	0	0	0	0	0	0	0	7	0	0	0	23	7	0	7	0	0	7	0	22	12	0
BG109835	exon-intron	CALM1	+	ZNF835	-	32	1	31	0	0	11	0	0	7	0	0	25	0	17	0	0	0	5	0	10	19	8	0	0	0	8	0	0	0	0	0	0	6	29	12	0	18	5	0	7	0	0	0	0
AA148255	exon-intron	PYCARD	+	PYCARD-AS1	+	31	1	30	5	0	0	0	12	0	0	0	0	0	0	0	14	0	0	0	8	11	8	0	0	0	5	0	0	0	12	0	0	14	0	0	10	0	0	0	0	8	23	0	0
BF343631	exon-intron	ACTG1	-	LINC00824	-	31	1	30	0	0	7	0	0	0	0	5	0	0	12	0	0	0	0	15	0	14	0	0	0	0	10	0	0	0	0	0	0	7	28	0	13	7	14	0	0	0	14	0	0
BG025096	exon-intron	ACTR2	+	CXADR	-	30	1	29	0	27	0	0	12	0	12	0	7	0	0	18	0	0	0	8	7	0	0	0	0	0	0	0	0	0	0	0	0	0	10	6	5	22	5	0	0	0	5	0	0
DB374316	exon-exon	LOC100996842	-	CD68	-	29	1	28	0	0	0	10	8	0	0	0	0	0	0	0	5	15	9	0	6	0	5	0	0	0	6	0	0	0	6	0	0	0	11	0	0	0	0	6	0	0	22	24	0
X06774	exon-exon	TRGV8	-	TARP	-	29	1	28	30	0	0	0	0	6	0	0	54	0	40	21	0	25	0	12	0	0	0	0	0	0	5	0	0	0	0	7	0	0	0	0	0	0	0	45	0	0	0	0	0
BG178370	exon-intron	GLMP	-	RABGEF1	-	27	1	26	5	0	0	0	7	0	0	0	0	0	0	11	0	0	0	9	10	9	5	0	0	0	0	0	0	0	0	5	5	0	8	31	0	0	6	0	0	0	13	0	0
AK027616	exon-exon	ZNF587	+	UBE2CP5	+	26	1	25	0	0	15	0	0	0	9	0	0	0	0	0	0	0	6	0	0	0	8	0	6	0	0	0	0	0	0	0	0	23	10	0	10	12	26	16	0	0	0	0	0
DA203830	exon-exon	LOC101928037	+	PTP4A3	+	26	1	25	0	0	0	36	0	0	0	5	0	0	8	42	0	45	0	6	0	8	0	0	0	0	12	0	0	0	9	0	8	0	0	0	0	0	0	0	0	33	0	124	0
AI252162	exon-intron	RPL14	+	NBEAP3	+	26	1	25	0	0	13	0	8	0	5	5	8	0	8	0	0	0	0	15	0	9	0	0	0	0	0	0	0	0	0	0	0	0	5	0	12	15	16	0	0	5	22	55	0
DM478339	exon-exon	HLA-A	-	HCG4B	-	25	1	24	0	0	23	0	0	40	0	33	0	0	14	7	13	40	7	0	14	0	0	0	0	0	0	0	0	0	0	0	0	0	0	0	0	0	0	42	0	6	0	14	0
T60927	exon-exon	NT5DC2	-	STAB1	-	25	1	24	0	0	0	20	0	14	0	0	0	0	0	6	0	14	0	0	11	0	7	0	0	0	0	0	0	0	0	0	0	6	6	0	0	5	0	0	0	0	0	158	0
BG403919	exon-intron	LSM10	-	PRDM11	+	25	1	24	15	0	0	0	0	6	0	7	14	0	0	0	0	0	0	5	7	14	6	0	0	0	0	0	0	0	0	0	0	0	14	0	0	9	6	0	0	0	10	33	0
BE710093	intron-exon	RPS6KA2	+	RNASET2	+	25	1	24	26	0	0	0	0	0	0	41	20	0	0	0	0	16	0	0	28	0	0	0	0	0	6	0	0	0	5	0	0	8	25	0	0	0	6	6	21	22	0	0	0
FN122344	exon-exon	TFIP11	-	SRRD	-	24	1	23	0	0	0	6	0	0	6	26	10	0	0	8	0	8	0	22	0	0	6	0	0	0	0	0	0	0	12	0	0	0	0	0	10	0	0	0	16	0	0	0	0
AW157458	exon-intron	TUBB2A	+	TUBB2B	+	24	1	23	0	0	14	0	10	0	15	49	0	0	0	0	0	0	0	7	7	17	0	0	0	0	0	0	0	0	0	0	0	0	0	13	0	0	6	0	0	10	21	0	0
AY671472	exon-intron	IGHV4-59	-	IGH	-	24	1	23	0	0	17	0	0	65	0	34	0	0	8	0	0	0	17	5	13	5	0	0	0	0	0	0	0	0	0	0	0	0	0	0	0	5	5	0	0	6	17	0	0
BG167355	exon-intron	WNK1	+	NBEAP3	+	24	1	23	0	15	0	0	10	0	13	0	0	0	0	7	0	0	0	0	0	6	9	0	0	0	0	0	0	0	0	0	0	9	0	12	0	0	0	0	0	0	8	0	0
BM048535	exon-intron	RPS27P3	-	TSPAN9	-	24	1	23	0	0	12	0	0	0	8	18	0	0	5	0	8	6	6	0	0	10	0	0	0	0	0	0	0	0	10	0	0	0	9	0	14	24	5	0	0	0	0	0	0
CD386556	exon-intron	SNRPF	+	EPHA10	+	24	1	23	0	0	0	16	8	0	0	0	0	0	5	7	0	0	6	0	0	5	0	0	0	0	0	0	0	0	0	0	0	0	9	5	0	0	6	0	0	0	17	38	0
BG570517	exon-exon	HLA-DRB1	-	HLA-DRB6	-	23	1	22	5	0	0	0	0	0	0	0	0	0	0	11	0	9	5	16	0	9	8	0	0	0	0	0	0	0	9	0	0	0	0	0	0	0	0	0	0	0	17	63	0
BI044733	exon-intron	STAT2	-	LOC105376360	+	23	1	22	0	0	5	0	10	0	0	0	0	0	0	0	0	0	0	0	12	7	12	0	0	0	0	0	0	0	0	0	0	0	5	0	13	29	7	10	0	6	28	11	0
BM013932	exon-intron	HSD17B10	-	AP4S1	-	23	1	22	40	0	0	0	5	0	0	0	5	0	9	31	0	8	0	8	0	0	0	0	0	0	9	0	0	0	0	0	0	0	12	0	0	11	0	0	0	0	0	0	0
AW072693	intron-exon	CBWD5	-	LOC105379251	-	22	1	21	0	0	0	8	0	12	0	0	0	0	0	0	7	0	0	5	0	6	0	0	0	0	7	0	0	0	0	0	6	6	0	0	0	0	0	0	5	7	12	0	0
DA776084	intron-exon	LOC105371814	+	UBE2Z	+	22	1	21	0	0	14	0	0	8	0	0	0	0	6	0	7	0	0	0	6	5	0	0	0	0	16	0	0	0	15	0	0	0	0	0	0	0	0	6	0	0	17	0	0
BE765994	exon-exon	GLUL	-	SLC24A2	-	21	1	20	5	0	0	0	0	0	0	0	0	0	0	0	0	6	11	8	5	0	6	0	0	0	6	0	0	0	0	0	0	0	0	0	0	8	10	0	0	0	0	0	0
BI062240	exon-intron	HCAR3	-	RP11-324E6.6	-	21	1	20	0	0	13	0	0	0	8	6	0	0	5	0	13	0	0	8	0	6	0	0	0	0	0	0	0	0	7	0	0	25	0	0	0	0	16	0	0	0	13	0	0
BI760777	exon-intron	FBXL15	+	LOC101927200	+	21	1	20	12	0	0	0	0	0	0	0	9	0	6	0	11	0	0	0	0	0	5	0	0	0	0	0	0	0	0	0	0	0	0	0	6	0	10	0	0	11	0	0	0
BC114215	exon-intron	HACD4	-	FOCAD	-	20	1	19	0	0	8	0	0	5	6	0	0	0	0	0	9	0	0	0	12	0	0	0	0	0	0	0	0	0	0	0	0	0	6	0	0	0	0	0	0	0	0	0	0
BF927128	exon-intron	L3MBTL2	+	VPS13B	-	20	1	19	24	0	0	0	0	0	0	0	0	0	5	6	0	0	0	0	0	6	0	0	0	0	0	0	0	0	0	0	0	0	11	0	0	0	0	0	0	20	17	0	0
BG740242	exon-intron	CNOT11	+	WDR76	+	20	1	19	9	0	0	0	0	0	0	0	0	0	6	0	0	0	0	0	5	0	5	0	0	0	0	0	0	0	0	0	0	0	0	0	7	6	12	0	0	0	18	38	0
DA569517	exon-exon	RILPL2	-	HNRNPD	-	19	1	18	0	0	14	0	0	0	21	0	0	0	0	6	0	0	0	9	0	0	0	0	0	8	0	0	0	0	0	0	0	0	0	0	0	0	0	20	16	0	0	0	0
T97238	exon-exon	CLCN6	+	NPPA-AS1	+	19	1	18	14	0	0	0	0	0	0	18	0	0	0	0	0	14	0	0	0	0	10	0	0	0	6	0	0	0	0	0	8	0	0	0	0	0	15	30	5	24	0	0	0
BG121686	exon-intron	KLF16	-	ARHGAP5	-	19	1	18	0	0	0	10	0	0	0	0	9	0	0	9	0	0	0	5	0	5	0	0	0	0	7	0	0	0	7	0	0	7	5	0	0	17	5	0	0	0	6	0	0
BG675023	exon-intron	TXNL1	-	POM121C	+	19	1	18	0	0	19	0	0	0	0	0	0	0	0	6	0	0	0	6	0	0	0	0	0	0	0	0	0	0	0	0	0	0	0	0	0	0	5	0	0	7	0	0	0
BG818881	exon-intron	VPS4A	+	KLF12	-	19	1	18	0	0	7	0	0	0	0	0	11	0	0	9	0	0	0	0	0	9	0	0	0	0	0	0	0	0	7	0	0	0	0	0	0	0	0	0	6	0	19	0	0
BI764587	exon-intron	RPLP2	+	AHNAK	-	19	1	18	0	0	5	0	5	0	0	0	0	0	0	7	6	0	8	0	0	8	0	0	0	0	0	0	0	0	0	0	0	0	12	0	5	0	0	0	0	0	9	23	0
BX647298	exon-intron	PPP1R3D	-	FAM217B	-	19	1	18	0	0	12	0	0	0	5	0	0	0	0	9	0	0	0	0	0	0	0	0	0	0	7	0	5	0	6	0	0	13	0	0	0	0	0	0	0	0	0	0	6
BU608060	intron-exon	LOC101929798	-	LOC100996740	+	19	1	18	0	0	0	22	0	6	14	0	0	0	0	12	12	0	0	12	5	0	17	0	0	0	32	0	0	0	0	0	0	0	8	0	0	0	0	0	11	36	0	0	0
BG259905	exon-intron	CTNNB1	+	SHANK2	-	18	1	17	0	14	0	0	0	0	0	0	0	0	0	0	0	0	0	0	0	7	10	0	0	0	7	0	0	0	10	0	0	0	0	0	0	0	5	0	0	0	22	0	0
BG423046	exon-intron	MRPL52	+	ARHGEF18	+	18	1	17	0	0	7	0	0	5	0	0	14	0	0	0	5	0	0	7	0	0	0	0	0	0	0	0	0	0	0	0	0	0	0	0	0	0	0	6	0	0	0	9	0
CD386260	exon-intron	RPL27A	+	INPP5J	+	18	1	17	0	0	15	0	0	0	0	5	0	0	0	0	0	0	0	0	5	8	0	0	0	0	0	0	0	0	7	0	0	0	0	5	0	5	0	0	0	0	13	16	0
EL951310	exon-intron	RPL28	+	LRP1B	-	18	1	17	0	0	5	0	5	0	0	0	5	0	0	0	0	5	0	0	0	12	0	0	0	0	0	0	0	0	0	0	0	0	7	6	0	7	8	0	0	0	19	12	0
BU943896	exon-exon	HLA-A	+	HLA-J	+	17	1	16	0	0	7	0	0	0	0	0	0	0	0	0	10	7	0	5	14	0	12	0	0	0	0	0	0	0	0	0	0	0	0	0	0	0	0	0	0	5	0	0	0
HY070598	exon-exon	TRAV12-1	+	TRAJ15	+	17	1	16	0	0	0	10	0	5	0	0	17	0	6	0	6	0	0	0	0	0	0	0	0	0	8	0	0	0	8	0	0	0	7	0	0	0	0	0	18	0	0	0	0
BC002346	exon-intron	CLK2	-	CHTOP	+	17	1	16	5	0	0	0	20	0	0	0	0	0	0	0	0	0	10	0	0	0	0	0	0	0	0	0	0	0	0	0	0	0	0	0	0	0	0	0	0	14	0	21	0
DB508702	exon-intron	STAT1	-	GLS	-	17	1	16	0	0	0	30	0	20	5	0	0	0	0	0	11	0	0	0	10	0	11	0	0	0	0	0	0	0	10	0	0	0	6	0	0	5	0	0	10	0	26	0	0
EL947044	intron-exon	EVL	+	TRAPPC3	+	17	1	16	0	0	0	8	0	0	0	6	0	0	0	0	0	5	0	0	0	0	0	0	0	0	0	0	5	0	0	0	6	0	11	9	0	7	0	0	0	0	0	36	0
AB976803	exon-exon	TRAV29DV5	+	TRAJ45	+	16	1	15	0	0	43	0	0	6	0	0	0	0	41	11	0	5	0	0	0	0	0	0	0	0	0	0	0	0	8	0	0	0	0	26	0	0	0	0	0	0	0	0	0
DB255139	exon-exon	LOC105378230	-	CCDC69	-	16	1	15	0	0	28	0	10	0	0	0	0	0	5	0	0	10	6	8	6	0	0	0	0	0	0	0	0	0	5	0	0	0	0	0	0	0	0	14	0	14	0	0	0
BQ433746	exon-intron	POLR2C	+	FBXL20	+	16	1	15	0	9	0	0	0	5	0	0	0	0	0	0	0	10	6	0	0	0	0	0	0	0	0	0	0	0	0	0	0	9	5	0	6	0	9	0	0	0	6	0	0
HY137343	exon-intron	TMEM14B	+	MAK	+	16	1	15	0	0	6	0	10	8	9	8	0	0	0	0	0	0	0	6	0	6	8	0	0	0	0	0	0	0	0	0	0	0	0	0	5	0	0	0	0	0	8	0	0
NM_001382439	exon-intron	CCDC32	-	AC091045.1	-	16	1	15	0	0	0	24	16	0	0	0	0	0	16	0	7	5	0	15	0	0	0	0	0	0	0	0	0	0	6	0	0	0	0	0	19	0	0	0	5	0	0	0	0
DA068131	intron-exon	SHC4	+	EID1	+	16	1	15	0	0	0	9	0	0	0	0	0	0	0	0	0	0	0	0	0	0	0	0	0	0	0	0	0	0	7	0	0	8	0	5	0	6	0	0	0	0	0	8	0
DB467565	intron-exon	C16orf96	-	CDIP1	-	16	1	15	0	0	10	0	0	0	0	0	0	0	0	0	0	0	12	0	0	5	0	0	0	0	0	0	0	0	0	0	0	0	0	0	0	0	0	0	0	32	0	64	0
AA219676	exon-exon	TUBA1B	+	TUBA1A	+	15	1	14	0	0	0	5	0	0	0	0	8	0	0	5	0	5	0	0	0	0	0	0	0	0	0	0	0	0	0	0	0	0	0	0	0	0	0	0	5	0	0	20	0
BU675719	exon-exon	KIF24	-	UBAP1	-	15	1	14	24	0	0	0	0	0	0	0	0	0	0	0	0	10	0	0	12	0	0	0	0	0	9	0	0	0	5	0	0	0	17	0	0	0	0	0	0	0	0	0	0
AF512439	exon-intron	TRDV2	+	TRD	+	15	1	14	34	0	0	0	0	0	0	0	0	0	0	0	5	0	0	0	0	5	0	0	0	0	0	0	0	0	0	0	0	0	11	0	0	0	0	0	6	0	0	0	0
AL079973	exon-intron	HCP5	+	AF131217.1	-	15	1	14	0	0	0	16	5	0	0	0	0	0	0	5	0	0	0	0	0	0	0	0	0	0	0	0	0	0	0	0	10	0	7	0	0	0	0	0	0	0	0	0	0
AV721084	exon-intron	FLYWCH2	+	NCBP3	+	15	1	14	0	0	12	0	0	0	0	0	0	0	5	7	5	0	0	9	0	0	0	0	0	0	0	0	0	0	0	0	7	0	0	0	0	0	0	0	0	0	7	30	0
BI858747	exon-intron	CERS5	-	CDH7	+	15	1	14	0	0	6	0	22	0	0	0	6	0	0	0	0	0	0	0	0	0	0	0	0	0	7	0	0	0	0	0	0	0	0	0	0	7	0	6	0	0	0	0	0
CD709994	exon-exon	C1GALT1C1	-	MCTS1	-	14	1	13	0	0	6	0	0	7	0	0	0	0	11	12	0	5	0	0	0	6	0	0	0	0	0	0	0	0	12	0	0	0	0	0	0	31	0	6	0	0	0	0	0
DB495490	exon-exon	ST20	-	ST20-MTHFS	-	14	1	13	0	0	17	0	0	0	0	12	0	0	5	0	0	0	7	0	0	0	0	0	0	0	6	0	5	0	0	0	0	0	0	0	0	0	15	0	16	0	0	0	0
KM004934	exon-exon	TRAV12-3	+	TRAJ9	+	14	1	13	0	0	0	12	0	11	0	0	0	0	20	16	0	0	0	0	0	0	0	0	0	0	0	0	0	0	0	0	0	0	0	0	0	0	0	0	0	0	0	0	0
M27336	exon-exon	TRGV3	-	TARP	-	14	1	13	13	0	0	0	0	0	0	0	0	0	25	0	0	14	0	0	0	0	0	0	0	9	0	0	0	0	7	0	0	0	8	0	0	0	0	0	0	0	0	0	0
BE513648	exon-intron	RPS14	-	TPST1	+	14	1	13	0	17	0	0	5	0	0	0	0	0	0	0	0	0	0	7	0	0	0	0	0	0	0	0	0	0	0	0	0	0	0	7	0	0	0	0	0	0	5	16	0
BG388006	exon-intron	FAM111A	+	ANKFN1	+	14	1	13	8	0	0	0	0	0	0	0	6	0	0	5	0	0	0	0	0	0	0	0	0	0	0	0	0	0	0	0	0	0	5	7	0	12	0	0	0	0	9	23	0
BG758124	exon-intron	IGLC3	+	IGL	+	14	1	13	0	0	0	8	9	0	0	0	0	0	0	18	0	0	16	0	0	0	0	0	0	0	0	0	0	0	0	0	0	0	0	0	0	0	0	0	0	0	0	0	0
BP380016	exon-intron	PNRC1	+	AF130359.1	+	14	1	13	0	0	18	0	6	0	8	6	0	0	0	0	0	0	0	6	0	5	0	0	0	0	0	0	0	0	11	0	0	0	0	0	0	0	0	0	0	0	0	0	0
EU379941	exon-intron	TRAV41	+	TRA	+	14	1	13	0	0	12	0	0	0	0	7	0	0	0	0	7	0	0	0	0	0	0	0	0	0	0	0	0	0	0	0	0	0	0	12	0	14	0	0	0	0	0	0	0
AI423500	intron-exon	ALOX12-AS1	+	ALOX12	+	14	1	13	0	0	8	0	0	0	6	0	0	0	0	5	0	0	0	0	0	0	0	0	0	0	0	0	0	0	0	0	0	0	13	0	0	0	0	0	0	0	0	0	0
AI096390	exon-intron	NRDC	+	LOC105378721	+	13	1	12	0	0	0	8	21	5	0	0	0	0	0	0	0	0	0	0	6	0	0	0	0	0	0	0	0	0	0	0	0	5	0	0	0	0	0	0	0	0	0	0	0
AY749158	exon-intron	IGKV4-1	+	IGK	+	13	1	12	0	0	0	9	0	0	0	0	0	0	0	0	0	0	0	0	5	0	0	0	0	0	0	0	0	0	0	0	0	0	5	0	0	0	0	0	0	0	0	36	0
BE392407	exon-intron	RPL27A	+	THRAP3	-	13	1	12	0	0	0	12	0	0	0	0	0	0	0	9	0	0	0	0	0	0	0	0	0	0	6	0	0	0	0	0	0	0	0	0	0	0	0	0	0	0	0	0	0
BU851944	exon-intron	NAA50	-	NCAM1	+	13	1	12	0	0	0	18	0	0	0	11	8	0	0	11	0	0	0	0	0	0	0	0	0	0	0	0	0	0	0	0	0	0	0	0	0	0	0	0	0	0	0	0	0
BQ941423	intron-exon	CSNK1G2	+	MOB3A	+	13	1	12	0	0	7	0	0	0	0	0	0	0	0	6	0	0	0	0	0	0	0	0	0	0	6	0	0	0	0	0	0	10	16	0	7	0	0	0	0	18	0	0	0
CF242946	intron-exon	TMEM140	+	CYREN	+	13	1	12	0	0	14	0	0	0	7	6	0	0	0	23	6	5	15	16	0	0	8	0	0	0	0	0	0	0	0	0	0	0	9	10	0	0	0	0	0	0	0	0	0
DB489365	intron-exon	GPR75-ASB3	-	ASB3	-	13	1	12	0	19	0	0	0	0	0	10	0	0	5	0	5	0	0	0	0	5	0	0	0	0	5	0	0	0	0	0	0	5	8	0	0	0	0	0	0	0	0	58	0
MF536989	intron-exon	HLA-B	-	HLA-C	-	13	1	12	0	0	0	14	0	5	10	0	0	0	0	0	0	0	0	0	0	0	0	0	0	0	0	0	0	0	13	0	0	0	0	0	11	0	0	0	0	0	0	0	0
AI801212	exon-exon	LENG9	-	LENG8	-	12	1	11	0	0	0	7	0	0	0	0	0	0	0	0	0	0	0	0	0	10	0	0	0	0	0	0	0	0	0	0	0	0	0	0	0	0	0	0	0	0	8	7	0
KM004297	exon-exon	TRAV12-2	+	TRAJ57	+	12	1	11	0	0	14	0	0	0	0	14	14	0	0	0	0	6	0	0	8	0	0	0	0	0	0	0	0	0	0	0	0	0	0	14	0	0	0	0	0	13	0	0	0
MG791613	exon-exon	TRAV12-2	+	TRAJ22	+	12	1	11	0	26	0	0	0	0	0	0	0	0	0	12	0	0	0	0	0	0	7	0	0	0	18	0	0	0	0	0	0	0	8	0	6	9	0	0	0	0	0	104	0
BE295368	exon-intron	MIF	+	GJC1	+	12	1	11	0	13	0	0	0	0	0	0	0	0	8	0	0	0	0	0	0	0	0	0	0	0	0	0	0	0	0	0	0	0	5	0	0	0	0	0	0	0	0	0	0
BI517681	exon-intron	RPL28	+	RASGRF2	+	12	1	11	5	0	0	0	5	0	0	0	0	0	0	0	0	0	0	6	0	0	0	0	0	0	0	0	0	0	0	0	0	0	8	0	0	0	7	0	0	0	8	15	0
BU566289	exon-intron	RPL39	-	RERE	+	12	1	11	0	0	8	0	0	0	0	0	6	0	0	7	0	0	0	0	0	7	0	0	0	0	0	0	0	0	0	0	0	0	0	0	7	0	0	0	0	0	6	11	0
CD520423	exon-intron	PRMT5	-	ZNF331	-	12	1	11	0	12	0	0	13	0	0	6	0	0	0	0	0	0	0	0	0	5	0	0	0	0	14	0	0	0	0	0	0	0	0	0	0	0	0	0	0	0	0	0	0
DA881530	exon-intron	ZNF586	+	ZNF552	+	12	1	11	0	0	0	18	0	0	0	0	0	0	6	0	0	0	0	0	0	0	9	0	0	0	0	0	0	0	0	0	0	0	0	0	0	0	0	0	0	0	0	0	0
BE795210	intron-exon	CNE9	+	HSP90AB3P	-	12	1	11	0	0	16	0	0	0	0	0	0	0	0	0	6	0	0	0	0	0	0	0	0	0	0	0	0	0	0	0	0	0	0	0	0	0	0	8	0	0	0	0	0
BF871382	intron-exon	CECR2	-	ADA2	-	12	1	11	0	0	6	0	13	0	0	0	5	0	0	8	0	0	0	0	0	8	0	0	0	0	0	0	0	0	5	0	0	0	0	0	0	0	0	0	0	0	0	0	0
FY212100	exon-exon	PM20D2	-	PNRC1	-	11	1	10	9	0	0	0	0	0	0	8	0	0	5	0	0	0	0	0	0	0	0	0	0	0	12	0	0	0	0	0	0	0	0	0	0	0	0	0	7	0	0	0	0
AW863166	exon-intron	DOCK10	-	MTCO1P12	-	11	1	10	12	0	0	0	0	0	0	0	0	0	0	14	0	0	0	0	0	5	0	0	0	0	0	0	0	0	0	0	0	0	0	0	0	5	0	0	0	0	0	94	0
BF674711	exon-intron	OST4	-	LINC00378	-	11	1	10	0	0	6	0	0	0	0	0	0	0	0	0	0	0	0	0	0	0	0	0	0	0	0	0	0	0	0	0	0	0	0	0	0	5	0	5	0	0	0	6	0
BG114432	exon-intron	FAM168B	-	ADA2	-	11	1	10	0	18	0	0	0	0	0	0	0	0	6	31	0	0	0	0	0	0	0	0	0	0	0	0	0	0	0	0	0	0	0	0	0	0	0	0	0	0	0	0	0
BG257597	exon-intron	RPL9P8	-	UBE2Q2P2	-	11	1	10	0	0	15	0	0	0	0	7	0	0	0	5	0	0	0	0	0	8	0	0	0	0	0	0	0	0	5	0	0	0	0	0	14	0	0	0	0	0	8	0	0
U53083	exon-intron	FKBP8	+	LOC112543469	+	11	1	10	0	0	8	0	0	0	0	0	0	0	0	0	0	0	0	7	0	0	0	0	0	0	6	0	0	0	0	0	0	0	0	0	0	0	0	0	18	0	0	0	0
H11002	intron-exon	CFLAR-AS1	-	CFLAR	-	11	1	10	5	0	0	0	0	0	0	0	0	0	0	22	0	0	0	0	12	6	0	0	0	0	0	0	0	0	0	0	0	0	0	0	0	0	8	0	6	14	0	0	0
AA460166	exon-exon	DCTN2	-	MBD6	-	10	1	9	0	0	5	0	0	0	0	0	0	0	0	6	0	0	0	0	0	0	0	0	0	0	0	0	0	0	0	0	0	11	0	5	0	6	0	0	0	0	0	0	0
AI911788	exon-exon	FAAP20	-	PRKCZ	-	10	1	9	36	0	0	0	0	0	7	0	0	0	0	0	0	0	0	0	0	0	0	0	0	0	0	0	0	0	0	0	0	0	0	8	0	0	7	12	0	0	0	15	0
CB267619	exon-exon	LOC100506023	-	TNFSF4	-	10	1	9	0	53	0	0	0	0	0	0	0	0	0	0	0	0	0	8	0	0	0	0	0	0	6	0	0	0	0	0	0	0	0	0	0	0	0	0	0	38	0	0	0
BE908571	exon-intron	RPL37	-	LOC105373182	+	10	1	9	0	0	7	0	0	0	0	0	0	0	0	0	0	0	0	5	0	5	0	0	0	0	0	0	0	0	0	0	0	0	0	6	0	0	0	0	0	0	8	20	0
BG283989	exon-intron	SNRPD2	-	MSI2	-	10	1	9	0	5	0	0	0	0	0	0	0	0	0	0	0	0	0	0	0	6	0	0	0	0	0	0	0	0	0	0	0	0	0	0	7	0	0	0	0	0	0	17	0
BI520367	exon-intron	KRTCAP2	-	P2RY8	+	10	1	9	12	0	0	0	11	0	0	0	0	0	0	0	0	0	0	0	0	0	0	0	0	0	0	0	0	0	0	0	0	0	0	0	0	0	0	0	0	0	15	0	0
CQ414250	exon-intron	ATG13	+	MAGT1	+	10	1	9	0	10	0	0	0	0	0	0	0	0	0	7	0	0	0	0	0	0	0	0	0	0	0	0	0	0	0	0	0	0	0	13	0	0	0	0	0	0	15	9	0
AI570063	intron-exon	IGH	+	IGHA1	+	10	1	9	6	0	0	0	0	0	0	0	6	0	0	0	0	0	0	0	0	0	0	0	0	0	0	0	0	0	0	0	0	0	0	0	0	0	0	0	8	15	0	0	0
BI048150	intron-exon	MAP3K13	+	RPL4	-	10	1	9	0	0	5	0	0	0	0	0	0	0	0	12	0	0	0	0	0	0	0	0	0	0	0	0	0	0	0	0	0	0	0	0	0	0	0	0	0	0	0	0	0
AB978266	exon-exon	TRBJ2-1	+	TRBC2	+	9	1	8	0	0	5	0	11	0	0	0	0	0	0	0	0	0	0	0	0	0	0	0	0	0	0	0	0	0	0	0	0	0	0	22	0	5	0	0	0	0	0	0	0
AW089510	exon-exon	IGFLR1	-	KMT2B	-	9	1	8	0	0	0	5	11	0	0	0	0	0	0	0	0	0	0	0	0	0	0	0	0	9	0	0	0	0	0	0	0	0	0	0	6	0	0	0	6	0	0	20	0
BI771070	exon-exon	TRGV8	-	TARP	-	9	1	8	0	0	0	16	0	0	0	0	0	0	14	0	0	0	0	0	9	0	0	0	0	0	0	0	0	0	0	0	0	0	8	0	0	0	0	0	5	0	0	0	0
AV703547	exon-intron	GUK1	+	HOOK2	-	9	1	8	0	0	0	6	0	0	0	0	0	0	0	0	0	0	0	0	0	0	0	0	0	0	0	0	0	0	0	0	0	0	0	0	0	0	5	0	0	0	9	19	0
BM469051	exon-intron	PIGQ	+	LOC107985960	+	9	1	8	0	0	0	12	0	5	0	0	0	0	0	0	0	0	0	0	0	0	0	0	0	0	0	0	0	0	0	0	0	0	0	0	0	0	0	0	0	0	5	0	0
BX357795	exon-intron	SCNM1	-	TNFAIP8L2-SCNM1	-	9	1	8	0	0	0	15	10	0	0	0	0	0	0	0	0	0	0	0	0	0	0	0	0	0	5	0	0	0	0	0	0	0	0	0	0	0	0	0	0	0	0	53	0
DA824719	exon-intron	LOC101929295	+	SESN3	+	9	1	8	0	0	16	0	0	0	0	0	0	0	0	8	0	0	0	0	0	18	0	0	0	0	5	0	0	0	0	0	0	0	0	0	0	0	0	0	0	0	0	0	0
JN577572	exon-intron	IGHV3-7	-	IGH	-	9	1	8	0	0	10	0	0	0	0	0	0	0	0	0	7	0	0	0	0	0	0	0	0	5	0	0	0	0	0	0	0	0	0	0	0	0	0	0	11	0	0	0	0
BE700949	intron-exon	DLGAP4-AS1	-	DLGAP4	-	9	1	8	0	0	13	0	0	0	6	0	6	0	0	0	0	0	0	0	0	0	0	0	0	0	0	0	0	0	0	0	0	0	0	8	0	0	9	0	0	0	0	0	0
AA974267	exon-exon	FUZ	-	AP2A1	-	8	1	7	0	0	5	0	0	0	0	0	0	0	0	6	0	0	0	0	0	6	0	0	0	0	0	0	0	0	0	0	0	0	0	0	0	0	0	0	0	7	0	0	0
AB977085	exon-exon	TRAV2	+	TRAJ21	+	8	1	7	20	0	0	0	0	0	0	0	0	0	11	0	0	13	0	0	0	0	0	0	0	0	0	0	0	0	0	0	0	0	0	0	0	0	0	0	12	0	0	0	0
AB977111	exon-exon	TRAV12-2	+	TRAJ26	+	8	1	7	0	40	0	0	0	0	0	0	0	0	0	0	0	0	0	0	0	0	0	0	0	0	0	0	0	0	0	0	0	0	0	0	0	0	0	0	0	0	0	50	0
AB977209	exon-exon	TRAV1-2	+	TRAJ12	+	8	1	7	0	0	8	0	0	0	0	0	0	0	0	7	0	0	0	0	0	0	0	0	0	0	8	0	0	0	0	0	0	0	0	0	0	0	13	0	0	0	0	0	0
AF086767	exon-exon	TRAJ32	+	TRAC	+	8	1	7	0	0	8	0	0	0	0	0	0	0	0	0	0	0	0	0	0	0	0	0	0	0	0	0	0	0	0	0	0	0	0	0	0	0	0	0	0	0	0	22	0
BM998057	exon-exon	KIF24	-	UBAP1	-	8	1	7	0	0	9	0	0	0	0	0	0	0	0	23	9	0	0	0	0	0	7	0	0	0	0	0	0	0	0	0	0	8	0	0	0	0	16	0	0	0	0	0	0
CD611994	exon-exon	IGFBP7	+	IGFBP7-AS1	+	8	1	7	0	0	0	6	16	0	0	0	0	0	6	0	0	0	0	0	0	0	0	0	0	0	0	0	0	0	0	0	0	0	0	0	0	9	0	13	0	0	0	0	0
BE614068	exon-intron	CAPZA1	+	EIF3J	-	8	1	7	0	0	6	0	0	0	0	0	0	0	0	0	0	0	0	0	0	0	5	0	0	0	0	0	0	0	6	0	0	0	0	0	0	0	0	6	0	0	0	0	0
BF308981	exon-intron	NDUFS5	+	ABO	-	8	1	7	0	0	8	0	0	0	0	0	0	0	0	0	0	0	5	0	0	0	0	0	0	0	0	0	0	0	0	0	0	0	6	0	0	0	0	8	0	0	0	0	0
BG257763	exon-intron	TRMT61A	+	TMEM211	-	8	1	7	9	0	0	0	13	0	0	0	0	0	5	0	0	8	0	0	0	0	5	0	0	0	0	0	0	0	0	0	0	0	15	0	0	0	0	0	0	0	0	0	0
BG326290	exon-intron	RPLP2	+	ZNF75A	+	8	1	7	0	0	30	0	0	0	6	0	0	0	0	24	0	0	0	0	0	0	0	0	0	0	0	0	0	0	0	0	0	0	0	0	0	0	0	0	0	0	0	0	0
BG505401	exon-intron	RPS19	+	SMYD3	-	8	1	7	0	0	5	0	0	0	0	0	0	0	0	7	0	0	0	0	0	9	0	0	0	0	0	0	0	0	0	0	0	0	0	0	0	0	0	0	0	0	0	0	0
BI518555	exon-intron	SPRYD3	-	LINC01920	-	8	1	7	0	0	0	6	0	0	0	0	0	0	0	0	0	0	0	0	0	0	0	0	0	0	0	0	0	0	5	0	0	0	0	23	0	0	0	0	0	0	0	0	0
CD238621	exon-intron	ARPC5L	+	LOC105370328	-	8	1	7	0	0	8	0	0	0	0	0	0	0	0	6	0	0	0	7	0	5	0	0	0	0	0	0	0	0	0	0	0	0	0	0	0	0	0	0	0	0	0	43	0
H03937	intron-exon	ARHGAP27P1-BPTFP1-KPNA2P3	+	LOC101929240	+	8	1	7	9	0	0	0	0	0	0	0	0	0	0	0	0	0	0	6	0	0	0	0	0	0	0	0	0	0	0	0	0	0	6	0	0	0	5	0	0	0	0	0	0
CV340388	exon-exon	ATP6	-	ATP8	-	7	1	6	0	8	0	0	0	0	0	7	0	0	0	7	0	0	0	0	0	0	0	0	0	0	0	0	0	0	0	0	0	5	0	5	0	0	0	0	0	0	0	22	0
HI151198	exon-exon	ABCF1	+	PPP1R10	+	7	1	6	0	54	0	0	0	0	0	0	0	0	0	0	0	0	0	0	0	0	0	0	0	0	0	0	0	0	0	0	0	10	0	0	0	6	0	0	0	0	0	0	0
MG789009	exon-exon	TRAV13-1	+	TRAJ48	+	7	1	6	20	0	0	0	0	0	0	0	0	0	0	0	0	0	0	0	0	0	0	0	0	0	0	0	0	0	0	0	0	0	0	0	0	0	0	9	0	0	0	0	0
Z25147	exon-exon	MAPKAPK3	+	MAPKAPK3	-	7	1	6	0	0	0	11	0	0	0	12	0	0	0	0	0	5	0	0	8	5	0	0	0	0	0	0	0	0	0	0	0	0	0	0	0	0	7	0	0	0	0	0	0
BG489614	exon-intron	ISCA1	-	LOC101927623	-	7	1	6	0	0	8	0	0	0	0	9	0	0	0	0	0	0	10	0	0	0	0	0	0	0	0	0	0	0	0	0	0	0	10	0	0	0	0	0	0	0	0	0	0
BI756765	exon-intron	MPI	+	CFAP58	-	7	1	6	0	0	0	13	0	0	0	0	0	0	10	11	0	0	0	0	0	0	0	0	0	0	0	0	0	0	0	0	0	0	0	7	6	0	0	0	0	0	0	0	0
CD388472	exon-intron	RPL35	-	ACSF2	-	7	1	6	0	0	0	6	0	0	0	0	0	0	0	0	0	0	0	0	0	6	0	0	0	0	0	0	0	0	0	0	0	0	0	0	0	6	0	0	0	0	0	5	0
HY340083	exon-intron	TRAPPC6A	-	DNAJC18	-	7	1	6	0	18	0	0	8	0	0	0	0	0	0	0	0	0	0	0	0	0	0	0	0	0	0	0	0	0	0	0	0	0	5	0	0	0	0	0	0	0	17	13	0
X92766	exon-intron	TRAV12-2	+	TRA	+	7	1	6	0	0	6	0	23	0	0	0	0	0	0	0	0	0	0	14	0	0	0	0	0	0	7	0	0	0	0	0	0	0	0	0	0	0	0	0	0	0	0	38	0
BI763565	intron-exon	TRA	+	TRAV1-2	+	7	1	6	10	0	0	0	0	0	0	0	0	0	0	0	0	8	0	0	0	0	0	0	0	0	0	0	0	0	0	0	0	0	0	0	0	0	0	0	0	7	0	0	0
CT003723	intron-exon	ARHGAP27P1	-	BPTFP1	-	7	1	6	0	0	10	0	0	0	0	0	0	0	0	0	0	0	10	0	0	0	0	0	0	0	0	0	0	0	0	0	0	0	0	0	0	0	0	0	0	0	0	0	0
AA603941	exon-exon	LTBP3	-	SCYL1	-	6	1	5	0	8	0	0	0	0	0	0	0	0	0	0	0	0	0	0	0	0	0	0	0	0	0	0	0	0	0	0	0	0	7	0	0	0	0	0	0	0	0	0	0
AB976733	exon-exon	TRAV1-2	+	TRAJ39	+	6	1	5	6	0	0	0	0	0	0	0	0	0	0	0	0	96	0	0	0	0	0	0	0	0	0	0	0	0	0	0	0	0	0	0	10	0	0	0	0	0	0	0	0
AB976934	exon-exon	TRAV19	+	TRAJ45	+	6	1	5	0	30	0	0	0	0	0	6	0	0	0	0	0	0	0	9	0	0	0	0	0	0	0	0	0	0	0	0	0	0	0	0	0	0	0	0	0	0	0	0	0
BF059472	exon-exon	FANCA	-	ZNF276	-	6	1	5	0	18	0	0	0	0	0	0	0	0	0	0	0	0	0	0	0	0	0	0	0	0	0	0	0	0	0	0	0	7	0	0	0	0	0	0	0	7	0	0	0
HY186185	exon-exon	OST4	-	AGBL5	-	6	1	5	8	0	0	0	0	0	0	0	0	0	0	0	0	0	0	0	0	0	0	0	0	0	0	0	0	0	0	0	0	0	0	0	0	0	0	0	8	0	0	0	0
KM004975	exon-exon	TRAV13-2	+	TRAJ52	+	6	1	5	0	0	16	0	0	0	0	8	0	0	0	0	0	0	0	0	0	0	0	0	0	0	0	0	0	0	0	0	0	0	0	0	0	0	8	0	0	0	0	0	0
KX075606	exon-exon	TRAV3	+	TRAJ5	+	6	1	5	0	0	0	16	0	0	0	0	0	0	0	0	0	8	0	0	0	0	0	0	0	0	0	0	0	0	0	0	0	0	0	0	0	0	0	0	0	0	0	0	0
MG789782	exon-exon	TRAV19	+	TRAJ54	+	6	1	5	0	0	0	14	0	0	0	0	0	0	0	0	0	0	0	0	0	0	0	0	0	0	0	0	0	0	0	0	0	0	0	0	8	0	0	0	0	0	0	148	0
MG790328	exon-exon	TRAV13-1	+	TRAJ49	+	6	1	5	0	0	12	0	0	0	0	0	0	0	0	0	0	0	0	0	0	0	0	0	0	0	0	0	0	0	0	0	0	0	0	0	0	0	0	0	0	16	0	0	0
N62613	exon-exon	FUZ	-	AP2A1	-	6	1	5	0	0	0	9	0	0	0	0	0	0	0	5	0	0	0	0	0	0	0	0	0	0	0	0	0	0	0	0	0	0	0	9	0	0	0	0	0	0	0	0	0
AV682333	exon-intron	MAP2K7	+	NBPF14	-	6	1	5	0	0	7	0	0	0	0	0	0	0	0	0	0	0	10	0	0	9	0	0	0	0	0	0	0	0	0	0	0	0	0	0	14	0	0	0	0	0	0	0	0
BG256191	exon-intron	MDH2	+	LOC107985325	+	6	1	5	0	32	0	0	0	0	0	0	0	0	0	0	0	0	0	0	0	0	0	0	0	0	0	0	0	0	0	0	0	0	0	13	0	0	7	0	0	0	14	0	0
BG533846	exon-intron	CDC42P6	-	GBA3	-	6	1	5	0	0	14	0	0	0	0	0	0	0	0	0	0	0	0	0	0	0	0	0	0	0	0	0	0	0	0	0	0	12	0	0	0	0	0	0	0	0	0	0	0
BI001520	exon-intron	NDUFS5	+	AC092100.1	+	6	1	5	0	8	0	0	0	0	0	0	0	0	0	0	0	0	0	0	0	5	0	0	0	0	0	0	0	0	0	0	0	0	0	0	0	0	0	0	0	0	0	0	0
BI753388	exon-intron	S100A6	-	SLC27A5	+	6	1	5	0	0	5	0	0	0	0	0	0	0	0	0	0	0	0	0	0	0	0	0	0	0	0	0	0	0	0	0	0	5	5	0	0	0	0	0	0	0	0	8	0
BI763770	exon-intron	NACA	-	LMNTD1	+	6	1	5	5	0	0	0	0	0	0	0	0	0	0	0	0	0	0	0	0	0	6	0	0	0	0	0	0	0	0	0	0	0	0	7	0	5	0	0	0	0	0	0	0
BI820988	exon-intron	CRIP2	+	LOC102724715	+	6	1	5	6	0	0	0	10	0	0	0	5	0	0	0	0	0	0	0	0	0	0	0	0	0	0	0	0	0	0	0	0	0	0	0	0	0	0	0	0	0	0	29	0
CD522920	exon-intron	TRIM11	-	LOC284930	+	6	1	5	0	0	5	0	0	0	0	0	0	0	0	0	0	8	0	0	0	0	0	0	0	0	0	0	0	0	0	0	0	0	0	10	0	10	0	0	0	0	0	0	0
CN277269	exon-intron	YY1	-	AL133523.1	-	6	1	5	0	0	0	22	0	0	0	0	0	0	0	0	6	0	0	0	0	5	0	0	0	0	0	0	0	0	0	0	0	0	0	0	0	0	0	0	0	0	0	0	0
DB144003	exon-intron	MDM4	+	LOC105375920	+	6	1	5	19	0	0	0	0	0	0	0	0	0	0	0	0	0	0	0	0	0	0	0	0	0	0	0	0	0	0	0	0	0	0	0	0	0	0	0	8	0	0	13	0
AF512448	intron-exon	TRG	-	TARP	-	6	1	5	0	6	0	0	0	0	0	9	0	0	0	0	0	0	0	0	13	0	0	0	0	0	0	0	0	0	0	0	0	0	5	0	0	0	0	0	0	0	0	0	0
HY348819	intron-exon	PCMTD1	-	NCAPH2	-	6	1	5	0	19	0	0	0	0	0	0	0	0	0	8	0	0	0	0	11	0	0	0	0	0	0	0	0	0	0	0	0	0	0	0	0	0	0	0	0	0	0	0	0
MG790063	intron-exon	TRAV3	+	TRAJ20	+	6	1	5	0	0	6	0	0	0	0	0	0	0	0	0	0	0	0	0	0	0	0	0	0	0	0	0	0	0	0	0	0	0	0	0	0	20	0	5	0	0	0	0	0
AA195416	exon-exon	GADD45GIP1	-	RAD23A	-	5	1	4	5	0	0	0	0	0	0	0	0	0	0	0	0	0	0	0	0	0	0	0	0	0	0	0	0	0	0	0	0	0	0	0	0	0	0	0	0	0	0	0	0
AI243994	exon-exon	PLPPR3	-	PTBP1	-	5	1	4	6	0	0	0	0	0	0	0	0	0	0	0	0	0	6	0	0	0	0	0	0	0	0	0	0	0	0	0	0	0	0	5	0	0	0	0	0	0	0	0	0
BE795270	exon-exon	SYNE2	+	ESR2	+	5	1	4	0	0	7	0	0	0	0	12	0	0	6	0	0	0	0	0	0	0	0	0	0	0	0	0	0	0	0	0	0	0	0	0	0	0	0	0	0	0	0	0	0
BQ312302	exon-exon	HSPA8P5	-	HSPA8	+	5	1	4	0	0	8	0	10	0	0	0	0	0	0	0	0	0	6	0	0	0	0	0	0	0	7	0	0	0	0	0	0	0	0	0	0	0	0	0	0	0	0	0	0
BU156169	exon-exon	SGO1-AS1	+	SGO1	+	5	1	4	0	0	0	11	0	0	0	9	0	0	0	0	0	8	0	0	0	0	0	0	0	0	0	0	0	0	0	0	0	0	0	0	0	9	0	0	0	0	0	0	0
KX075812	exon-exon	TRAV22	+	TRAJ20	+	5	1	4	6	0	0	0	0	0	0	0	0	0	0	5	0	10	0	0	0	0	0	0	0	0	0	0	0	0	6	0	0	0	0	0	9	0	0	0	0	0	0	0	0
MG789972	exon-exon	TRAV21	+	TRAJ45	+	5	1	4	0	0	18	0	0	0	0	0	0	0	0	0	0	0	0	0	0	0	0	0	0	0	0	0	0	0	0	5	0	0	0	0	0	0	0	0	0	0	0	0	0
AB977585	exon-intron	TRBV24-1	+	TRB	+	5	1	4	0	0	6	0	0	0	0	10	0	0	0	10	0	0	0	0	0	0	0	0	0	0	0	0	0	0	0	0	0	0	0	0	0	0	0	0	0	0	0	0	0
AL121478	exon-intron	GPI	+	ENG	-	5	1	4	15	0	0	0	0	0	0	0	0	0	0	0	0	0	0	0	0	0	0	0	0	0	0	0	0	0	0	0	0	0	0	0	0	0	0	0	0	0	0	0	0
BF726400	exon-intron	RPL23AP42	-	LINC02067	-	5	1	4	0	0	8	0	0	0	0	6	0	0	0	22	8	0	0	0	0	0	0	0	0	0	0	0	0	0	0	0	0	0	0	0	0	0	0	0	18	0	0	0	0
BF846340	exon-intron	FOXM1	-	ITFG2	-	5	1	4	0	0	7	0	0	0	0	0	0	0	0	0	8	0	8	0	0	0	0	0	0	0	0	0	0	0	0	0	0	0	0	0	0	0	0	0	0	0	0	0	0
BG959453	exon-intron	NCL	+	LOC114004369	+	5	1	4	0	0	0	8	5	0	0	0	0	0	0	0	0	0	0	0	0	0	0	0	0	0	0	0	0	0	0	0	0	0	0	6	0	0	0	0	0	0	0	51	0
BI772401	exon-intron	PHB	-	SEPTIN3	+	5	1	4	6	0	0	0	0	0	0	0	0	0	0	0	0	0	0	0	0	6	0	0	0	0	0	0	0	0	0	0	0	0	0	0	0	0	0	0	0	0	0	40	0
BI913346	exon-intron	TMEM115	-	SPAG9	+	5	1	4	0	17	0	0	0	0	0	0	0	0	0	0	0	0	0	0	0	0	0	0	0	0	0	0	0	0	0	0	0	0	0	0	0	0	0	0	0	0	0	0	0
BU566600	exon-intron	EIF4A3	-	RB1	+	5	1	4	0	0	0	5	0	0	0	0	0	0	0	0	0	0	0	0	0	0	0	0	0	0	0	0	0	0	0	0	0	0	0	0	0	0	0	0	0	0	0	0	0
BU963340	exon-intron	CMIP	+	LINC02558	+	5	1	4	0	0	9	0	0	0	0	0	0	0	0	0	0	0	0	0	0	0	6	0	0	0	0	0	0	0	0	0	0	0	0	0	0	0	0	0	0	0	0	33	0
EL951349	exon-intron	NDUFB2	+	COG5	-	5	1	4	0	0	6	0	0	0	0	0	0	0	0	0	0	0	0	0	0	6	0	0	0	0	0	0	0	0	0	0	0	0	0	0	0	0	0	0	0	0	0	20	0
HI151765	exon-intron	HCP5	-	HLA-X	-	5	1	4	0	0	5	0	0	0	0	0	0	0	0	5	0	0	0	0	0	0	0	0	0	0	12	0	0	0	0	0	0	0	0	0	0	9	0	0	0	0	0	0	0
KM004381	exon-intron	TRAV8-6	+	TRAJ53	+	5	1	4	0	0	16	0	0	0	0	0	0	0	0	0	0	0	0	0	0	0	0	0	0	0	0	0	0	0	0	0	0	0	0	0	0	0	0	0	0	14	0	0	0
AA181981	intron-exon	CCDC125	-	CDK7	-	5	1	4	0	0	5	0	0	0	0	0	0	0	0	0	6	0	0	0	0	0	0	0	0	0	0	0	0	0	0	0	0	0	0	0	0	0	0	0	0	0	0	0	0
AI962220	intron-exon	AL024498.2	-	TMEM14B	-	5	1	4	0	0	0	18	0	0	0	0	0	0	0	0	0	0	0	26	5	0	0	0	0	0	0	0	0	0	0	0	0	10	0	0	0	0	0	0	23	0	0	0	0
AW024646	intron-exon	GFM2	-	HEXB	-	5	1	4	0	19	0	0	0	0	0	0	0	0	0	0	0	0	0	0	0	0	0	0	0	0	0	0	0	0	8	0	0	0	0	0	0	0	0	0	0	0	0	0	0
DA513790	intron-exon	LOC107986859	+	LOC728743	+	5	1	4	18	0	0	0	0	0	0	0	0	0	0	0	0	0	0	0	0	0	0	0	0	0	0	0	0	0	0	0	0	0	0	0	0	0	0	0	6	0	0	0	0
DB484287	intron-exon	STYXL1	+	MDH2	+	5	1	4	0	0	0	19	0	0	0	0	0	0	0	0	0	0	0	0	0	0	0	0	0	0	0	0	0	0	0	0	0	0	0	0	0	5	0	0	5	0	0	0	0
AA600932	exon-exon	NAALADL1	-	SAC3D1	-	4	1	3	0	0	7	0	0	0	0	0	0	0	0	0	0	0	0	0	0	0	0	0	0	0	0	0	0	0	0	0	0	0	0	0	0	0	0	0	0	0	0	0	0
AB749908	exon-exon	TRAV5	+	TRAJ37	+	4	1	3	0	0	0	26	0	0	0	12	0	0	0	0	0	0	0	0	0	0	0	0	0	0	0	0	0	0	0	0	0	0	0	0	0	0	0	0	0	0	11	0	0
AB977263	exon-exon	TRAV41	+	TRAJ42	+	4	1	3	28	0	0	0	0	0	0	0	0	0	0	6	0	0	0	0	0	0	0	0	0	0	0	0	0	0	0	0	0	0	0	0	0	0	0	0	0	0	0	0	0
AW376252	exon-exon	ND6	+	ND5	+	4	1	3	18	0	0	0	0	0	0	0	0	0	0	0	0	0	0	0	0	0	0	0	0	0	0	0	0	0	0	0	0	0	0	0	0	0	0	0	0	10	0	0	0
BE938560	exon-exon	ABTB2	+	LOC102723539	+	4	1	3	0	0	10	0	0	0	0	0	0	0	0	0	0	0	0	0	24	0	0	0	0	0	0	0	0	0	0	0	0	0	0	0	0	14	0	0	0	0	0	0	0
BX331375	exon-exon	LOC112268090	+	LINC00937	+	4	1	3	0	0	0	12	0	0	0	0	0	0	0	0	0	0	0	0	0	0	0	0	0	0	0	0	0	0	0	0	0	0	0	0	0	0	0	0	0	0	0	0	0
CB986308	exon-exon	CD74	-	BPIFA2	+	4	1	3	7	0	0	0	0	0	0	0	0	0	0	5	0	0	0	0	0	0	0	0	0	0	0	0	0	0	0	0	0	0	0	0	0	0	0	0	0	0	0	12	0
KX076496	exon-exon	TRAV26-1	+	TRAJ57	+	4	1	3	0	0	8	0	0	0	0	0	0	0	0	0	0	0	0	0	0	0	0	0	0	0	0	0	0	0	0	0	0	0	6	0	0	0	0	0	0	0	0	0	0
KX076870	exon-exon	TRAV9-2	+	TRAJ16	+	4	1	3	12	0	0	0	0	0	0	0	0	0	0	0	0	0	0	0	0	0	0	0	0	0	0	0	0	0	0	0	6	0	0	0	0	0	0	0	0	0	8	0	0
L34717	exon-exon	TRAV23DV6	+	TRAJ40	+	4	1	3	0	0	0	35	0	0	0	0	0	0	0	0	0	0	0	0	0	0	0	0	0	0	0	0	0	0	0	0	0	0	0	0	0	0	0	0	0	0	0	0	0
MG791020	exon-exon	TRAV8-6	+	TRAJ52	+	4	1	3	0	0	0	44	0	0	0	0	0	0	0	0	0	0	0	0	0	0	0	0	0	0	0	0	0	0	0	0	0	0	0	0	0	0	0	0	0	0	0	37	0
AB749864	exon-intron	TRAV17	+	TRA	+	4	1	3	0	0	16	0	0	0	0	0	0	0	0	0	0	0	0	0	0	5	0	0	0	0	0	0	0	0	0	0	0	0	0	0	0	0	0	0	0	0	0	0	0
AK024994	exon-intron	LOC102724850	+	LOC101927369	+	4	1	3	0	0	20	0	0	0	0	0	0	0	5	0	0	0	24	0	0	0	0	0	0	0	0	0	0	0	0	0	0	0	0	0	0	0	0	0	0	0	0	0	0
AK300970	exon-intron	CFAP298	-	CFAP298-TCP10L	-	4	1	3	0	0	8	0	0	0	0	0	0	0	0	0	0	0	0	0	0	0	0	0	0	0	0	0	0	0	0	0	0	0	0	0	0	0	0	0	0	0	0	0	0
AV701405	exon-intron	ND4	+	LOC105370328	-	4	1	3	5	0	0	0	0	0	0	0	0	0	0	0	0	0	0	0	0	0	0	0	0	0	0	0	0	0	0	0	0	0	0	0	0	11	0	0	0	0	0	0	0
AV722543	exon-intron	TRAPPC9	-	SIAH2-AS1	-	4	1	3	0	26	0	0	0	0	0	0	0	0	0	0	0	0	0	0	0	0	0	0	0	0	0	0	0	0	0	0	0	0	5	10	0	0	0	0	0	0	0	0	0
BG260312	exon-intron	TAGLN2	-	EPSTI1	-	4	1	3	5	0	0	0	0	0	0	0	0	0	0	0	0	0	0	0	0	0	0	0	0	0	0	0	0	0	0	0	0	0	0	0	0	0	0	0	0	0	0	0	0
BG572663	exon-intron	RPS15A	-	LINC01169	-	4	1	3	0	0	10	0	0	0	0	0	6	0	0	0	0	0	0	0	0	0	0	0	0	0	0	0	0	0	0	0	0	0	0	8	0	0	0	0	0	0	0	0	0
BI117550	exon-intron	RPS26P25	-	ANK2	-	4	1	3	6	0	0	0	0	0	0	0	0	0	0	0	7	5	0	0	0	0	0	0	0	0	0	0	0	0	0	0	0	0	0	0	0	0	0	0	0	0	0	0	0
BI858033	exon-intron	NAMPT	-	GNG7	+	4	1	3	0	0	0	6	0	0	0	0	0	0	0	0	0	0	0	0	0	5	0	0	0	0	0	0	0	0	0	0	0	5	0	0	0	0	0	0	0	0	0	0	0
BX346579	exon-intron	TRAC	-	LOC112267867	-	4	1	3	0	0	5	0	0	0	0	0	0	0	0	0	6	0	0	0	0	0	0	0	0	0	0	0	0	0	0	0	0	0	0	0	0	0	0	0	0	0	0	0	0
CD641572	exon-intron	CDK2AP2	-	GH-LCR	+	4	1	3	0	0	8	0	0	0	0	0	0	0	0	0	0	0	0	0	0	0	0	0	0	0	0	0	0	0	0	0	0	0	0	0	0	0	0	0	0	0	0	0	0
MG790620	exon-intron	TRAV1-2	+	TRA	+	4	1	3	0	0	6	0	0	0	0	0	0	0	0	0	0	0	0	0	0	0	0	0	0	0	0	0	0	0	0	0	0	0	0	0	0	0	0	0	8	0	0	0	0
AB976992	intron-exon	TRAV25	+	TRAJ42	+	4	1	3	0	0	10	0	0	0	0	0	0	0	0	0	0	0	0	0	0	0	0	0	0	0	0	0	0	0	0	0	0	0	0	0	0	0	0	0	0	6	0	0	0
AB977430	intron-exon	TRAV1-2	+	TRAJ20	+	4	1	3	0	0	0	7	0	0	0	0	0	0	0	0	0	0	0	0	0	0	0	0	0	0	0	0	0	0	0	0	0	0	0	0	0	0	0	0	0	16	0	0	0
AI419121	intron-exon	SMCR8	+	SHMT1	+	4	1	3	10	0	0	0	0	0	0	0	0	0	0	0	0	0	0	0	0	0	0	0	0	0	0	0	0	0	0	0	0	0	0	0	0	0	0	0	0	0	0	0	0
BU597333	intron-exon	SLC6A16	+	CD37	+	4	1	3	0	0	0	22	0	0	0	0	0	0	0	0	0	0	0	5	0	0	0	0	0	0	0	0	0	0	0	0	0	0	0	0	0	0	0	0	0	0	0	0	0
CB409812	intron-exon	RNF185	-	SNORD3A	-	4	1	3	0	85	0	0	0	0	5	0	0	0	0	0	0	0	0	0	0	0	0	0	0	0	0	0	0	0	0	0	0	0	0	0	0	0	0	0	0	0	0	0	0
DB111268	intron-exon	TRB	+	TRBV2	+	4	1	3	0	0	8	0	0	0	0	0	0	0	0	0	0	0	0	0	0	0	0	0	0	0	0	0	0	0	0	0	0	0	6	0	0	0	0	0	0	0	0	0	0
KX076922	intron-exon	TRAV17	+	TRAJ58	+	4	1	3	10	0	0	0	0	0	0	0	12	0	0	0	0	0	0	0	0	0	0	0	0	0	0	0	0	0	0	0	0	0	0	0	0	0	8	0	0	0	0	0	0
MG789538	intron-exon	TRA	+	TRAJ4	+	4	1	3	0	0	20	0	0	0	0	0	0	0	0	0	0	0	0	0	0	0	0	0	0	0	0	0	0	0	0	0	0	0	0	5	0	6	0	0	0	0	0	0	0
AA127847	exon-exon	SLA2	-	RAB5IF	-	3	1	2	11	0	0	0	0	0	0	0	0	0	0	10	0	0	0	0	0	0	0	0	0	0	0	0	0	0	0	0	0	11	0	0	0	0	0	0	0	0	0	0	0
AB976819	exon-exon	TRAV3	+	TRAJ21	+	3	1	2	0	0	8	0	0	0	0	0	0	0	0	0	0	0	0	10	0	0	0	0	0	0	0	0	0	0	0	0	0	0	0	0	6	0	0	0	0	0	0	0	0
AB977388	exon-exon	TRAV21	+	TRAJ56	+	3	1	2	0	0	0	18	0	0	0	0	0	0	0	0	0	0	0	0	0	0	0	0	0	0	0	0	0	0	0	0	0	0	0	0	0	0	0	0	0	0	0	0	0
BF976738	exon-exon	RUNDC3A	-	RUNDC3A-AS1	-	3	1	2	0	0	19	0	0	0	0	0	0	0	0	0	0	0	0	0	0	6	0	0	0	0	0	0	0	0	0	0	0	0	0	0	0	0	0	0	0	0	0	124	0
BI910783	exon-exon	LOC105376287	-	WDR34	-	3	1	2	0	0	12	0	0	0	0	0	0	0	0	0	0	0	0	0	0	0	0	0	0	0	0	0	0	0	0	0	0	0	0	0	0	0	0	0	6	0	0	0	0
BM451374	exon-exon	TBCB	-	POLR2I	-	3	1	2	16	0	0	0	0	0	0	0	0	0	0	0	0	0	0	0	0	0	0	0	0	0	0	0	0	0	0	0	0	0	0	0	0	0	0	0	10	0	0	0	0
FY212706	exon-exon	CCND1	+	LTO1	+	3	1	2	0	0	0	21	0	0	0	8	0	0	0	0	0	0	0	0	0	0	0	0	0	0	0	0	0	0	0	0	0	0	0	0	0	0	0	0	0	0	0	0	0
FY213273	exon-exon	CHRNA10	+	NUP98	+	3	1	2	0	0	6	0	0	0	0	0	0	0	0	0	0	0	0	0	0	0	0	0	0	0	0	0	0	0	0	0	0	0	0	0	0	0	0	6	0	0	0	0	0
HY056780	exon-exon	TRAV21	+	TRAJ9	+	3	1	2	0	0	10	0	0	0	0	0	0	0	7	0	0	0	0	0	0	0	0	0	0	0	0	0	0	0	0	0	0	0	0	0	0	0	0	0	0	0	0	0	0
KM004151	exon-exon	TRAV26-1	+	TRAJ22	+	3	1	2	0	0	0	24	0	0	0	0	0	0	0	0	0	0	0	0	0	0	0	0	0	0	0	0	0	0	0	0	0	0	0	0	0	0	0	0	0	0	0	0	0
AA643672	exon-intron	NUTM2A	+	LOC112268063	-	3	1	2	10	0	0	0	0	0	0	0	0	0	0	0	0	0	0	0	0	0	0	0	0	0	0	0	0	0	0	0	0	0	0	0	0	0	0	0	0	0	0	0	0
BE741517	exon-intron	LHX4-AS1	-	RP11-146E13.4	+	3	1	2	0	0	5	0	0	0	0	0	0	0	0	0	0	0	0	0	0	0	0	0	0	0	0	0	0	0	10	0	0	0	0	0	0	0	0	0	0	0	0	0	0
BG288169	exon-intron	ATP2B1	-	SLC25A14	-	3	1	2	0	0	5	0	0	0	0	5	0	0	0	0	0	0	0	0	0	0	0	0	0	0	0	0	0	0	0	0	0	0	0	0	0	0	0	0	0	8	0	0	0
BI001714	exon-intron	TMEM179B	+	DGKZ	-	3	1	2	0	6	0	0	0	0	0	0	0	0	0	0	0	0	0	8	0	0	0	0	0	0	0	0	0	0	0	0	0	0	0	0	0	0	0	0	0	0	6	0	0
BQ439373	exon-intron	LOC105374445	+	SPESP1	-	3	1	2	0	0	24	0	0	0	0	0	0	0	0	0	0	0	0	0	0	0	0	0	0	0	0	0	0	0	0	0	0	0	0	0	0	0	0	0	0	0	0	0	0
BU564306	exon-intron	SLC33A1	-	CLEC16A	-	3	1	2	0	0	8	0	0	0	0	0	0	0	0	0	0	0	0	0	0	0	0	0	0	0	0	0	0	0	6	0	0	0	0	0	0	0	0	0	0	0	13	0	0
DW009719	exon-intron	DCTD	-	LOC105377576	-	3	1	2	0	0	9	0	0	0	0	0	0	0	0	0	0	0	0	0	0	0	0	0	0	0	0	0	0	0	0	0	0	0	0	0	0	0	0	0	0	0	0	0	0
HY088692	exon-intron	TRAV41	+	TRA	+	3	1	2	0	0	6	0	0	0	0	0	0	0	0	0	0	0	0	0	0	0	0	0	0	0	0	0	0	0	0	0	0	0	0	0	0	0	0	0	0	0	0	0	0
KX077060	exon-intron	TRAV21	+	TRAJ26	+	3	1	2	0	0	6	0	0	0	0	0	0	0	0	0	0	0	0	0	0	0	0	0	0	0	0	0	0	0	0	0	0	0	0	0	0	0	0	0	0	0	0	0	0
X92019	exon-intron	TRAV17	+	TRA	+	3	1	2	13	0	0	0	0	0	0	0	0	0	0	0	0	0	0	0	15	0	0	0	0	0	0	0	0	0	0	0	0	0	0	0	0	0	0	0	0	0	0	0	0
AA363765	intron-exon	AC084855.1	+	ADAMTS17	+	3	1	2	0	0	7	0	0	0	0	0	0	0	0	0	0	0	0	0	0	0	0	0	0	0	0	0	0	0	0	0	0	0	0	0	8	0	0	0	0	0	0	0	0
AL042451	intron-exon	LOC102723759	+	SERBP1	+	3	1	2	0	0	6	0	0	0	0	0	5	0	0	0	0	0	0	0	0	0	0	0	0	0	0	0	0	0	0	0	0	0	0	0	0	0	0	0	0	0	0	0	0
HI161474	intron-exon	TRA	+	TRAC	+	3	1	2	0	0	0	22	0	0	0	0	0	0	0	0	0	5	0	0	0	0	0	0	0	0	0	0	0	0	0	0	0	0	0	0	0	0	0	0	0	0	0	0	0
HY027871	intron-exon	AC139795.2	+	LOC202181	+	3	1	2	0	20	0	0	0	0	0	0	0	0	0	0	0	0	0	0	0	0	0	0	0	0	0	0	0	0	0	0	0	0	0	0	9	0	0	0	0	0	0	0	0
R07506	intron-exon	DGUOK-AS1	-	DGUOK	-	3	1	2	0	32	0	0	0	0	0	0	0	0	0	0	0	0	0	0	0	0	0	0	0	0	0	0	0	0	0	0	0	0	0	0	0	0	0	0	0	0	0	0	0
AA837860	exon-exon	LOC105375489	-	ARF5	-	2	1	1	0	0	6	0	0	0	0	0	0	0	0	0	0	0	0	0	0	0	0	0	0	0	0	0	0	0	0	0	0	0	0	0	0	0	0	0	0	0	0	0	0
BF341909	exon-exon	SLC35E2A	-	SLC35E2B	-	2	1	1	14	0	0	0	0	0	0	0	0	0	0	0	0	0	0	0	0	0	0	0	0	0	0	0	0	0	0	0	0	0	0	0	0	0	0	0	0	0	0	0	0
BQ006317	exon-exon	TNRC6C	+	TMC6	+	2	1	1	0	0	7	0	0	0	0	0	0	0	0	16	0	0	0	0	0	0	0	0	0	0	0	0	0	0	0	0	0	0	0	0	0	0	0	0	0	0	0	0	0
BU941254	exon-exon	APOBEC3C	+	APOBEC3F	+	2	1	1	0	0	12	0	0	0	0	0	0	0	0	0	0	0	0	0	0	0	0	0	0	0	0	0	0	0	0	0	0	0	0	0	0	0	0	0	0	0	0	0	0
CD691023	exon-exon	TRAV23DV6	+	TRAJ24	+	2	1	1	0	0	6	0	0	0	0	0	0	0	0	0	0	0	0	0	0	0	0	0	0	0	0	0	0	0	0	0	0	0	0	0	0	0	0	0	0	0	0	0	0
CD697489	exon-exon	TRAJ12	+	TRAC	+	2	1	1	17	0	0	0	0	0	0	0	0	0	0	0	0	0	0	0	0	0	0	0	0	0	0	0	0	0	0	0	0	0	0	0	0	0	0	0	0	0	0	0	0
CQ412079	exon-exon	LOC100996842	+	MPDU1	+	2	1	1	10	0	0	0	0	0	0	0	0	0	0	0	0	0	0	0	0	0	0	0	0	0	0	0	0	0	0	0	0	0	0	0	0	0	0	0	0	0	0	0	0
D58276	exon-exon	C1QBP	-	LYSMD3	-	2	1	1	0	0	10	0	0	0	0	0	0	0	0	0	0	0	0	0	0	0	0	0	0	0	0	0	0	0	0	0	0	0	0	0	0	0	0	0	0	0	0	0	0
DA236769	exon-exon	ZNF736	+	LOC105375321	+	2	1	1	0	0	6	0	0	0	0	12	0	0	0	0	0	0	0	0	0	0	0	0	0	0	0	0	0	0	0	0	0	0	0	0	0	0	0	0	0	0	0	0	0
KX074883	exon-exon	TRAV9-2	+	TRAJ44	+	2	1	1	42	0	0	0	0	0	0	0	0	0	0	0	0	0	0	0	0	0	0	0	0	0	0	0	0	0	0	0	0	0	0	0	0	0	0	0	0	0	0	0	0
M27343	exon-exon	TRGV10	-	TARP	-	2	1	1	18	0	0	0	0	0	0	0	0	0	0	0	0	0	0	0	0	0	0	0	0	0	0	0	0	0	0	0	0	0	0	0	0	0	0	0	0	0	0	0	0
MG790720	exon-exon	TRAV1-2	+	TRAJ35	+	2	1	1	12	0	0	0	0	0	0	0	0	0	0	0	0	0	0	0	0	0	0	0	0	0	0	0	0	0	0	0	0	0	0	0	0	0	0	0	10	0	0	0	0
MG791095	exon-exon	TRAV29DV5	+	TRAJ49	+	2	1	1	5	0	0	0	0	0	0	0	0	0	0	0	0	0	0	0	0	0	0	0	0	0	0	0	0	0	0	0	0	0	0	0	0	0	0	0	0	0	0	0	0
BE875659	exon-intron	COX2	+	ZFAND3	-	2	1	1	0	18	0	0	0	0	5	0	0	0	0	0	0	0	0	0	0	0	0	0	0	0	0	0	0	0	0	0	0	0	0	0	0	0	0	0	0	0	0	0	0
BG193780	exon-intron	OR4F16	-	LOC101928626	-	2	1	1	0	0	12	0	0	0	0	0	0	0	0	0	10	0	0	0	0	0	0	0	0	0	0	0	0	0	0	0	0	0	0	0	0	0	0	0	0	0	0	0	0
BI254741	exon-intron	RPLP0	-	MYBL2	+	2	1	1	0	0	5	0	0	0	0	0	0	0	0	0	0	0	0	0	0	0	0	0	0	0	0	0	0	0	0	0	0	0	0	0	0	0	0	0	0	0	0	0	0
BI912009	exon-intron	OAF	+	GRIK4	+	2	1	1	0	0	7	0	0	0	0	0	0	0	0	0	0	0	0	0	5	0	0	0	0	0	0	0	0	0	0	0	0	0	0	0	0	0	0	0	0	0	0	0	0
CQ414690	exon-intron	BHLHE40	+	MAGT1	+	2	1	1	0	0	6	0	0	0	0	0	0	0	0	0	0	0	0	0	0	0	0	0	0	0	0	0	0	0	0	0	0	0	0	0	0	0	0	0	0	0	0	0	0
EL949058	exon-intron	SYNPO	+	SUSD1	-	2	1	1	0	0	5	0	0	0	0	0	0	0	0	0	0	0	0	0	0	0	0	0	0	0	0	0	0	0	0	0	0	0	0	0	0	5	0	0	0	0	0	0	0
FY212039	exon-intron	VAMP8	+	VAMP5	+	2	1	1	8	0	0	0	0	0	0	0	0	0	0	0	0	0	0	0	0	0	0	0	0	0	0	0	0	0	0	0	0	0	0	0	0	0	0	0	0	0	0	0	0
AW014729	intron-exon	TMEM45B	+	NFRKB	+	2	1	1	0	0	7	0	0	0	0	0	0	0	0	0	0	0	0	0	0	0	0	0	0	0	0	0	0	0	0	0	0	0	0	0	0	0	0	0	0	0	0	0	0
AW327955	intron-exon	IGL	+	IGLV2-23	+	2	1	1	0	0	7	0	0	0	0	0	0	0	7	0	0	0	0	0	0	0	0	0	0	0	0	0	0	0	0	0	0	0	0	0	0	0	0	0	0	0	0	0	0
BE940366	intron-exon	LOC107984741	-	USP8	-	2	1	1	0	0	0	16	0	0	0	0	0	0	0	22	0	0	0	0	0	0	0	0	0	0	0	0	0	0	0	0	0	0	0	0	0	0	0	0	0	0	0	0	0
BQ182682	intron-exon	NTRK2	-	RNA45SN1	-	2	1	1	0	21	0	0	0	0	0	0	0	0	0	0	0	0	0	0	0	0	0	0	0	0	0	0	0	0	0	0	0	0	0	0	0	0	0	0	0	0	0	0	0
BX405020	intron-exon	LOC105370384	-	CDC16	-	2	1	1	0	0	6	0	0	0	0	0	0	0	0	0	0	0	0	0	0	0	0	0	0	0	0	0	0	0	0	0	0	0	0	0	0	0	0	0	0	0	0	0	0
DA689544	intron-exon	AC231533.1	-	SUV39H1	-	2	1	1	0	0	7	0	0	0	0	0	0	0	0	0	0	0	0	0	0	0	0	0	0	0	0	0	0	0	0	0	0	0	0	0	0	0	0	0	0	0	0	0	0
EC476730	intron-exon	TRNS1	-	COX1	-	2	1	1	0	5	0	0	0	0	0	0	0	0	0	0	0	0	0	0	0	0	0	0	0	0	0	0	0	0	0	0	0	0	0	0	0	0	0	0	0	0	0	6	0
HI161380	intron-exon	TRAV8-6	+	TRAJ57	+	2	1	1	0	0	26	0	0	0	0	19	0	0	0	0	0	0	0	0	0	0	0	0	0	0	0	0	0	0	0	0	0	0	0	0	0	0	0	0	0	0	0	0	0
HY093004	intron-exon	LOC105369323	+	TMEM109	+	2	1	1	0	0	0	16	0	0	0	0	0	0	0	0	0	0	0	0	0	6	0	0	0	0	0	0	0	0	0	0	0	0	0	0	0	0	0	0	0	0	0	0	0
AA133092	exon-exon	LOC105371099	-	NOMO3	-	1	1	0	0	0	7	0	0	0	0	0	0	0	0	0	0	0	0	0	0	0	0	0	0	0	0	0	0	0	0	0	0	0	0	0	0	0	0	0	0	0	0	0	0
AA482438	exon-exon	GAPDH	+	GAPDHP58	-	1	1	0	0	6	0	0	0	0	0	0	0	0	0	0	0	0	0	0	0	0	0	0	0	0	0	0	0	0	0	0	0	0	0	0	0	0	0	0	0	0	0	0	0
AA961721	exon-exon	EIF2AK1	-	AIMP2	-	1	1	0	0	0	5	0	0	0	0	0	0	0	0	0	0	0	0	0	0	0	0	0	0	0	0	0	0	0	0	0	0	0	0	0	0	0	0	0	0	0	0	0	0
AI087304	exon-exon	DHRS4L2	-	DHRS4	-	1	1	0	0	0	0	10	0	0	0	0	0	0	0	0	0	0	0	0	0	0	0	0	0	0	0	0	0	0	0	0	0	0	0	0	0	0	0	0	0	0	0	0	0
AI201704	exon-exon	TVP23A	-	NUBP1	-	1	1	0	6	0	0	0	0	0	0	0	0	0	0	0	0	0	0	0	0	0	0	0	0	0	0	0	0	0	0	0	0	0	0	0	0	0	0	0	0	0	0	0	0
AI741906	exon-exon	AP1G2	+	LOC102724814	+	1	1	0	0	0	6	0	0	0	0	0	0	0	0	0	0	0	0	0	0	0	0	0	0	0	0	0	0	0	0	0	0	0	0	0	0	0	0	0	0	0	0	0	0
AK131558	exon-exon	LINC01786	+	SCNN1D	+	1	1	0	0	0	16	0	0	0	0	0	0	0	0	0	0	0	0	0	0	0	0	0	0	0	0	0	0	0	0	0	0	0	0	0	0	0	0	0	0	0	0	0	0
AW664896	exon-exon	CAVIN3	+	LOC101927825	+	1	1	0	16	0	0	0	0	0	0	0	0	0	0	0	0	0	0	0	0	0	0	0	0	0	0	0	0	0	0	0	0	0	0	0	0	0	0	0	0	0	0	0	0
BE249914	exon-exon	RPS9P2	+	XPNPEP3	-	1	1	0	0	0	8	0	0	0	0	0	0	0	0	0	0	0	0	0	0	0	0	0	0	0	0	0	0	0	0	0	0	0	0	0	0	0	0	0	0	0	0	0	0
BE613047	exon-exon	RPS20	+	DDAH2	-	1	1	0	0	10	0	0	0	0	0	0	0	0	0	0	0	0	0	0	0	0	0	0	0	0	0	0	0	0	0	0	0	0	0	0	0	0	0	0	0	0	0	0	0
BE697345	exon-exon	SLC9A3R1	-	SLC9A3R1	+	1	1	0	12	0	0	0	0	0	0	0	0	0	0	0	0	0	0	0	0	0	0	0	0	0	0	0	0	0	0	0	0	0	0	0	0	0	0	0	0	0	0	0	0
BE881421	exon-exon	THUMPD3	+	OSMR	+	1	1	0	0	0	9	0	0	0	0	0	0	0	0	0	0	0	0	0	0	0	0	0	0	0	0	0	0	0	0	0	0	0	0	0	0	0	0	0	0	0	0	0	0
BQ924378	exon-exon	RPS6	-	RPS6P10	-	1	1	0	0	5	0	0	0	0	0	0	0	0	0	0	0	0	0	0	0	0	0	0	0	0	0	0	0	0	0	0	0	0	0	0	0	0	0	0	0	0	0	0	0
CR978549	exon-exon	PUF60	+	PUF60	-	1	1	0	0	0	6	0	0	0	0	0	0	0	0	0	0	0	0	0	0	0	0	0	0	0	0	0	0	0	0	0	0	0	0	0	0	0	0	0	0	0	0	0	0
DV080083	exon-exon	LOC107984138	+	EXOSC6	+	1	1	0	0	0	0	9	0	0	0	0	0	0	0	0	0	0	0	0	0	0	0	0	0	0	0	0	0	0	0	0	0	0	0	0	0	0	0	0	0	0	0	0	0
FY212724	exon-exon	NUP98	-	CHRNA10	-	1	1	0	0	0	0	15	0	0	0	0	0	0	0	0	0	0	0	0	0	0	0	0	0	0	0	0	0	0	0	0	0	0	0	0	0	0	0	0	0	0	0	0	0
FY213500	exon-exon	ENTPD7	+	CUTC	+	1	1	0	0	0	5	0	0	0	0	0	0	0	0	0	0	0	0	0	0	0	0	0	0	0	0	0	0	0	0	0	0	0	0	0	0	0	0	0	0	0	0	0	0
H68247	exon-exon	COX10-AS1	+	LOC100506974	+	1	1	0	0	0	6	0	0	0	0	0	0	0	0	0	0	0	0	0	0	0	0	0	0	0	0	0	0	0	0	0	0	0	0	0	0	0	0	0	0	0	0	0	0
KM004913	exon-exon	TRAV17	+	TRAJ40	+	1	1	0	0	0	6	0	0	0	0	0	0	0	0	0	0	0	0	0	0	0	0	0	0	0	0	0	0	0	0	0	0	0	0	0	0	0	0	0	0	0	0	0	0
MG789656	exon-exon	TRAV6	+	TRAJ21	+	1	1	0	0	0	8	0	0	0	0	0	0	0	0	0	0	0	0	0	0	0	0	0	0	0	0	0	0	0	0	0	0	0	0	0	0	0	0	0	0	0	0	0	0
MG791608	exon-exon	TRAV25	+	TRAJ20	+	1	1	0	0	0	12	0	0	0	0	0	0	0	0	0	0	0	0	0	0	0	0	0	0	0	0	0	0	0	0	0	0	0	0	0	0	0	0	0	0	0	0	0	0
AA298418	exon-intron	ZNF250	-	AF235103.3	-	1	1	0	0	0	0	19	0	0	0	0	0	0	0	0	0	0	0	0	0	0	0	0	0	0	0	0	0	0	0	0	0	0	0	0	0	0	0	0	0	0	0	0	0
AV681569	exon-intron	DHX9	+	MOB3B	+	1	1	0	0	0	7	0	0	0	0	0	0	0	0	0	0	0	0	0	0	0	0	0	0	0	0	0	0	0	0	0	0	0	0	0	0	0	0	0	0	0	0	0	0
AW082849	exon-intron	CORIN	+	LOC101927179	+	1	1	0	0	0	8	0	0	0	0	0	0	0	0	0	0	0	0	0	0	0	0	0	0	0	0	0	0	0	0	0	0	0	0	0	0	0	0	0	0	0	0	0	0
BI256319	exon-intron	BMP1	+	NLGN4Y	+	1	1	0	17	0	0	0	0	0	0	0	0	0	0	0	0	0	0	0	0	0	0	0	0	0	0	0	0	0	0	0	0	0	0	0	0	0	0	0	0	0	0	0	0
BU157258	exon-intron	RPS4X	-	CADPS2	-	1	1	0	0	0	0	6	0	0	0	0	0	0	0	0	0	0	0	0	0	0	0	0	0	0	0	0	0	0	0	0	0	0	0	0	0	0	0	0	0	0	0	0	0
BU565402	exon-intron	SLC25A6	-	NBEAP3	+	1	1	0	0	0	0	10	0	0	0	0	0	0	0	0	0	0	0	0	0	0	0	0	0	0	0	0	0	0	0	0	0	0	0	0	0	0	0	0	0	0	0	0	0
CD679275	exon-intron	SIK3	-	TDH	+	1	1	0	0	0	0	5	0	0	0	0	0	0	0	0	0	0	0	0	0	0	0	0	0	0	0	0	0	0	0	0	0	0	0	0	0	0	0	0	0	0	0	0	0
CV358797	exon-intron	ND4	-	RNR2	-	1	1	0	6	0	0	0	0	0	0	0	0	0	0	0	0	0	0	0	0	0	0	0	0	0	0	0	0	0	0	0	0	0	0	0	0	0	0	0	0	0	0	0	0
DW437683	exon-intron	RNA45SN2	+	CDH1	+	1	1	0	0	6	0	0	0	0	0	0	0	0	0	0	0	0	0	0	0	0	0	0	0	0	0	0	0	0	0	0	0	0	0	0	0	0	0	0	0	0	0	0	0
HY056505	exon-intron	PDIA3	-	CATSPER2P1	-	1	1	0	0	0	0	34	0	0	0	0	0	0	0	0	0	0	0	0	0	0	0	0	0	0	0	0	0	0	0	0	0	0	0	0	0	0	0	0	0	0	0	0	0
AW953726	intron-exon	WSB1	+	PLAC4	-	1	1	0	0	0	12	0	0	0	0	0	0	0	0	0	0	0	0	0	0	0	0	0	0	0	0	0	0	0	0	0	0	0	0	0	0	0	0	0	0	0	0	0	0
AW964103	intron-exon	RPS6	-	RPS6P10	-	1	1	0	0	0	0	5	0	0	0	0	0	0	0	0	0	0	0	0	0	0	0	0	0	0	0	0	0	0	0	0	0	0	0	0	0	0	0	0	0	0	0	0	0
BE931709	intron-exon	MTND2P28	+	ND2	+	1	1	0	0	0	0	10	0	0	0	0	0	0	0	0	0	0	0	0	0	0	0	0	0	0	0	0	0	0	0	0	0	0	0	0	0	0	0	0	0	0	0	0	0
BP194037	intron-exon	ASIC4-AS1	+	GMPPA	+	1	1	0	8	0	0	0	0	0	0	0	0	0	0	0	0	0	0	0	0	0	0	0	0	0	0	0	0	0	0	0	0	0	0	0	0	0	0	0	0	0	0	0	0
BU839421	intron-exon	LOC105369780	+	RPS26P8	+	1	1	0	0	0	6	0	0	0	0	0	0	0	0	0	0	0	0	0	0	0	0	0	0	0	0	0	0	0	0	0	0	0	0	0	0	0	0	0	0	0	0	0	0
HY053672	intron-exon	AIP	-	TMEM134	-	1	1	0	14	0	0	0	0	0	0	0	0	0	0	0	0	0	0	0	0	0	0	0	0	0	0	0	0	0	0	0	0	0	0	0	0	0	0	0	0	0	0	0	0
BF939554	intron-exon	LOC104968399	-	MYL12A	-	69	2	67	6	0	0	19	11	21	30	10	13	0	12	10	25	43	33	11	30	15	29	0	0	21	28	0	12	0	23	0	10	59	38	26	21	18	32	35	14	43	20	8	0
HY079628	intron-exon	TRB	+	TRBC1	+	59	2	57	46	0	61	0	22	0	9	21	70	16	43	490	37	35	0	0	8	19	5	8	13	0	0	0	0	0	34	6	13	0	61	0	0	18	7	28	25	64	31	210	0
AA176981	intron-exon	ZNF704	-	SSU72	+	54	2	52	0	0	43	31	8	0	7	5	21	0	23	13	20	5	15	16	18	35	22	0	0	10	0	0	0	0	19	0	7	12	25	0	14	0	20	0	18	23	12	0	0
CR744527	intron-exon	H2BC17	+	OR2B6	+	54	2	52	0	34	8	0	54	17	30	0	12	7	13	13	12	12	5	0	0	16	7	0	5	12	24	0	0	0	6	5	6	6	32	22	10	27	0	6	0	30	9	0	0
AA715256	exon-intron	IGKC	+	IGK	+	50	2	48	0	0	6	15	0	58	0	0	0	0	5	26	50	13	25	11	9	12	6	0	0	5	0	0	0	0	14	0	5	9	21	13	0	0	0	0	12	20	0	195	0
AI394529	intron-exon	DDN-AS1	+	KMT2D	+	50	2	48	0	13	11	0	6	15	14	10	22	0	8	14	5	14	7	0	0	0	14	0	5	6	19	0	5	0	5	0	0	12	14	12	0	12	18	7	0	0	13	74	0
BI223030	exon-intron	HDGF	-	FRMD5	+	47	2	45	11	0	39	0	6	0	14	14	0	0	8	32	13	0	36	12	6	24	11	0	0	0	8	0	0	0	11	0	0	0	14	37	0	26	5	8	8	0	19	40	0
BE293533	exon-intron	UQCRQ	+	ASCC1	-	46	2	44	13	0	12	0	20	0	0	18	7	0	24	0	0	16	0	5	14	13	12	6	0	6	0	0	0	0	0	0	7	8	8	27	8	0	7	5	0	11	34	0	0
AL573906	exon-exon	CXorf65	-	FOXO4	-	41	2	39	10	0	9	0	0	0	0	18	10	0	0	11	11	7	7	15	9	0	0	0	0	0	10	0	0	0	0	0	0	12	0	0	8	6	0	10	24	9	0	66	0
AW797855	exon-exon	DDTL	+	DDTL	-	41	2	39	0	0	7	13	0	8	0	0	5	0	0	7	8	10	0	16	6	9	5	0	0	0	0	0	0	0	0	0	0	6	8	6	30	15	8	0	0	11	0	94	0
CD050848	exon-intron	RPL36	+	UNC5D	-	41	2	39	0	31	21	0	23	0	0	14	6	0	12	35	0	0	6	25	0	27	7	0	0	0	0	0	0	0	6	0	0	0	9	8	12	0	18	0	0	0	28	92	0
CU446260	exon-intron	ANXA2	-	VKORC1L1	-	40	2	38	11	0	15	0	0	0	6	0	17	0	14	13	0	6	12	23	0	19	19	0	0	0	19	0	0	0	12	0	12	0	18	10	6	12	12	14	0	0	74	0	0
BE616377	exon-intron	MRPL54	+	SCML2	+	38	2	36	0	0	14	11	0	7	0	0	17	0	9	10	6	0	0	0	6	6	0	0	0	0	0	0	0	0	0	0	0	0	16	42	16	17	13	15	22	6	21	0	0
AU126261	exon-exon	RHOC	-	RHOA	-	37	2	35	0	0	20	11	17	0	19	0	8	0	17	0	0	18	0	18	0	0	15	0	0	6	22	0	0	0	0	0	0	0	6	45	6	0	10	5	0	18	34	0	0
AK000264	exon-intron	MEPCE	+	POLDIP3	-	37	2	35	0	0	13	8	0	6	0	14	0	0	10	0	0	0	10	0	0	10	5	0	0	0	5	0	0	0	9	0	0	0	12	0	0	13	6	12	5	0	7	49	0
AV652167	exon-intron	NDUFAF8	+	NF1	-	37	2	35	0	22	0	11	7	6	0	0	7	0	10	0	0	7	0	5	0	9	0	0	0	0	0	0	0	0	5	0	0	8	9	10	15	0	6	0	16	0	11	28	0
BD310714	exon-intron	MRPS18B	+	LOC101927531	-	37	2	35	14	0	14	0	18	0	0	5	6	0	8	9	9	11	8	6	0	8	0	0	0	0	6	0	0	0	7	0	0	0	0	0	8	5	0	10	0	5	0	100	0
AA054976	exon-exon	CALM1	-	CALM3	-	36	2	34	9	0	9	0	0	7	10	7	5	0	16	14	7	7	0	0	0	0	6	0	0	0	11	0	0	0	0	0	0	6	11	0	5	0	16	8	10	0	14	52	0
BU181049	exon-intron	SNRPD2	-	C2orf74	+	36	2	34	0	0	19	9	11	0	0	7	0	0	11	11	9	13	0	10	0	7	0	0	0	0	10	0	0	0	0	0	11	0	0	0	0	0	0	5	12	7	19	0	0
BG619941	exon-intron	ATRAID	+	LINC01684	-	35	2	33	19	0	35	0	5	0	0	7	0	0	7	11	0	6	0	0	0	7	0	0	0	0	0	0	0	0	7	0	0	0	22	12	6	0	17	0	5	7	18	64	0
BI001455	exon-intron	BAG6	-	FAM53C	+	35	2	33	0	6	13	0	0	0	6	17	23	0	0	0	6	6	18	19	7	7	6	0	5	0	0	0	0	0	0	0	7	0	7	0	13	11	8	0	7	19	32	0	0
AL561750	exon-exon	PLTP	-	CTSA	-	34	2	32	0	7	0	7	10	0	7	0	8	0	0	0	5	9	13	0	0	5	0	0	0	0	0	0	0	0	8	0	0	5	6	0	0	0	0	0	0	15	12	0	0
DA620360	intron-exon	GSN	-	RAB14	-	34	2	32	0	0	14	29	15	10	12	0	0	0	9	0	5	0	10	0	7	8	25	0	0	0	19	0	0	0	0	0	0	0	11	6	0	6	7	26	11	0	24	0	0
CD518753	exon-exon	HLA-DRB1	-	HLA-DRB6	-	33	2	31	0	0	7	45	8	0	0	0	5	0	0	0	0	10	15	14	0	5	0	0	6	0	0	0	0	0	14	0	0	0	0	0	0	0	0	15	0	11	16	5	0
BI760503	exon-intron	MNDA	+	LINC00266-2P	-	33	2	31	0	0	7	9	12	7	0	0	0	0	0	0	0	5	11	9	0	5	12	0	0	0	0	0	0	0	6	5	0	6	6	7	27	13	11	10	0	6	10	0	0
BG749920	exon-intron	PDAP1	-	LOC112267968	+	32	2	30	0	0	7	9	0	0	0	9	10	0	9	12	0	0	11	11	0	9	7	0	0	0	0	0	0	0	0	0	9	6	0	0	0	14	8	0	0	0	0	130	0
EC487636	exon-exon	CAPN12	-	ACTN4	-	31	2	29	13	10	0	0	8	0	5	0	8	0	0	17	0	0	0	6	6	0	11	0	0	0	7	0	0	0	0	0	0	6	5	0	0	0	0	0	0	0	8	36	0
BG340340	exon-intron	MRPL52	+	LINC01442	+	31	2	29	15	0	0	18	0	11	0	6	5	0	0	14	0	0	14	10	9	0	8	0	0	0	0	0	0	0	0	0	6	0	10	0	0	0	0	8	0	7	0	17	0
DW437557	exon-intron	SNHG9	+	ABCA7	+	31	2	29	23	6	0	0	0	0	0	0	15	0	0	11	0	0	0	0	18	6	0	0	0	0	0	0	0	0	9	0	0	0	20	0	0	5	5	8	0	6	8	89	0
BG946470	intron-exon	ATP8A2	+	USB1	-	31	2	29	24	33	0	0	5	0	0	10	5	0	0	0	0	7	13	0	0	0	0	0	0	0	8	0	6	0	0	0	0	28	9	14	0	0	11	0	0	8	0	9	0
BX431967	exon-exon	FCGR2A	+	FCGR2B	+	30	2	28	5	0	19	0	0	11	16	0	0	0	9	26	7	0	0	0	0	7	28	0	0	5	10	0	0	0	0	0	0	13	12	0	0	8	0	0	5	0	0	0	0
AV703495	exon-intron	CUTA	-	HOXC13	-	30	2	28	0	0	9	16	0	7	0	5	0	0	5	0	7	0	0	0	6	0	5	0	0	0	6	0	0	0	0	0	5	0	8	8	0	0	0	0	6	6	7	0	0
BF688165	exon-intron	MCRIP1	-	CACNA1A	-	30	2	28	6	0	14	0	0	0	0	8	9	0	6	13	0	0	0	11	6	14	0	0	0	0	0	0	0	0	0	0	0	6	0	0	0	0	8	9	0	0	18	0	0
AA031933	exon-exon	TRMT112	-	ESRRA	-	29	2	27	12	5	0	0	0	0	0	0	0	0	0	8	0	5	0	6	10	9	0	0	0	6	12	0	0	0	7	0	0	0	6	19	9	7	5	0	0	24	0	0	0
AI811020	exon-exon	LOC105379251	-	DUX4L50	-	29	2	27	0	13	5	0	0	11	0	0	0	0	5	0	7	10	35	7	20	7	0	0	0	0	18	0	0	0	6	0	0	0	24	0	0	0	0	5	16	29	0	0	0
BM451951	exon-intron	ATP6V1G1	+	FXN	+	29	2	27	8	21	0	0	0	8	8	8	0	0	0	6	8	0	0	6	7	10	6	0	0	0	9	0	0	0	0	0	0	0	8	0	0	11	0	0	0	0	17	17	0
N80695	exon-exon	MYG1-AS1	-	PFDN5	-	28	2	26	7	0	5	0	5	0	5	0	9	0	0	5	0	0	7	5	10	0	0	0	0	0	0	0	0	0	0	0	9	0	0	8	0	0	7	0	17	11	0	167	0
N50958	exon-exon	SHISA8	-	SREBF2	-	27	2	25	10	0	0	5	0	0	0	6	0	0	0	5	6	0	10	0	0	0	0	0	0	0	6	0	0	0	7	0	0	0	7	0	0	0	0	21	0	8	0	0	0
BG391463	exon-intron	ADA	-	ZFAND3	-	27	2	25	0	0	6	9	11	0	0	0	8	0	0	18	0	13	0	12	0	0	0	0	0	5	0	0	0	0	5	0	0	0	9	0	0	26	0	0	0	0	0	0	0
EL953089	exon-intron	LOC107984974	-	LOC105373182	+	27	2	25	0	0	13	8	0	0	0	0	8	0	7	11	0	0	0	0	0	0	5	0	0	0	0	0	0	0	0	0	0	0	6	6	6	0	0	0	0	0	6	18	0
AA789268	intron-exon	AC002091.1	-	CTB-41I6.1	-	27	2	25	10	0	10	0	0	17	8	6	0	0	0	0	0	0	0	0	7	8	7	0	0	0	0	0	0	0	0	0	0	0	16	0	7	13	6	0	20	0	0	0	0
DC429313	exon-exon	LOC101928143	-	NUMB	-	26	2	24	0	0	8	12	0	0	6	23	16	0	0	0	0	0	0	0	0	6	7	0	0	0	9	0	0	0	0	0	0	0	0	0	10	0	8	16	0	0	42	44	0
BF892256	exon-exon	HBD	-	HBB	-	25	2	23	12	5	0	0	0	0	10	18	7	0	0	14	0	0	7	28	0	0	0	0	0	0	0	0	0	0	0	0	0	0	0	9	10	0	0	0	13	0	0	64	0
[truncated: 306 more rows]
[truncated: 47 more columns]

## Sheet: E-MTAB-2836
chimera	chimera_type	gene1	strand1	gene2	strand2	ERR315325	ERR315326	ERR315327	ERR315328	ERR315329	ERR315330	ERR315331	ERR315332	ERR315333	ERR315334	ERR315335	ERR315336	ERR315337	ERR315338	ERR315339	ERR315340	ERR315341	ERR315342	ERR315343	ERR315344	ERR315345	ERR315346	ERR315347	ERR315348	ERR315349	ERR315350	ERR315351	ERR315352	ERR315353	ERR315354	ERR315355	ERR315356	ERR315357	ERR315358	ERR315359	ERR315360	ERR315361	ERR315362	ERR315363	ERR315364	ERR315365	ERR315366	ERR315367	ERR315368
[truncated: 2,066 more rows]
[truncated: 155 more columns]
