# Supplementary material for: The Landscape of Expressed Chimeric Transcripts in the Blood of Severe COVID-19 Infected Patients
Source: Viruses. 2023 Feb 4;15(2):433. doi: 10.3390/v15020433 (PMC9958880; doi:10.3390/v15020433)
Supplement: Supplementary file 1 [file viruses-15-00433-s001.zip › Table S2.xlsx]

## Sheet: Sheet1
chimera	gene1	strand1	gene2	strand2	Freq severe (n=85)	Comments
BX366320	ALOX5AP	+	LINC00398	+	11	Cis-Sage
DA673065	LRRK2-DT	-	LINC02471	-	9	Cis-Sage
BE938852	SYNC	-	RBBP4	-	8	Cis-Sage
BI042859	RHOG	-	PGAP2	-	4	Cis-Sage
DA983067	HLX-AS1	+	HLX	+	4	Cis-Sage
DB508702	STAT1	-	GLS	-	3	Cis-Sage
FY211079	RNF185	+	LIMK2	+	3	Cis-Sage
AU185741	RNA18SP5	-	RNA45SN2	-	6
AA977925	S100A11	+	RNA45SN3	-	3
AV715164	S100A4	-	UBL7-AS1	-	3
AA789268	AC002091.1	-	CTB-41I6.1	-	12
AF283666	IGHJ5	-	IGHA1	-	9
AW190431	DPP9	+	ARHGAP1	+	4
AA524782	RNA45SN1	+	RNA45SN2	-	3
AA728887	RNA45SN3	+	RNA45SN1	-	3
AA761489	MTIF2	+	CCDC88A	+	3
AI183396	CFLAR	-	FAM107B	+	3
AL037644	MYL6	+	ZNF331	-	3
JN577572	IGHV3-7	-	IGH	-	11
BF669368	IFITM3	-	PARGP1-AGAP4	+	8
EL950379	SEPT5-GP1BB	+	SHANK2	-	8
AW405737	IGH	-	IGHA2	-	7
BI766559	MYOSLID-AS1	+	MYOSLID	+	7
BF999607	RNA45SN3	+	RNA45SN3	-	6
CR744527	H2BC17	+	OR2B6	+	6
DB003310	AL671883.2	-	HLA-B	-	6
BX436525	H2BC9	+	LOC105374986	+	5
BG575184	RAD51C	+	LOC105371574	+	4
BM920639	ATP6V0C	+	CACNA1B	-	4
DW443326	RNA45SN3	+	RNA45SN1	+	4
HM995465	IGHV3-30	-	IGH	-	4
BC114215	HACD4	-	FOCAD	-	3
BE883536	GPX1	-	FAT3	-	3
BG819330	E2F1	-	LOC105370224	+	3
BI062240	HCAR3	-	RP11-324E6.6	-	3
BI831001	RPL28	+	LOC107987338	-	3
BM021905	AL162377.1	+	LOC107984561	+	3
BU566223	RPS28	+	LINC00571	+	3
CD520469	RPS13	-	LOC105372275	-	3
DW009745	TREML1	+	LOC105375056	+	3
EL947119	ATP6V0D1	-	NEUROD2	-	3
MG789365	TRAV35	+	TRA	+	3
