# Supplementary material for: The Landscape of Expressed Chimeric Transcripts in the Blood of Severe COVID-19 Infected Patients
Source: Viruses. 2023 Feb 4;15(2):433. doi: 10.3390/v15020433 (PMC9958880; doi:10.3390/v15020433)
Supplement: Supplementary file 1 [file viruses-15-00433-s001.zip › Table S3.xlsx]

## Sheet: Sheet1
Chimeras	gene1	gene2
AA065280	ATXN2	BRAP
AA293771	VPS28	TONSL-AS1
AA353038	POLE4	TACR1
AA365843	LOC107985056	LOC100420851
AA508785	EEF1A1P13	EEF1A1
AA522693	IGKC	IGK
AA609292	EXOC3L2	BLOC1S3
AA641958	AC104248.1	LOC101927413
AA650385	IGLC3	IGLL5
AA665694	LOC105373071	LOC107985535
AI183396	CFLAR	FAM107B
AI199741	AL121894.1	LOC105372573
AI299987	FBXO11	LOC100506235
AI373213	NPRL3	MPG
AI525552	H4C8	LOC105374985
AI564325	AGPS	ANKRD10
AI655539	ST20-MTHFS	ST20-AS1
AI885592	TIMM8B	NKAPD1
AI910386	KRR1	GLIPR1
AI910671	LOC112268138	IGHG1
AI928137	CDC37L1-DT	AK3
AI948679	SHLD2	NUTM2A-AS1
AI991720	LOC112268138	IGHG3
AK125463	CTTN	PPFIA1
AL564940	PTGIR	CALM3
AL598366	MIF-AS1	MIF
AL832436	STK32B	AL445242.1
AV648258	IGHG3	IGH
AW206100	LRRC57	SNAP23
AW467499	LYZ	DDOST
AW812903	AC009120.6	LOC283922
AW874283	AC019077.1	RAP1GDS1
AW885485	TAF15	LOC105371744
AY671154	IGHV4-61	IGHM
BC014370	LOC100288798	AC008014.1
BC033059	LOC105374781	LOC101927533
BC038464	ALKBH5	MYO15A
BE245845	IGH	IGHG3
BE292746	WDR5	BX649632.1
BE396782	UQCC2	KSR1
BE716242	IGH	IGHG1
BE764043	TALAM1	MALAT1
BE828242	IGHG3	IGHG1
BE875357	ND4	WWOX
BE877828	PRR34-AS1	CD99P1
BE901751	LOC105372411	ZNF428
BE968774	SCAMP2	LINC01591
BF035213	LMNA	MIDEAS
BF062298	FAM230G	USP41
BF237449	CDC42BPB	BICD1
BF439736	PATZ1	PIK3IP1
BF752327	CDCA5	GDPD4
BF978305	SLC1A4	MARCHF3
BG024403	IGH	IGHM
BG030645	SEM1	RCC2
BG211437	ANKRD18DP	LMLN
BG214075	AC122685.1	OR6C68
BG231221	IGHG4	IGH
BG284672	IDH2	SHANK3
BG287758	SLC35E1	LOC112267968
BG421125	RFK	RPSAP9
BG502040	CYB5B	MARCHF3
BG533961	GTF2H2	NAIP
BG565112	HP	GRAMD1C
BG675283	GPX1	LINC00673
BG723439	ISCA1	C9orf153
BG755732	PNOC	AC021678.2
BG818025	RPUSD3	TTLL3
BI194458	TOMM22	ACSBG2
BI197773	MYBL2	KNTC1
BI257934	FSCN1	SHANK2
BI333587	PSMD11	NUDT4
BI561668	RPS25	TRAPPC4
BI764396	NDUFA13	LOC105377706
BI768447	LINC-PINT	AC016831.7
BI837458	POLR2L	SHISA9
BI907187	SH3GL1	PRR5-ARHGAP8
BM045469	C19orf33	SYNJ1
BM083545	AFF1	AFF1-AS1
BM452279	IL6ST	GRIN2B
BM460475	NDUFC1	RBFOX1
BM791492	SUMF2	PHKG1
BM840227	ARF6	LOC100506446
BM927009	CHUK	AGO4
BM930928	LOC730257	AC245297.3
BP277385	LINC01730	AP5S1
BP337292	RAB13	WBP1L
BP347223	AC025188.1	F2R
BQ219100	ATF5	DGKZ
BU568940	LOC105370203	MLNR
BU584150	LIMK2	LOC101928762
BU585206	CCDC134	LOC101929563
BU585241	PES1	USP30
BU585264	CLTCL1	LAMTOR4
BU601986	Z94721.3	LOC105378120
BX094464	LOC101928046	SYNJ2BP-COX16
BX334920	RUSC1-AS1	FDPS
BX342734	LOC112841600	LINC01814
BX366320	ALOX5AP	LINC00398
BX385300	TMEM255B	GAS6-AS1
BX434714	LOC105379243	NEIL2
CA337383	RPL30	LINC01581
CA445337	HIVEP2	GNAI3
CB052167	ELOVL5	GCM1
CB106236	LINC02320	LOC107984698
CD370536	AF241726.2	CYBB
CD641359	PLAGL2	AL445242.1
CD702748	IGHG3	IGHG1
CF528936	GGACT	PCCA
CN274323	TNKS2-AS1	TNKS2
CN429801	C12orf60	ESRG
CQ412526	ZPBP	MARVELD1
CR742434	MGST2	LOC101927490
CR749612	TAGLN	EIF3L
CV806720	ANKRD39	ANKRD23
DA101004	RGP1	GBA2
DA261899	ZDHHC17	UBC
DA375564	CEPT1	DENND2D
DA434748	AC091214.1	TMTC2
DA491448	DNAJC8	PTAFR
DA586850	LOC116268469	PKM
DA783049	ZNF775	LOC728743
DA851310	LOC107985875	CHORDC1P1
DA855453	IFIT3	LIPA
DA939556	LOC112267855	APBB3
DA970739	C1orf112	SELP
DA976194	IGHV1-69	IGH
DA983067	HLX-AS1	HLX
DB103966	IGHV4-39	IGH
DB111899	IGHV3-30	IGH
DB158774	H4C8	LOC105374985
DB489743	LOC101929937	NRSN2-AS1
DC335552	ZNF765-ZNF761	VN1R103P
DC343797	RP11-298J20.4	ZRANB1
DC374116	C1orf194	ELAPOR1
DC384353	NBR1	LOC101929767
DC401001	LOC112695092	PLA2G6
DC406323	GPC2	GAL3ST4
DQ174771	LOC101926948	CD72
DW009745	TREML1	LOC105375056
EL583850	OLIG1	AP000282.2
FUS1134	KDM7A	NDUFB2
FUS616	OAZ1	BTBD2
FY210754	TNFSF13	TNFSF12
FY210983	C7orf61	TSC22D4
FY211071	GNMT	CNPY3
FY211079	RNF185	LIMK2
FY211374	HIGD1AP1	CCDC13
FY211614	ATF2	CHN1
FY213071	CRTC2	SLC39A1
FY213326	SAR1A	AIFM2
FY213628	LOC105374063	POPDC2
FY214004	UNC5CL	TSPO2
HI157555	ASCC1	ANAPC16
HM774512	IGHV3-33	IGH
HM995465	IGHV3-30	IGH
HY003625	DPM2	PIP5KL1
HY004606	WDR26	CNIH3
HY083615	IGH	IGHE
HY096377	IGLV2-14	IGLL5
HY139803	BOLA2-SMG1P6	SMG1P2
HY174488	SRA1	ANKHD1-EIF4EBP3
HY212845	RNF169	XRRA1
HY230380	GDF11	CPSF4
KJ134572	BMS1P20	IGL
KM576753	LOC107985656	RAB9A
KX074308	TRAV12-3	TRA
KX074804	TRAV1-1	TRAJ41
KX075421	TRAV12-3	TRAJ23
KX075435	TRAV35	TRAJ28
KX076455	TRAV9-2	TRAJ18
KX076520	TRAV26-1	TRAJ16
KX076673	TRAV3	TRAJ18
KX076790	TRBV20-1	TRBJ1-4
KX076866	TRAV20	TRAJ5
KX077170	TRAV38-2DV8	TRAJ21
MG789300	TRAV14DV4	TRAJ26
MG789343	TRA	TRAJ21
MG790167	TRAV2	TRAJ16
MG790223	TRAV25	TRA
MG790614	TRAV26-1	TRAJ53
MG790788	TRAV22	TRAJ26
MG790989	TRAV19	TRAJ11
MG791018	TRAV17	TRAJ56
W39452	USP12	LOC105370124
X04946	TRAV12-2	TRAJ18
X58334	TRAV13-2	TRAJ8
Y10275	NUPR2	PSPH
Z75943	TRAV14DV4	TRAJ54
